# Supplementary material for: Novel RNA biomarkers of prostate cancer revealed by RNA-seq analysis of formalin-fixed samples obtained from Russian patients
Source: Oncotarget. 2017 Mar 23;8(20):32990–3001. doi: 10.18632/oncotarget.16518 (PMC5464844; doi:10.18632/oncotarget.16518)
Supplement: Supplementary file 2 [file oncotarget-08-32990-s002.xlsx]

## Sheet: results_de_plus
gene_name	ensemble_id	logFC	PValue	FDR	type	chr	start	end	strand
CFH	ENSG00000000971	-1.17903	0.00152962	0.0115364	protein_coding	1	196621008	196716634	+
NIPAL3	ENSG00000001461	-1.43262	9.38829e-10	5.77558e-08	protein_coding	1	24742284	24799466	+
ENPP4	ENSG00000001561	0.993678	5.72372e-05	0.00073983	protein_coding	6	46097730	46114436	+
HECW1	ENSG00000002746	-2.01968	2.99134e-06	6.23135e-05	protein_coding	7	43152198	43605600	+
KLHL13	ENSG00000003096	-1.04799	0.00296998	0.0192401	protein_coding	X	117031776	117251303	-
ICA1	ENSG00000003147	1.15869	1.96296e-07	6.01057e-06	protein_coding	7	8152814	8302317	-
TFPI	ENSG00000003436	-1.0766	2.40715e-06	5.20626e-05	protein_coding	2	188328957	188430487	-
PLXND1	ENSG00000004399	-0.834149	0.000804648	0.00679938	protein_coding	3	129274018	129325661	-
RECQL	ENSG00000004700	-0.750321	0.00235611	0.016072	protein_coding	12	21621845	21654603	-
HSPB6	ENSG00000004776	-1.97328	6.01035e-11	5.49023e-09	protein_coding	19	36245469	36248980	-
PDK4	ENSG00000004799	-1.19317	0.00180652	0.0130643	protein_coding	7	95212811	95225803	-
SLC25A13	ENSG00000004864	0.814686	0.000736732	0.00631358	protein_coding	7	95749532	95951459	-
SLC25A5	ENSG00000005022	0.790656	5.44254e-05	0.000710224	protein_coding	X	118602363	118605282	+
ACSM3	ENSG00000005187	1.17598	0.00356812	0.0222766	protein_coding	16	20621565	20808903	+
COPZ2	ENSG00000005243	-1.71936	1.96756e-05	0.000304367	protein_coding	17	46103533	46115392	-
PRKAR2B	ENSG00000005249	-1.27028	1.81974e-07	5.63533e-06	protein_coding	7	106685094	106802256	+
GCFC2	ENSG00000005436	0.818513	0.000814518	0.00685739	protein_coding	2	75879126	75938115	-
ITGAL	ENSG00000005844	-0.769852	0.00870132	0.0438851	protein_coding	16	30483979	30534506	+
PDK2	ENSG00000005882	-0.876262	0.000696727	0.0060436	protein_coding	17	48172101	48189516	+
ITGA3	ENSG00000005884	-0.756843	0.000681093	0.00594584	protein_coding	17	48133332	48167845	+
ZFX	ENSG00000005889	-0.407037	0.00869561	0.043878	protein_coding	X	24167290	24234372	+
CX3CL1	ENSG00000006210	-1.55416	1.98551e-09	1.15125e-07	protein_coding	16	57406370	57418960	+
CACNA1G	ENSG00000006283	-2.58073	3.82886e-07	1.06654e-05	protein_coding	17	48638429	48704835	+
MAP3K9	ENSG00000006432	1.09215	0.000262422	0.00268515	protein_coding	14	71189243	71276251	-
KDM7A	ENSG00000006459	0.709192	0.000126348	0.00145487	protein_coding	7	139784546	139876835	-
FARP2	ENSG00000006607	0.464765	0.00740381	0.0388136	protein_coding	2	242295658	242434256	+
GGCT	ENSG00000006625	1.20721	1.41425e-06	3.29877e-05	protein_coding	7	30536237	30591095	-
ARHGAP44	ENSG00000006740	-0.747579	0.00380178	0.0234139	protein_coding	17	12692856	12894960	+
ARSD	ENSG00000006756	0.913569	5.56071e-07	1.46179e-05	protein_coding	X	2822011	2847392	-
GAS7	ENSG00000007237	-0.570622	0.00603065	0.0332234	protein_coding	17	9813926	10101868	-
BAIAP3	ENSG00000007516	1.03406	0.00282757	0.0185116	protein_coding	16	1383602	1399439	+
CAMK1G	ENSG00000008118	-1.40094	0.00720312	0.0380421	protein_coding	1	209757062	209787283	+
DLEC1	ENSG00000008226	-1.38677	0.00352074	0.0220228	protein_coding	3	38080696	38165516	+
CYTH3	ENSG00000008256	0.669857	0.00376187	0.023229	protein_coding	7	6201407	6312275	-
ADAM22	ENSG00000008277	-0.792747	0.00169585	0.012468	protein_coding	7	87563458	87832204	+
CELSR3	ENSG00000008300	1.47802	0.00414378	0.0249926	protein_coding	3	48673902	48700348	-
AASS	ENSG00000008311	-0.558985	0.00973276	0.0477899	protein_coding	7	121715701	121784334	-
ST3GAL1	ENSG00000008513	-1.07999	5.32134e-06	0.000100241	protein_coding	8	134467091	134584183	-
IL32	ENSG00000008517	-1.54078	8.3119e-05	0.00101651	protein_coding	16	3115298	3131908	+
PKD1	ENSG00000008710	-0.843483	0.00196313	0.0139561	protein_coding	16	2138711	2185899	-
RHOBTB2	ENSG00000008853	-0.990495	6.26216e-05	0.000795591	protein_coding	8	22844930	22877712	+
TENM1	ENSG00000009694	-1.28354	4.54787e-05	0.000615582	protein_coding	X	123509753	124097666	-
VTA1	ENSG00000009844	0.528289	0.00964514	0.0474594	protein_coding	6	142468367	142545826	+
IFFO1	ENSG00000010295	-1.30079	0.00468143	0.027426	protein_coding	12	6647541	6665239	-
STAB1	ENSG00000010327	-0.743393	0.00637864	0.0346387	protein_coding	3	52529354	52558511	+
CD4	ENSG00000010610	-0.821451	0.000806322	0.00680649	protein_coding	12	6896024	6929974	+
BTK	ENSG00000010671	-1.64185	0.00157041	0.0117788	protein_coding	X	100604435	100641183	-
HFE	ENSG00000010704	-1.47416	3.99041e-07	1.10588e-05	protein_coding	6	26087509	26098571	+
FYN	ENSG00000010810	-1.01373	4.90373e-05	0.000652939	protein_coding	6	111981535	112194655	-
MRC2	ENSG00000011028	-0.937537	0.00109652	0.00878885	protein_coding	17	60704762	60770958	+
RNF216	ENSG00000011275	-0.60366	0.000435332	0.004105	protein_coding	7	5659678	5821370	-
DCN	ENSG00000011465	-1.25519	1.38353e-07	4.41838e-06	protein_coding	12	91539025	91576900	-
CEP68	ENSG00000011523	-0.621912	0.00136799	0.0104757	protein_coding	2	65283500	65314138	+
MAP4K3	ENSG00000011566	0.542968	0.00186881	0.0133904	protein_coding	2	39476407	39664453	-
SEMA3B	ENSG00000012171	-1.33013	3.47207e-06	6.9916e-05	processed_transcript	3	50304990	50314977	+
EXTL3	ENSG00000012232	-0.571713	0.00555287	0.0311155	protein_coding	8	28457986	28613116	+
ELOVL5	ENSG00000012660	0.670277	0.00189013	0.01349	protein_coding	6	53132196	53213947	-
CALCOCO1	ENSG00000012822	-0.508347	0.00246159	0.0166045	protein_coding	12	54104903	54121529	-
CLDN11	ENSG00000013297	-1.81464	8.90197e-06	0.000155177	protein_coding	3	170136653	170578169	+
SLC25A39	ENSG00000013306	0.472291	0.00976971	0.0479304	protein_coding	17	42396993	42402238	-
MVP	ENSG00000013364	-0.875042	0.000688485	0.00598951	protein_coding	16	29831715	29859355	+
PGM3	ENSG00000013375	0.561075	0.00945776	0.0467202	protein_coding	6	83870869	83903655	-
MAMLD1	ENSG00000013619	-2.17006	6.58467e-07	1.69553e-05	protein_coding	X	149529689	149682448	+
ACPP	ENSG00000014257	-0.978097	0.00269895	0.0178666	protein_coding	3	132036211	132087142	+
SLC30A9	ENSG00000014824	0.452024	0.00723688	0.0381834	protein_coding	4	41992489	42092474	+
BID	ENSG00000015475	0.922867	0.00103789	0.00841789	protein_coding	22	18216906	18257536	-
IL20RA	ENSG00000016402	0.831905	0.000534248	0.00482891	protein_coding	6	137321108	137366298	-
ATP2C1	ENSG00000017260	0.694928	0.00167004	0.0123337	protein_coding	3	130569439	130735556	+
SRCIN1	ENSG00000017373	1.3135	0.000359391	0.00349578	protein_coding	17	36686251	36762183	-
IGF1	ENSG00000017427	-1.83541	1.41388e-12	2.17267e-10	protein_coding	12	102789645	102874423	-
SLC38A5	ENSG00000017483	-2.28998	0.000162655	0.00179458	protein_coding	X	48316920	48328644	-
CNTN1	ENSG00000018236	-1.18341	0.000152414	0.00169763	protein_coding	12	41086244	41466220	+
WWTR1	ENSG00000018408	-0.736033	2.08951e-06	4.61074e-05	protein_coding	3	149235022	149454501	-
ATP1A2	ENSG00000018625	-2.58078	3.92425e-17	2.2126e-14	protein_coding	1	160085549	160113381	+
PHLDB1	ENSG00000019144	-1.0479	2.71131e-05	0.000398675	protein_coding	11	118477155	118528741	+
PRDM11	ENSG00000019485	-1.04382	0.00296529	0.0192174	protein_coding	11	45115564	45247734	+
SNAI2	ENSG00000019549	-1.81775	4.99038e-08	1.8461e-06	protein_coding	8	49830249	49834299	-
CD74	ENSG00000019582	-0.601582	0.00525986	0.0299831	protein_coding	5	149781200	149792492	-
GPR124	ENSG00000020181	-1.11162	4.73156e-05	0.000636755	protein_coding	8	37641709	37702414	+
SAMD4A	ENSG00000020577	-0.736264	0.00751027	0.0392242	protein_coding	14	55033815	55260033	+
SERPINB1	ENSG00000021355	-2.07273	2.27003e-09	1.29203e-07	protein_coding	6	2832566	2842240	-
NRXN3	ENSG00000021645	-1.35042	0.000166847	0.00183095	protein_coding	14	78708734	80330762	+
FHL1	ENSG00000022267	-1.82742	1.26555e-09	7.55218e-08	protein_coding	X	135229559	135293518	+
PLEKHO1	ENSG00000023902	-0.777126	0.00773413	0.040159	protein_coding	1	150121373	150136916	+
EHD2	ENSG00000024422	-1.53353	3.87109e-08	1.47544e-06	protein_coding	19	48216600	48246391	+
VIM	ENSG00000026025	-1.07001	5.30045e-08	1.94051e-06	protein_coding	10	17270258	17279592	+
FAS	ENSG00000026103	-0.866446	0.00825452	0.0421253	protein_coding	10	90750414	90775542	+
KCNG1	ENSG00000026559	-1.84726	0.000220778	0.00233049	protein_coding	20	49620193	49639666	-
BTN3A1	ENSG00000026950	-0.497729	0.00448401	0.0265357	protein_coding	6	26402465	26415444	+
TNFRSF1B	ENSG00000028137	-0.821484	0.00618764	0.0338942	protein_coding	1	12227060	12269285	+
ARNTL2	ENSG00000029153	-1.45987	0.00786473	0.0406436	protein_coding	12	27485787	27576241	+
SLC39A9	ENSG00000029364	0.507953	0.00530826	0.0301265	protein_coding	14	69864732	69929105	+
FAM13B	ENSG00000031003	-0.718762	2.35451e-05	0.000353847	protein_coding	5	137273649	137387650	-
LRRC7	ENSG00000033122	2.24437	1.51863e-05	0.000242255	protein_coding	1	70034081	70617628	+
SH3YL1	ENSG00000035115	1.2238	1.97925e-08	8.51651e-07	protein_coding	2	217730	266398	-
FAM136A	ENSG00000035141	1.04298	6.37609e-05	0.000806931	protein_coding	2	70523107	70529222	-
VCL	ENSG00000035403	-1.46175	1.5392e-11	1.67783e-09	protein_coding	10	75757872	75879918	+
TIMP2	ENSG00000035862	-0.911118	2.74583e-06	5.79317e-05	protein_coding	17	76849059	76921469	-
MYOM2	ENSG00000036448	-2.73992	1.64483e-05	0.000258852	protein_coding	8	1993155	2113475	+
USP2	ENSG00000036672	-2.12476	0.000463568	0.00430182	protein_coding	11	119225925	119252436	-
NSUN2	ENSG00000037474	0.510264	0.00164822	0.0122057	protein_coding	5	6599352	6633404	-
PI4K2B	ENSG00000038210	0.700236	0.00212152	0.0148434	protein_coding	4	25162263	25280714	+
VCAN	ENSG00000038427	-0.975158	0.00248461	0.016746	protein_coding	5	82767284	82878122	+
CDH1	ENSG00000039068	0.539484	0.00746959	0.0390653	protein_coding	16	68771128	68869451	+
DNAH5	ENSG00000039139	1.44328	0.000482411	0.00445644	protein_coding	5	13690440	13944652	-
PNKP	ENSG00000039650	0.655403	0.000921314	0.00763141	protein_coding	19	50364461	50371166	-
CAPG	ENSG00000042493	-1.56059	5.43951e-06	0.000101997	protein_coding	2	85621871	85645555	-
BARX2	ENSG00000043039	1.96979	0.0039116	0.0239725	protein_coding	11	129245835	129322171	+
ADRB1	ENSG00000043591	1.05804	0.000699374	0.00606013	protein_coding	10	115803806	115806667	+
EPHA3	ENSG00000044524	-1.37183	2.92682e-08	1.20211e-06	protein_coding	3	89156674	89531284	+
DSG2	ENSG00000046604	0.770914	0.000147703	0.00165531	protein_coding	18	29078006	29128971	+
GPM6B	ENSG00000046653	-1.40047	3.73807e-10	2.61202e-08	protein_coding	X	13789150	13956757	-
PREX2	ENSG00000046889	-1.28096	1.42334e-07	4.53666e-06	protein_coding	8	68864353	69149265	+
FAM214A	ENSG00000047346	0.741743	6.69469e-06	0.000121381	protein_coding	15	52873514	53002014	-
MAP4	ENSG00000047849	-0.646673	5.94498e-06	0.000109714	protein_coding	3	47892182	48130769	-
LMO3	ENSG00000048540	-1.33786	7.33039e-07	1.86117e-05	protein_coding	12	16701307	16763528	-
CELF2	ENSG00000048740	-0.925492	7.65691e-05	0.000945605	protein_coding	10	11047259	11378674	+
FAM120A	ENSG00000048828	0.396873	0.00666013	0.0357517	protein_coding	9	96214004	96328397	+
COL9A2	ENSG00000049089	2.44331	2.63118e-09	1.44857e-07	protein_coding	1	40766159	40783488	-
KITLG	ENSG00000049130	-1.43582	1.14644e-10	9.46742e-09	protein_coding	12	88886570	88974628	-
PER3	ENSG00000049246	-0.729865	7.09717e-05	0.000884496	protein_coding	1	7844380	7905237	+
EPN3	ENSG00000049283	0.828146	0.00259171	0.0173392	protein_coding	17	48609904	48621111	+
SRD5A2	ENSG00000049319	-1.62439	4.93886e-15	1.55299e-12	processed_transcript	2	31747550	31806136	-
LTBP1	ENSG00000049323	-1.05172	2.06918e-05	0.00031858	protein_coding	2	33172039	33624576	+
ELN	ENSG00000049540	-1.05995	0.00428353	0.0256557	protein_coding	7	73442119	73484237	+
NEDD4L	ENSG00000049759	0.647013	0.0067833	0.0363175	protein_coding	18	55711599	56068772	+
HEXB	ENSG00000049860	0.69728	3.12599e-05	0.000453524	protein_coding	5	73935848	74018472	+
DKK3	ENSG00000050165	-1.5613	1.06797e-10	8.90939e-09	protein_coding	11	11984653	12031316	-
MCUR1	ENSG00000050393	0.546876	0.00721687	0.0380901	protein_coding	6	13786789	13814800	-
LETMD1	ENSG00000050426	0.465138	0.0034897	0.0218621	protein_coding	12	51441745	51454207	+
CYBA	ENSG00000051523	-1.57093	0.000135947	0.00154473	protein_coding	16	88709691	88717560	-
HEBP2	ENSG00000051620	0.754768	0.000120693	0.00139565	protein_coding	6	138724668	138743334	+
PRSS8	ENSG00000052344	0.980876	1.03176e-06	2.48824e-05	protein_coding	16	31142756	31147083	-
FNIP2	ENSG00000052795	1.4221	2.54304e-09	1.41916e-07	protein_coding	4	159690290	159829201	+
FOXC1	ENSG00000054598	-0.779141	0.00604686	0.0332679	protein_coding	6	1610681	1614127	+
TBC1D22A	ENSG00000054611	-0.671773	0.00629074	0.0342981	protein_coding	22	47158518	47571336	+
PLEKHH1	ENSG00000054690	1.13046	3.01921e-05	0.000439209	protein_coding	14	68000018	68056329	+
KCNH2	ENSG00000055118	-1.19231	0.00018899	0.00202767	protein_coding	7	150642049	150675403	-
CCDC85A	ENSG00000055813	-3.29704	2.22047e-06	4.86687e-05	protein_coding	2	56411258	56613308	+
GDI2	ENSG00000057608	0.471584	0.0043051	0.0257566	protein_coding	10	5807186	5884095	-
ATP11B	ENSG00000058063	0.908312	2.93093e-06	6.12052e-05	protein_coding	3	182511288	182639423	+
LAMC2	ENSG00000058085	1.84454	9.16661e-12	1.0783e-09	protein_coding	1	183155373	183214035	+
CDK14	ENSG00000058091	-0.49243	0.0094561	0.0467202	protein_coding	7	90095738	90839905	+
SEC61A1	ENSG00000058262	0.471232	0.00368336	0.0228314	protein_coding	3	127770484	127790526	+
PPP1R12A	ENSG00000058272	-0.660538	3.08848e-05	0.000448488	protein_coding	12	80167343	80329240	-
RASGRF1	ENSG00000058335	-3.2453	0.000174051	0.00189196	protein_coding	15	79252289	79383115	-
POLR3E	ENSG00000058600	0.590697	0.00025771	0.00264355	protein_coding	16	22308730	22346424	+
ATP2B4	ENSG00000058668	-0.973529	5.48247e-08	1.99652e-06	protein_coding	1	203595689	203713209	+
YIPF1	ENSG00000058799	0.59388	0.00692278	0.0368952	protein_coding	1	54317392	54356407	-
DGKG	ENSG00000058866	-2.14683	0.000127759	0.00146874	protein_coding	3	185823457	186080026	-
ALDH18A1	ENSG00000059573	0.733295	0.000193492	0.0020719	protein_coding	10	97365696	97416463	-
TARBP1	ENSG00000059588	0.914765	4.39473e-06	8.59548e-05	protein_coding	1	234527059	234614849	-
PET112	ENSG00000059691	-0.861401	0.00582828	0.0323264	protein_coding	4	152591656	152682175	-
PTPRU	ENSG00000060656	-0.756755	0.0011589	0.00919865	protein_coding	1	29563028	29653325	+
SNRNP40	ENSG00000060688	0.685705	0.00854865	0.0433154	protein_coding	1	31732417	31769662	-
BCAT1	ENSG00000060982	-0.75209	0.00369317	0.0228739	protein_coding	12	24964295	25102393	-
PRDM6	ENSG00000061455	-1.10828	0.000927628	0.00766043	protein_coding	5	122424816	122529960	+
CS	ENSG00000062485	0.495303	0.00346289	0.0217191	protein_coding	12	56665483	56694176	-
EIF4B	ENSG00000063046	0.559932	0.000134667	0.00153445	protein_coding	12	53399942	53435993	+
SLC6A16	ENSG00000063127	-1.03325	0.00885113	0.0443533	protein_coding	19	49792895	49828482	-
RPL18	ENSG00000063177	0.553079	0.000952671	0.00784347	protein_coding	19	49118585	49122793	-
GPC1	ENSG00000063660	-0.85702	0.000294851	0.00296136	protein_coding	2	241375088	241407493	+
TM7SF3	ENSG00000064115	-0.529074	0.00295146	0.019143	protein_coding	12	27126128	27167367	-
WISP2	ENSG00000064205	-2.37522	0.00378994	0.023367	protein_coding	20	43343485	43357150	+
HIPK2	ENSG00000064393	1.00056	4.63308e-07	1.25009e-05	protein_coding	7	139246316	139477577	-
TMEM161A	ENSG00000064545	0.926466	0.00667997	0.0358464	protein_coding	19	19229978	19249322	-
CNN2	ENSG00000064666	-0.792732	0.000131973	0.00150796	protein_coding	19	1026298	1039068	+
CHI3L2	ENSG00000064886	-1.92548	0.00421446	0.0252976	protein_coding	1	111743393	111786062	+
WDR3	ENSG00000065183	0.806127	0.000608399	0.00540061	protein_coding	1	118472343	118509165	+
ERBB3	ENSG00000065361	1.07964	1.34319e-07	4.29794e-06	protein_coding	12	56473641	56497289	+
PDIA5	ENSG00000065485	0.963405	2.68389e-05	0.000395354	protein_coding	3	122785909	122944074	+
MYLK	ENSG00000065534	-1.54412	1.74549e-16	8.64866e-14	protein_coding	3	123328896	123603178	-
TMEM206	ENSG00000065600	1.42653	0.00316394	0.0202401	protein_coding	1	212537273	212588243	-
COL17A1	ENSG00000065618	-1.77414	6.11373e-08	2.20675e-06	protein_coding	10	105791044	105845760	-
GSTO2	ENSG00000065621	-0.844869	0.00136876	0.0104757	protein_coding	10	106028631	106064703	+
ME1	ENSG00000065833	-1.20529	0.000257511	0.00264317	protein_coding	6	83920108	84140797	-
TBC1D1	ENSG00000065882	-0.694407	0.000236239	0.00246035	protein_coding	4	37892708	38140796	+
SLC9A7	ENSG00000065923	0.648009	0.00615613	0.0337555	protein_coding	X	46464753	46618490	-
FOXJ2	ENSG00000065970	-0.533107	0.00693275	0.0369363	protein_coding	12	8185299	8208099	+
PDE4A	ENSG00000065989	-1.44242	1.93614e-05	0.00030006	protein_coding	19	10527449	10580305	+
DIP2B	ENSG00000066084	0.882326	1.89874e-07	5.84675e-06	protein_coding	12	50898768	51142450	+
MPPED2	ENSG00000066382	-0.891122	0.00111134	0.00888582	protein_coding	11	30406040	30608419	-
FGFR2	ENSG00000066468	-1.49371	3.60432e-10	2.55964e-08	protein_coding	10	123237848	123357972	-
SP100	ENSG00000067066	-0.473437	0.00736244	0.0387084	protein_coding	2	231280657	231408805	+
PPAP2A	ENSG00000067113	0.884624	0.000380878	0.00366985	protein_coding	5	54720682	54830878	-
PHKA1	ENSG00000067177	0.559578	0.00786359	0.0406436	protein_coding	X	71798664	71934167	-
TRO	ENSG00000067445	-1.47867	0.000266579	0.00271748	protein_coding	X	54946895	54957864	+
IARS2	ENSG00000067704	0.445512	0.00317709	0.0203162	protein_coding	1	220267444	220321380	+
NAV3	ENSG00000067798	-1.53062	1.58426e-05	0.000250319	protein_coding	12	78224685	78606790	+
CBFB	ENSG00000067955	0.674109	0.00484572	0.0281265	protein_coding	16	67063019	67134961	+
TFE3	ENSG00000068323	-0.6021	0.00804691	0.0413628	protein_coding	X	48886242	48901012	-
ACSL4	ENSG00000068366	-0.92723	2.59921e-05	0.000385309	protein_coding	X	108867473	108976632	-
GPKOW	ENSG00000068394	-1.0615	0.00130072	0.0100892	protein_coding	X	48970334	48980151	-
ATP11A	ENSG00000068650	1.14838	1.07503e-06	2.58117e-05	protein_coding	13	113344643	113541482	+
LAPTM4A	ENSG00000068697	-0.530257	0.000649265	0.0057199	protein_coding	2	20232411	20251789	-
TTC7A	ENSG00000068724	-0.684257	0.00449667	0.0265913	protein_coding	2	47143296	47303276	+
SRBD1	ENSG00000068784	0.768518	0.00318686	0.0203707	protein_coding	2	45615819	45839304	-
PSME4	ENSG00000068878	0.382904	0.0101169	0.0490879	protein_coding	2	54091204	54197977	-
PYGM	ENSG00000068976	-1.79846	1.50075e-05	0.000239636	protein_coding	11	64513861	64527769	-
PITX1	ENSG00000069011	-1.90547	0.00175928	0.0127906	protein_coding	5	134363425	134370503	-
MAST4	ENSG00000069020	-1.08445	5.73352e-09	2.89348e-07	protein_coding	5	65892176	66465423	+
GPR116	ENSG00000069122	1.77772	2.52639e-07	7.45411e-06	protein_coding	6	46820249	46922680	-
ABCC9	ENSG00000069431	-0.68043	0.00478943	0.0278889	protein_coding	12	21950335	22094336	-
MAOB	ENSG00000069535	-1.56029	3.61615e-10	2.55964e-08	protein_coding	X	43625858	43741693	-
RORA	ENSG00000069667	-0.483698	0.00634088	0.034533	protein_coding	15	60780483	61521518	-
TGFBR3	ENSG00000069702	-1.44611	8.1682e-14	1.85498e-11	protein_coding	1	92145902	92371892	-
MAPK6	ENSG00000069956	1.07343	1.74881e-06	3.93326e-05	protein_coding	15	52244303	52358462	+
GNB5	ENSG00000069966	-0.643332	0.00155498	0.0116898	protein_coding	15	52413117	52483566	-
CECR5	ENSG00000069998	0.722474	0.00175442	0.0127722	protein_coding	22	17618401	17646177	-
NUCB2	ENSG00000070081	0.617922	4.90947e-05	0.000653171	protein_coding	11	17229700	17371521	+
PTPN3	ENSG00000070159	0.845856	1.49375e-05	0.000238752	protein_coding	9	112137746	112260590	-
SPTB	ENSG00000070182	-2.44974	0.00035108	0.00343537	protein_coding	14	65213002	65346601	-
FGF10	ENSG00000070193	-2.29118	1.02388e-06	2.4729e-05	protein_coding	5	44303646	44389808	-
SMG6	ENSG00000070366	-0.639956	0.00059466	0.00529303	protein_coding	17	1963133	2207065	-
FSTL3	ENSG00000070404	-1.35199	0.000986612	0.00810658	protein_coding	19	676392	683385	+
POLB	ENSG00000070501	0.746785	0.00697507	0.0371134	protein_coding	8	42195972	42229326	+
PABPC1	ENSG00000070756	0.799947	2.88278e-05	0.000420861	protein_coding	8	101698044	101735037	-
PTPN21	ENSG00000070778	-0.648752	0.000487827	0.00448368	protein_coding	14	88932122	89021077	-
RPL31	ENSG00000071082	0.708188	2.69247e-05	0.000396261	protein_coding	2	101618177	101640494	+
WDR1	ENSG00000071127	-0.530856	0.00211802	0.0148316	protein_coding	4	10075963	10118573	-
ARHGAP10	ENSG00000071205	-0.888677	3.24443e-05	0.000468609	protein_coding	4	148653214	148993931	+
SEL1L	ENSG00000071537	0.90148	1.47841e-06	3.40952e-05	protein_coding	14	81937893	82000205	-
ATP6AP1	ENSG00000071553	0.480628	0.00967498	0.0475633	protein_coding	X	153656978	153664862	+
TRIB2	ENSG00000071575	-0.75017	0.000257066	0.00264026	protein_coding	2	12857015	12882860	+
HLTF	ENSG00000071794	0.716371	7.70224e-06	0.000137338	protein_coding	3	148747914	148804341	-
CYBRD1	ENSG00000071967	-0.603934	0.000279231	0.00283057	protein_coding	2	172378757	172414643	+
LPHN1	ENSG00000072071	-1.03729	0.000715926	0.00616238	protein_coding	19	14260750	14316999	-
ACTN1	ENSG00000072110	-0.749271	0.000483899	0.00446047	protein_coding	14	69340860	69446157	-
LIMS2	ENSG00000072163	-1.14519	1.78854e-05	0.000278518	protein_coding	2	128395956	128439360	-
SPEG	ENSG00000072195	-1.71139	3.9391e-06	7.80706e-05	protein_coding	2	220299568	220363009	+
ALDH3A2	ENSG00000072210	-0.649996	2.65106e-05	0.000391236	protein_coding	17	19551449	19580911	+
RHOBTB1	ENSG00000072422	-0.924086	0.00336699	0.0212809	protein_coding	10	62629196	62761198	-
TRHDE	ENSG00000072657	-2.31831	9.16062e-07	2.24566e-05	protein_coding	12	72481046	73059422	+
P4HA2	ENSG00000072682	-1.00313	0.00282095	0.0184871	protein_coding	5	131527531	131631008	-
TRNT1	ENSG00000072756	0.924245	0.000165181	0.00181633	protein_coding	3	3168600	3192563	+
EVC	ENSG00000072840	-0.765596	0.00394134	0.0241006	protein_coding	4	5712924	5830772	+
MRVI1	ENSG00000072952	-1.46015	1.13894e-09	6.89734e-08	protein_coding	11	10594638	10715535	-
AP1M1	ENSG00000072958	-0.767519	0.00419959	0.0252547	protein_coding	19	16308389	16346160	+
TP63	ENSG00000073282	-1.68732	2.53014e-07	7.45411e-06	protein_coding	3	189349205	189615068	+
LLGL2	ENSG00000073350	0.626481	0.00368273	0.0228314	protein_coding	17	73521161	73571289	+
FERMT2	ENSG00000073712	-1.47611	5.91083e-15	1.72586e-12	protein_coding	14	53323986	53419153	-
IGF2BP2	ENSG00000073792	-3.23639	1.80603e-05	0.000280707	protein_coding	3	185361527	185542844	-
ST6GAL1	ENSG00000073849	0.892716	0.000388608	0.00373553	protein_coding	3	186648274	186796341	+
NSF	ENSG00000073969	1.1009	2.08828e-07	6.35856e-06	protein_coding	17	44668035	44834830	+
GLI2	ENSG00000074047	-1.0173	0.00463158	0.0271925	protein_coding	2	121493199	121750229	+
CA12	ENSG00000074410	-1.55837	0.000793837	0.00671496	protein_coding	15	63613577	63674360	-
NTN4	ENSG00000074527	-0.724774	0.00771323	0.0401097	protein_coding	12	96051583	96184930	-
ZNF532	ENSG00000074657	-0.730564	3.15173e-05	0.000456053	protein_coding	18	56529832	56653712	+
LMAN1	ENSG00000074695	0.600167	0.00162163	0.0120688	protein_coding	18	56995055	57027194	-
WSCD2	ENSG00000075035	-2.24738	6.9279e-05	0.000867572	protein_coding	12	108523248	108644314	+
TACR2	ENSG00000075073	-2.17521	0.00788582	0.0407011	protein_coding	10	71163659	71176623	-
SEMA3A	ENSG00000075213	-2.49035	7.79742e-06	0.000138432	protein_coding	7	83585093	84122040	-
SEMA3C	ENSG00000075223	-0.644419	0.00445106	0.0263788	protein_coding	7	80371854	80551675	-
TTC38	ENSG00000075234	0.706089	0.00108479	0.00871423	protein_coding	22	46663858	46689905	+
GRAMD4	ENSG00000075240	-0.912783	0.00947881	0.04681	protein_coding	22	46971909	47075688	+
VPS9D1	ENSG00000075399	-0.992431	0.00558764	0.0312675	protein_coding	16	89773542	89787394	-
FOSL2	ENSG00000075426	-0.817011	0.00606595	0.0333393	protein_coding	2	28615315	28640179	+
FRYL	ENSG00000075539	0.505641	0.000774113	0.00658903	protein_coding	4	48499378	48782339	-
ACTB	ENSG00000075624	-0.76005	3.39508e-05	0.000486529	protein_coding	7	5566782	5603415	-
MOCOS	ENSG00000075643	-1.25371	0.00198143	0.014046	protein_coding	18	33767482	33852120	+
PLD1	ENSG00000075651	-1.15924	0.000576929	0.00515817	protein_coding	3	171318195	171528740	-
REXO2	ENSG00000076043	1.46716	1.35016e-11	1.49165e-09	protein_coding	11	114310108	114321001	+
RBMS2	ENSG00000076067	-0.804623	0.00139413	0.0106371	protein_coding	12	56915713	56984745	+
FMO4	ENSG00000076258	-1.34912	0.00288548	0.0187821	protein_coding	1	171283347	171311223	+
PLXNA2	ENSG00000076356	-0.864188	0.000138318	0.00156731	protein_coding	1	208195587	208417665	-
ANKRD13A	ENSG00000076513	-0.49344	0.00948381	0.0468206	protein_coding	12	110436991	110477568	+
TPD52	ENSG00000076554	0.988295	0.000102939	0.00121697	protein_coding	8	80870571	81143467	-
ACACB	ENSG00000076555	-0.929791	4.91932e-05	0.00065395	protein_coding	12	109554400	109706031	+
TRAF4	ENSG00000076604	1.36813	2.19012e-09	1.25212e-07	protein_coding	17	27071002	27077974	+
MCAM	ENSG00000076706	-1.22913	3.62526e-06	7.2643e-05	protein_coding	11	119179241	119192231	-
RAP1GAP	ENSG00000076864	1.64625	8.60696e-15	2.34554e-12	protein_coding	1	21922708	21995801	-
DGKD	ENSG00000077044	0.526412	0.00409083	0.0247829	protein_coding	2	234263153	234380750	+
CTTNBP2	ENSG00000077063	-1.21088	0.000154866	0.00172025	protein_coding	7	117350705	117514193	-
RARB	ENSG00000077092	-0.715205	0.00175643	0.0127803	protein_coding	3	25215823	25639423	+
TM9SF3	ENSG00000077147	0.559129	0.0041283	0.0249452	protein_coding	10	98277866	98347209	-
PPP1R12B	ENSG00000077157	-0.847077	6.20036e-06	0.000114298	protein_coding	1	202317827	202561834	+
DNAJC10	ENSG00000077232	1.21378	3.3873e-08	1.32186e-06	protein_coding	2	183580999	183659191	+
GTF3C1	ENSG00000077235	0.50006	0.00184579	0.0132836	protein_coding	16	27470876	27561234	-
IL4R	ENSG00000077238	-0.731299	0.000714509	0.00615539	protein_coding	16	27324989	27376099	+
USP33	ENSG00000077254	0.464597	0.00943381	0.0466724	protein_coding	1	78161672	78225537	-
PAK3	ENSG00000077264	-1.41054	3.1729e-07	9.10176e-06	protein_coding	X	110187513	110470589	+
EXOSC5	ENSG00000077348	1.30596	0.00875292	0.043996	protein_coding	19	41892279	41903384	-
CAPZB	ENSG00000077549	-0.504919	0.00155402	0.0116898	protein_coding	1	19665267	19812066	-
NAALAD2	ENSG00000077616	-2.21151	5.03232e-05	0.000666803	protein_coding	11	89864683	89926062	+
FGFR1	ENSG00000077782	-1.20156	3.74849e-07	1.04772e-05	protein_coding	8	38268656	38326352	-
GTF2I	ENSG00000077809	0.385419	0.00832583	0.0424098	protein_coding	7	74071994	74175026	+
FBLN1	ENSG00000077942	-1.52252	1.48094e-07	4.70191e-06	protein_coding	22	45898118	45997015	+
ITGA8	ENSG00000077943	-1.69688	1.91713e-06	4.24756e-05	protein_coding	10	15555948	15762124	-
PIAS2	ENSG00000078043	0.553122	0.0045201	0.0266816	protein_coding	18	44388353	44500123	-
ACER3	ENSG00000078124	1.50672	7.11602e-09	3.48365e-07	protein_coding	11	76571911	76737841	+
C12orf5	ENSG00000078237	-0.927471	0.0100158	0.0487987	protein_coding	12	4430371	4462338	+
SYNJ2	ENSG00000078269	0.89452	8.30796e-07	2.06763e-05	protein_coding	6	158402888	158520208	+
ADCY2	ENSG00000078295	-0.876095	0.00870473	0.0438887	protein_coding	5	7396321	7830194	+
RBFOX1	ENSG00000078328	-2.95792	1.59778e-06	3.63862e-05	protein_coding	16	6069095	7763340	+
ADCYAP1R1	ENSG00000078549	-1.52908	0.00152422	0.011501	protein_coding	7	31092076	31151089	+
ITM2A	ENSG00000078596	-1.52565	3.69985e-05	0.000519728	protein_coding	X	78615881	78623164	-
NRD1	ENSG00000078618	0.420606	0.00740919	0.0388294	protein_coding	1	52254863	52344477	-
TP53INP2	ENSG00000078804	-1.06161	3.23722e-08	1.28475e-06	protein_coding	20	33292094	33301243	+
RUNX1T1	ENSG00000079102	-1.22787	6.40149e-07	1.65357e-05	protein_coding	8	92967203	93115514	-
FKBP7	ENSG00000079150	-1.22032	0.000792487	0.00671049	protein_coding	2	179328391	179343327	-
OSBPL6	ENSG00000079156	-1.08167	0.0022403	0.0154645	protein_coding	2	179059208	179264160	+
TNS1	ENSG00000079308	-1.26305	2.79307e-07	8.15526e-06	protein_coding	2	218664512	218867718	-
CIC	ENSG00000079432	-0.693477	0.00972685	0.0477752	protein_coding	19	42772689	42799949	+
PAFAH1B3	ENSG00000079462	1.42512	0.00237236	0.0161761	protein_coding	19	42801185	42807698	-
EPB41L2	ENSG00000079819	-0.988449	1.9067e-06	4.23593e-05	protein_coding	6	131160487	131384462	-
RIMS1	ENSG00000079841	0.843193	0.00364745	0.0226939	protein_coding	6	72596406	73112845	+
SMARCA2	ENSG00000080503	-0.41939	0.00830065	0.0423079	protein_coding	9	2015342	2193624	+
COL5A3	ENSG00000080573	-1.73864	1.26786e-06	2.98284e-05	protein_coding	19	10070237	10121147	-
KCNN2	ENSG00000080709	2.12565	6.79301e-09	3.37606e-07	protein_coding	5	113696642	113832337	+
MOK	ENSG00000080823	-0.681679	0.0100475	0.0488947	protein_coding	14	102690837	102771537	-
RBL1	ENSG00000080839	-0.922329	0.00718447	0.0379558	protein_coding	20	35624752	35724398	-
IGSF9B	ENSG00000080854	-0.899014	0.00683691	0.0365209	protein_coding	11	133778459	133826880	-
COL4A4	ENSG00000081052	-1.02714	1.57694e-05	0.000249609	protein_coding	2	227867427	228028829	-
ARG2	ENSG00000081181	-1.01362	0.00032316	0.00320825	protein_coding	14	68086515	68118437	+
MEF2C	ENSG00000081189	-1.10674	5.84484e-06	0.000108472	protein_coding	5	88013975	88199922	-
PKP1	ENSG00000081277	-0.878594	0.00159291	0.0118876	protein_coding	1	201252580	201302121	+
CDC14B	ENSG00000081377	-1.12377	5.37085e-10	3.59913e-08	protein_coding	9	99252523	99382112	-
ZNF506	ENSG00000081665	0.491022	0.0055261	0.0309867	protein_coding	19	19896648	19932560	-
SMARCD3	ENSG00000082014	-1.50606	5.88593e-05	0.00075661	protein_coding	7	150935850	150974982	-
PGR	ENSG00000082175	-1.08064	8.8978e-07	2.19439e-05	protein_coding	11	100900355	101001255	-
COL19A1	ENSG00000082293	-3.75742	0.000185093	0.00199766	protein_coding	6	70576463	70919679	+
EPB41L3	ENSG00000082397	-0.872382	0.000656745	0.00577025	protein_coding	18	5392383	5630699	-
COBLL1	ENSG00000082438	0.932498	3.1056e-06	6.41967e-05	protein_coding	2	165510134	165700189	-
TRAF5	ENSG00000082512	-0.713261	0.000129478	0.00148464	protein_coding	1	211499957	211548288	+
OPRK1	ENSG00000082556	-2.0634	0.00503542	0.0289603	protein_coding	8	54138284	54164257	-
NFE2L1	ENSG00000082641	-0.406464	0.00664147	0.035675	protein_coding	17	46125691	46138849	+
ERC1	ENSG00000082805	-0.562253	0.00177196	0.0128656	protein_coding	12	1099675	1605099	+
DOPEY1	ENSG00000083097	-0.656402	0.00188758	0.0134777	protein_coding	6	83777385	83881069	+
ZCCHC6	ENSG00000083223	1.00868	4.41602e-05	0.000600219	protein_coding	9	88902648	88969369	-
GRHL2	ENSG00000083307	0.529225	0.00601264	0.0331354	protein_coding	8	102504660	102681954	+
ZNF324	ENSG00000083812	-1.03992	0.00251975	0.016959	protein_coding	19	58978423	58984945	+
RPS5	ENSG00000083845	0.611924	0.00244047	0.0165238	protein_coding	19	58897767	58906173	+
FAT1	ENSG00000083857	0.809005	3.06744e-08	1.24148e-06	protein_coding	4	187508937	187647876	-
ZMPSTE24	ENSG00000084073	0.92818	5.76377e-05	0.000744418	protein_coding	1	40723779	40759856	+
GSTP1	ENSG00000084207	-1.343	7.73665e-07	1.9432e-05	protein_coding	11	67351066	67354131	+
KIAA1467	ENSG00000084444	1.35446	6.74123e-09	3.36054e-07	protein_coding	12	13197218	13295455	+
EIF3I	ENSG00000084623	0.723061	0.000310166	0.00309617	protein_coding	1	32687529	32697205	+
NKAIN1	ENSG00000084628	4.21863	1.12072e-19	9.64472e-17	protein_coding	1	31652592	31712401	-
COL16A1	ENSG00000084636	-1.20057	0.001366	0.0104665	protein_coding	1	32117848	32169920	-
APOB	ENSG00000084674	-1.72823	0.00122736	0.00961596	protein_coding	2	21224301	21266945	-
EFR3B	ENSG00000084710	-2.1767	0.00147373	0.0111715	protein_coding	2	25264999	25378243	+
CD59	ENSG00000085063	-0.485577	0.00442189	0.0262536	protein_coding	11	33719807	33757991	-
CD82	ENSG00000085117	-0.713127	0.00489754	0.0283769	protein_coding	11	44585977	44641913	+
SEH1L	ENSG00000085415	0.949147	1.16275e-05	0.000193017	protein_coding	18	12947132	12987535	+
WDR47	ENSG00000085433	-0.683192	0.0101979	0.0494206	protein_coding	1	109512836	109584850	-
AKR1B1	ENSG00000085662	-1.04607	0.000766111	0.00653111	protein_coding	7	134127102	134144036	-
TTC39A	ENSG00000085831	0.589423	0.0025148	0.0169425	protein_coding	1	51752930	51810788	-
MGST2	ENSG00000085871	0.80666	0.000501955	0.00458517	protein_coding	4	140586922	140661899	+
FOLH1	ENSG00000086205	1.17495	0.00333742	0.021143	protein_coding	11	49168187	49230222	-
EIF2AK1	ENSG00000086232	1.06615	2.24441e-10	1.68341e-08	protein_coding	7	6061881	6098861	-
ITPKC	ENSG00000086544	-0.678108	0.00138721	0.010597	protein_coding	19	41223008	41246765	+
FAT2	ENSG00000086570	-2.13771	4.15089e-09	2.15464e-07	protein_coding	5	150883654	150948505	-
TMED2	ENSG00000086598	0.627067	0.00205074	0.0144596	protein_coding	12	124069078	124083116	+
LAT2	ENSG00000086730	-1.31699	0.000584072	0.00520965	protein_coding	7	73613982	73644161	+
NOX4	ENSG00000086991	1.64624	0.00557077	0.0311944	protein_coding	11	89057524	89322779	-
TRIP6	ENSG00000087077	-1.30474	2.33574e-05	0.000352321	protein_coding	7	100464760	100471076	+
MMP2	ENSG00000087245	-0.832282	0.00247383	0.0166802	protein_coding	16	55423612	55540603	+
GNAO1	ENSG00000087258	-1.55051	0.000164966	0.00181633	protein_coding	16	56225302	56391356	+
C14orf166	ENSG00000087302	0.692521	0.00129061	0.0100203	protein_coding	14	52456193	52471420	+
NID2	ENSG00000087303	-1.22769	8.33562e-07	2.07136e-05	protein_coding	14	52471521	52535712	-
GMCL1	ENSG00000087338	0.695291	0.000841764	0.00706153	protein_coding	2	70056774	70108528	+
KLHL42	ENSG00000087448	-0.513202	0.000653089	0.0057443	protein_coding	12	27932953	27955973	+
TFAP2C	ENSG00000087510	0.97924	0.000529543	0.0047934	protein_coding	20	55204358	55214339	+
SLC6A14	ENSG00000087916	1.89653	0.00611936	0.0335651	protein_coding	X	115567790	115592625	+
GNA11	ENSG00000088256	-0.561301	0.00687508	0.0366768	protein_coding	19	3094408	3124002	+
FER1L4	ENSG00000088340	-1.57944	0.00172962	0.0126354	pseudogene	20	34146507	34195484	-
ANKRD10	ENSG00000088448	0.75631	4.86925e-07	1.30154e-05	protein_coding	13	111530887	111567416	-
DOCK3	ENSG00000088538	-1.46731	0.000392309	0.00375785	protein_coding	3	50712672	51421629	+
KIF9	ENSG00000088727	1.36625	0.00622482	0.0340336	protein_coding	3	47269516	47324941	-
ARHGAP28	ENSG00000088756	0.865304	0.00678952	0.0363367	protein_coding	18	6729717	6915715	+
FKBP1A	ENSG00000088832	0.665086	0.00130344	0.0101008	protein_coding	20	1349622	1373806	-
CPXM1	ENSG00000088882	-2.1207	0.000308565	0.00308207	protein_coding	20	2774715	2781283	-
LZTS3	ENSG00000088899	-0.833875	0.00438478	0.0260995	protein_coding	20	3143263	3154192	-
TESC	ENSG00000088992	1.20904	0.00938024	0.0465058	protein_coding	12	117476728	117537284	-
RPL6	ENSG00000089009	0.745392	3.81733e-05	0.000531663	protein_coding	12	112842994	112856642	-
RPLP0	ENSG00000089157	0.952724	1.23069e-08	5.57424e-07	protein_coding	12	120634489	120639038	-
KIF16B	ENSG00000089177	0.637333	0.00121141	0.00951718	protein_coding	20	16252749	16554078	-
CHGB	ENSG00000089199	-3.38055	0.00041151	0.00391198	protein_coding	20	5892076	5906007	+
TBX5	ENSG00000089225	-4.00703	1.76647e-13	3.61043e-11	protein_coding	12	114791736	114846247	-
NOS1	ENSG00000089250	-2.35969	1.36162e-09	8.0666e-08	protein_coding	12	117645947	117889975	-
GRAMD1A	ENSG00000089351	0.750814	0.00104662	0.00845935	protein_coding	19	35485688	35517375	+
HEPH	ENSG00000089472	-1.79071	8.74674e-10	5.4587e-08	protein_coding	X	65382391	65488709	+
CDIP1	ENSG00000089486	-1.09372	0.000131297	0.00150166	protein_coding	16	4560676	4588829	-
GANAB	ENSG00000089597	0.511047	0.000764097	0.00651734	protein_coding	11	62392298	62414104	-
OTUB2	ENSG00000089723	1.34756	0.00184033	0.0132594	protein_coding	14	94492675	94515276	+
ARHGAP4	ENSG00000089820	-1.16989	0.00974382	0.0478299	protein_coding	X	153172821	153200452	-
LTBP4	ENSG00000090006	-1.50294	1.10695e-07	3.64915e-06	protein_coding	19	41098789	41135725	+
BLVRB	ENSG00000090013	-0.757924	0.00367753	0.0228202	protein_coding	19	40953696	40971747	-
PCBP4	ENSG00000090097	-0.760261	0.00672533	0.0360617	protein_coding	3	51991470	52002426	-
IRAK3	ENSG00000090376	-0.811133	5.17848e-05	0.000681201	protein_coding	12	66582659	66648402	+
SPG21	ENSG00000090487	1.04085	4.9942e-10	3.40251e-08	protein_coding	15	65255362	65282648	-
LEPREL1	ENSG00000090530	-1.5186	1.58583e-07	4.98652e-06	protein_coding	3	189674517	189840226	-
CHRD	ENSG00000090539	1.21773	0.00490481	0.0283989	protein_coding	3	184097861	184108524	+
PABPC4	ENSG00000090621	0.439118	0.00867186	0.0437905	protein_coding	1	40026488	40042462	-
CERS4	ENSG00000090661	0.700662	2.30641e-05	0.000348863	protein_coding	19	8271620	8327305	+
EFNB1	ENSG00000090776	-1.32245	4.3179e-05	0.000591307	protein_coding	X	68048840	68061990	+
PUS7	ENSG00000091127	1.00769	0.00100702	0.00824177	protein_coding	7	105080108	105162714	-
LAMB1	ENSG00000091136	-1.54082	2.11313e-07	6.41037e-06	protein_coding	7	107564244	107643700	-
CMTM6	ENSG00000091317	0.588065	0.0034853	0.0218429	protein_coding	3	32522804	32544900	-
ITGA6	ENSG00000091409	0.493631	0.00174392	0.0127242	protein_coding	2	173292082	173371181	+
MLTK	ENSG00000091436	-0.700143	5.32948e-05	0.000697697	protein_coding	2	173940163	174132738	+
SEL1L3	ENSG00000091490	1.01515	4.99094e-06	9.49168e-05	protein_coding	4	25749055	25865382	-
NLRP1	ENSG00000091592	-0.989781	0.00256289	0.0171745	protein_coding	17	5402747	5522744	-
RGS17	ENSG00000091844	2.03244	7.35555e-10	4.71704e-08	protein_coding	6	153325594	153452384	-
CCDC80	ENSG00000091986	-1.87726	1.91098e-13	3.85758e-11	protein_coding	3	112323407	112368377	-
JPH4	ENSG00000092051	-2.44476	3.49157e-17	2.03895e-14	protein_coding	14	24037244	24048009	-
SLC22A17	ENSG00000092096	-1.59751	7.26205e-15	2.04727e-12	protein_coding	14	23815515	23822121	-
SEMA6A	ENSG00000092421	0.932438	0.00181207	0.0130986	protein_coding	5	115779312	115910630	-
PHGDH	ENSG00000092621	-0.674715	0.00267834	0.0177518	protein_coding	1	120202421	120286838	+
MYL6	ENSG00000092841	-0.736166	4.91163e-06	9.36014e-05	protein_coding	12	56551945	56557280	+
RFFL	ENSG00000092871	0.653236	0.00107977	0.00868013	protein_coding	17	33333009	33416338	-
DPYSL2	ENSG00000092964	-1.19696	1.01855e-08	4.75837e-07	protein_coding	8	26371791	26515694	+
TGFB2	ENSG00000092969	-0.971017	2.11041e-07	6.41037e-06	protein_coding	1	218519577	218617961	+
XYLB	ENSG00000093217	0.906745	0.00843819	0.0428754	protein_coding	3	38388251	38462839	+
FMO2	ENSG00000094963	-1.67591	5.82177e-05	0.000749541	protein_coding	1	171154347	171181822	+
EPB41L4B	ENSG00000095203	1.05841	0.000193893	0.00207483	protein_coding	9	111934255	112083244	-
PTGS1	ENSG00000095303	-2.99918	3.36282e-12	4.54426e-10	protein_coding	9	125132824	125157982	+
SEMA4G	ENSG00000095539	-1.0005	0.00142669	0.0108552	protein_coding	10	102729275	102745628	+
TDRD1	ENSG00000095627	6.69123	8.85384e-51	1.44769e-46	protein_coding	10	115939029	115992063	+
SORBS1	ENSG00000095637	-1.12931	7.25879e-07	1.84865e-05	protein_coding	10	97071528	97321171	-
CRISP3	ENSG00000096006	3.83514	0.000197908	0.00211226	protein_coding	6	49695097	49712150	-
SRPK1	ENSG00000096063	0.537979	0.00239493	0.0163164	protein_coding	6	35800743	35889119	-
ITPR3	ENSG00000096433	1.11413	3.72688e-08	1.43048e-06	protein_coding	6	33588142	33664351	+
JAK2	ENSG00000096968	-0.795527	0.000404357	0.00384621	protein_coding	9	4985033	5128183	+
PCSK5	ENSG00000099139	-1.62803	1.11834e-06	2.6773e-05	protein_coding	9	78505560	78977255	+
PRTFDC1	ENSG00000099256	-1.07744	0.00460361	0.0270979	protein_coding	10	25137536	25241533	-
TSPAN15	ENSG00000099282	-0.772641	0.00470656	0.0275141	protein_coding	10	71211229	71267425	+
FAM21A	ENSG00000099290	1.00174	0.00197752	0.014034	protein_coding	10	51827648	51893269	+
BCL7C	ENSG00000099385	-0.733487	0.00772371	0.0401304	protein_coding	16	30844947	30906281	-
RASSF7	ENSG00000099849	1.03482	0.000351632	0.00343871	protein_coding	11	560404	564021	+
PALM	ENSG00000099864	-0.951901	0.000317634	0.00316106	protein_coding	19	708953	748329	+
ARVCF	ENSG00000099889	0.850831	0.000123025	0.0014206	protein_coding	22	19957419	20004331	-
CECR2	ENSG00000099954	1.36366	6.5516e-06	0.000119559	protein_coding	22	17840837	18037850	+
DDT	ENSG00000099977	0.645712	0.00772093	0.0401287	protein_coding	22	24313554	24322660	-
SUSD2	ENSG00000099994	-1.36881	0.00895417	0.0448211	protein_coding	22	24577227	24585078	+
YPEL1	ENSG00000100027	1.57412	4.00364e-06	7.92537e-05	protein_coding	22	22051833	22090123	-
GGT1	ENSG00000100031	1.76958	1.16434e-13	2.53841e-11	protein_coding	22	24979718	25024972	+
PPM1F	ENSG00000100034	-0.936775	1.79361e-05	0.000279042	protein_coding	22	22273793	22307209	-
LGALS1	ENSG00000100097	-1.07376	2.234e-06	4.88201e-05	protein_coding	22	38071615	38075813	+
PATZ1	ENSG00000100105	0.498692	0.00523081	0.0298739	protein_coding	22	31721790	31742218	-
EIF3L	ENSG00000100129	0.444794	0.00457829	0.0269765	protein_coding	22	38244875	38285414	+
MICALL1	ENSG00000100139	-0.852822	0.000330595	0.0032662	protein_coding	22	38301664	38338829	+
TTC28	ENSG00000100154	-1.24133	8.20443e-10	5.19964e-08	protein_coding	22	28374004	29075853	-
SEPT3	ENSG00000100167	1.25131	0.00109384	0.00877594	protein_coding	22	42372276	42394225	+
SLC5A1	ENSG00000100170	1.80458	3.17375e-06	6.50349e-05	protein_coding	22	32439019	32509016	+
TOMM22	ENSG00000100216	0.793638	0.000253453	0.00261455	protein_coding	22	39077953	39080818	+
XBP1	ENSG00000100219	0.702972	0.00265677	0.0176445	protein_coding	22	29190543	29196585	-
TIMP3	ENSG00000100234	-1.3525	8.55093e-13	1.41228e-10	protein_coding	22	33197687	33259030	+
CYB5R3	ENSG00000100243	-0.642103	0.000487032	0.00447888	protein_coding	22	43013846	43045574	-
LMF2	ENSG00000100258	-0.78919	0.00025199	0.00260119	protein_coding	22	50941376	50946135	-
HMGXB4	ENSG00000100281	0.534468	0.00341152	0.0214931	protein_coding	22	35653445	35691800	+
NEFH	ENSG00000100285	-1.74888	5.04136e-09	2.56795e-07	protein_coding	22	29876219	29887379	+
BIK	ENSG00000100290	1.60484	0.000108349	0.00127271	protein_coding	22	43506754	43525718	+
RASD2	ENSG00000100302	-0.818717	0.00971392	0.047726	protein_coding	22	35936915	35950048	+
TTLL12	ENSG00000100304	0.775743	0.0001899	0.00203611	protein_coding	22	43562628	43583139	-
CBX7	ENSG00000100307	-1.18423	1.9084e-08	8.277e-07	protein_coding	22	39516172	39548679	-
PDGFB	ENSG00000100311	-1.10513	0.000253742	0.00261455	protein_coding	22	39619364	39640756	-
RPL3	ENSG00000100316	0.517947	0.0027487	0.0180934	protein_coding	22	39708887	39716394	-
RBFOX2	ENSG00000100320	-0.654947	1.09805e-05	0.000183769	protein_coding	22	36134783	36424473	-
SYNGR1	ENSG00000100321	-1.37123	1.06539e-07	3.53351e-06	protein_coding	22	39745930	39781593	+
TAB1	ENSG00000100324	-0.735345	0.00521262	0.0298325	protein_coding	22	39795746	39833065	+
APOL1	ENSG00000100342	-0.689795	0.00468629	0.0274348	protein_coding	22	36649056	36663576	+
EIF3D	ENSG00000100353	0.518456	0.00520309	0.0297884	protein_coding	22	36906897	36925483	-
CERK	ENSG00000100422	-1.10016	1.05499e-05	0.000178758	protein_coding	22	47080308	47134158	-
MLC1	ENSG00000100427	-3.60658	2.23301e-06	4.88201e-05	protein_coding	22	50497820	50524331	-
PSMC6	ENSG00000100519	0.48582	0.00822564	0.0420304	protein_coding	14	53173890	53195305	+
GNPNAT1	ENSG00000100522	0.790048	0.000398713	0.00380923	protein_coding	14	53241912	53258386	-
LGMN	ENSG00000100600	0.526474	0.00095469	0.00785613	protein_coding	14	93170152	93215047	-
ITPK1	ENSG00000100605	-0.52765	0.00286108	0.0186753	protein_coding	14	93403259	93582665	-
SIX4	ENSG00000100625	1.31559	7.90583e-08	2.72144e-06	protein_coding	14	61176246	61191066	-
ASB2	ENSG00000100628	-1.96764	9.39578e-10	5.77558e-08	protein_coding	14	94400499	94443137	-
GSKIP	ENSG00000100744	1.01403	0.00026451	0.00270144	protein_coding	14	96829814	96853625	+
PAPLN	ENSG00000100767	-0.83226	0.00403403	0.024548	protein_coding	14	73704205	73741348	+
APEX1	ENSG00000100823	0.578119	0.000439613	0.00413254	protein_coding	14	20923350	20925927	+
EFS	ENSG00000100842	-1.52705	8.40658e-12	9.96058e-10	protein_coding	14	23825611	23834961	-
SEC23A	ENSG00000100934	-0.75104	1.22451e-05	0.000201895	protein_coding	14	39501123	39578850	-
NFATC4	ENSG00000100968	-1.61469	1.73537e-08	7.58691e-07	protein_coding	14	24834879	24848810	+
NINL	ENSG00000101004	-1.00368	0.000356301	0.00347606	protein_coding	20	25433341	25566153	-
CD40	ENSG00000101017	-1.70039	2.20507e-05	0.000335708	protein_coding	20	44746911	44758502	+
ZMYND8	ENSG00000101040	0.767812	7.17767e-05	0.000893846	protein_coding	20	45837859	45985567	-
NFATC2	ENSG00000101096	-0.837074	0.00195284	0.0138951	protein_coding	20	50003494	50179370	-
RIMS4	ENSG00000101098	-2.21309	3.11756e-08	1.24939e-06	protein_coding	20	43380449	43438979	-
SLMO2	ENSG00000101166	1.18536	1.74684e-06	3.93326e-05	protein_coding	20	57608200	57617964	-
PTK6	ENSG00000101213	2.63707	0.00169753	0.0124706	protein_coding	20	62159778	62168723	-
RNF24	ENSG00000101236	0.55677	0.00767341	0.0399579	protein_coding	20	3907956	3996229	-
TRIB3	ENSG00000101255	1.33578	5.04705e-05	0.000667673	protein_coding	20	361261	378203	+
RASSF2	ENSG00000101265	-0.75418	0.00109992	0.0088074	protein_coding	20	4760669	4804291	-
CDS2	ENSG00000101290	-0.520956	0.000863237	0.00721615	protein_coding	20	5107432	5178533	+
SNPH	ENSG00000101298	-1.28649	0.00635757	0.0345763	protein_coding	20	1246960	1289972	+
SEC23B	ENSG00000101310	0.744028	9.2885e-05	0.00111921	protein_coding	20	18488137	18542059	+
MYL9	ENSG00000101335	-1.59898	7.79234e-09	3.74743e-07	protein_coding	20	35169887	35178228	+
SAMHD1	ENSG00000101347	-0.522334	0.00406728	0.0247043	protein_coding	20	35518632	35580246	-
WFDC2	ENSG00000101443	-1.50979	0.000159078	0.00175986	protein_coding	20	44098346	44110172	+
AHCY	ENSG00000101444	0.613886	0.00402566	0.0245062	protein_coding	20	32868074	32899608	-
APMAP	ENSG00000101474	0.559216	0.00163145	0.0121143	protein_coding	20	24943561	24973615	-
ZNF516	ENSG00000101493	-1.05413	4.25301e-07	1.1622e-05	protein_coding	18	74069644	74207146	-
MYOM1	ENSG00000101605	-3.10924	2.92799e-09	1.60119e-07	protein_coding	18	3066805	3220106	-
SMAD7	ENSG00000101665	-0.837603	0.000527917	0.00478225	protein_coding	18	46446223	46477081	-
MXRA5	ENSG00000101825	-0.728648	0.00288205	0.0187672	protein_coding	X	3226606	3264682	-
TBL1X	ENSG00000101849	-1.01206	1.37232e-06	3.21014e-05	protein_coding	X	9431335	9687780	+
PGRMC1	ENSG00000101856	-0.467032	0.00710221	0.0376307	protein_coding	X	118370216	118378429	+
AMMECR1	ENSG00000101935	1.07483	0.00102349	0.00833839	protein_coding	X	109437414	109683461	-
CHRDL1	ENSG00000101938	-1.94763	6.83207e-22	9.30926e-19	protein_coding	X	109917084	110039286	-
PAGE4	ENSG00000101951	-1.97651	3.75497e-08	1.43788e-06	protein_coding	X	49593863	49598576	+
SRPX	ENSG00000101955	-1.63532	1.15366e-05	0.000191897	protein_coding	X	38008589	38080696	-
MCF2	ENSG00000101977	-2.50179	0.000145807	0.00164081	protein_coding	X	138663929	138790386	-
PLP2	ENSG00000102007	-1.4233	4.13767e-07	1.13515e-05	protein_coding	X	49028273	49031588	+
PLS3	ENSG00000102024	-0.8194	0.00100271	0.00821823	protein_coding	X	114795501	114885181	+
ELF4	ENSG00000102034	-1.48382	7.63117e-07	1.91965e-05	protein_coding	X	129198849	129244691	-
RBBP7	ENSG00000102054	-0.596843	2.4198e-05	0.00036266	protein_coding	X	16857406	16888537	-
CD99L2	ENSG00000102181	-0.616112	0.0054837	0.0308442	protein_coding	X	149934810	150067289	-
JADE3	ENSG00000102221	0.582147	0.00868281	0.0438322	protein_coding	X	46771711	46920641	+
USP11	ENSG00000102226	-0.722907	0.00331281	0.0210033	protein_coding	X	47092089	47107727	+
TIMP1	ENSG00000102265	-0.672821	0.00745977	0.0390319	protein_coding	X	47441712	47446188	+
GABRE	ENSG00000102287	-0.777627	0.00158705	0.0118493	protein_coding	X	151121596	151143152	-
RBM3	ENSG00000102317	0.588096	0.00101008	0.00825381	protein_coding	X	48432837	48437454	+
KLF8	ENSG00000102349	-0.795299	0.00926111	0.0460129	protein_coding	X	56258854	56314322	+
SYTL4	ENSG00000102362	-1.11581	4.43197e-09	2.28603e-07	protein_coding	X	99929488	99987110	-
BEX4	ENSG00000102409	-0.72046	0.000134592	0.00153445	protein_coding	X	102470020	102472174	+
CAB39L	ENSG00000102547	0.69705	0.00108508	0.00871423	protein_coding	13	49882786	50018262	-
SLC25A15	ENSG00000102743	2.61957	7.59187e-06	0.000135518	protein_coding	13	41363548	41384247	+
FLT1	ENSG00000102755	-1.00237	0.000113617	0.00132791	protein_coding	13	28874489	29069265	-
DGKH	ENSG00000102780	-0.652442	0.000580777	0.00518923	protein_coding	13	42614176	42830714	+
KATNAL1	ENSG00000102781	-0.66549	0.00541457	0.0304973	protein_coding	13	30776767	30881621	-
MAPK3	ENSG00000102882	-0.629259	0.00582528	0.0323207	protein_coding	16	30125426	30134827	-
PLLP	ENSG00000102934	-1.57107	0.0064582	0.0349662	protein_coding	16	57290004	57318599	-
ZNF423	ENSG00000102935	-1.44252	8.3538e-07	2.07273e-05	protein_coding	16	49521435	49891830	-
NDRG4	ENSG00000103034	-1.71446	0.00191575	0.0136609	protein_coding	16	58496750	58547532	+
SMPD3	ENSG00000103056	1.46741	0.000584021	0.00520965	protein_coding	16	68392231	68482591	-
ESRP2	ENSG00000103067	1.21489	1.08566e-09	6.62376e-08	protein_coding	16	68263014	68272005	-
TAF1C	ENSG00000103168	-0.665417	0.00929719	0.0461781	protein_coding	16	84211458	84220669	-
WFDC1	ENSG00000103175	-1.65084	6.86235e-08	2.44156e-06	protein_coding	16	84328252	84363450	+
CRISPLD2	ENSG00000103196	-1.12404	9.03846e-09	4.29616e-07	protein_coding	16	84853590	84954374	+
NME4	ENSG00000103202	0.559603	0.00953886	0.0470356	protein_coding	16	446725	460367	+
FOXF1	ENSG00000103241	-1.50545	8.31675e-10	5.23028e-08	protein_coding	16	86544133	86548076	+
METRN	ENSG00000103260	-1.3997	0.0015854	0.0118486	protein_coding	16	765115	769655	+
FBXO31	ENSG00000103264	-0.998031	1.21047e-06	2.88099e-05	protein_coding	16	87360593	87425748	-
EEF2K	ENSG00000103319	-0.927393	7.26487e-08	2.55458e-06	protein_coding	16	22217603	22298554	+
PIEZO1	ENSG00000103335	0.520342	0.00395619	0.0241642	protein_coding	16	88781751	88851619	-
UBFD1	ENSG00000103353	0.398334	0.00631385	0.0344011	protein_coding	16	23568392	23585710	+
GGA2	ENSG00000103365	-0.654768	0.000288347	0.00291214	protein_coding	16	23474863	23533316	-
CPPED1	ENSG00000103381	-0.902468	0.000439766	0.00413254	protein_coding	16	12756919	12897874	-
TOX3	ENSG00000103460	1.84461	3.26556e-07	9.33483e-06	protein_coding	16	52471917	52581714	-
RRN3P2	ENSG00000103472	-2.48064	2.99544e-06	6.23135e-05	pseudogene	16	29086163	29128039	+
QPRT	ENSG00000103485	-2.19973	2.33134e-05	0.000351983	protein_coding	16	29674600	29710020	+
PYCARD	ENSG00000103490	-1.30074	0.0032006	0.0204107	protein_coding	16	31212806	31214771	-
MAZ	ENSG00000103495	0.553949	0.00661221	0.0355584	protein_coding	16	29817427	29823649	+
SYT17	ENSG00000103528	0.625421	0.00377584	0.0232977	protein_coding	16	19179293	19279652	+
TMC5	ENSG00000103534	1.65631	7.70208e-16	2.92876e-13	protein_coding	16	19421818	19510435	+
RASL12	ENSG00000103710	-1.92897	7.62937e-09	3.67988e-07	protein_coding	15	65345679	65369028	-
RAB11A	ENSG00000103769	1.0302	1.17848e-07	3.84616e-06	protein_coding	15	66018392	66184329	+
CD276	ENSG00000103855	0.474577	0.00988267	0.0483084	protein_coding	15	73976307	74006859	+
HOMER2	ENSG00000103942	0.648609	0.00227337	0.0156119	protein_coding	15	83509838	83654661	-
TMEM87A	ENSG00000103978	0.64546	0.00042699	0.00403334	protein_coding	15	42502730	42565861	-
OCA2	ENSG00000104044	-1.98589	0.00199655	0.0141262	protein_coding	15	28000021	28344504	-
TJP1	ENSG00000104067	0.391584	0.00413395	0.0249517	protein_coding	15	29991571	30261068	-
DMXL2	ENSG00000104093	0.40647	0.00984079	0.0481869	protein_coding	15	51739908	51915030	-
BLOC1S6	ENSG00000104164	0.521027	0.00703295	0.0373484	protein_coding	15	45879321	45908197	+
MYEF2	ENSG00000104177	1.18846	1.11157e-07	3.657e-06	protein_coding	15	48431625	48470714	-
TRIM35	ENSG00000104228	-0.601476	0.00738508	0.0387651	protein_coding	8	27142404	27168836	-
RIPK2	ENSG00000104312	0.877501	0.00227751	0.0156272	protein_coding	8	90769975	90803291	+
EYA1	ENSG00000104313	-1.14279	0.000107003	0.00125872	protein_coding	8	72109668	72274467	-
CPQ	ENSG00000104324	-0.9288	0.000240896	0.00250565	protein_coding	8	97657455	98161882	+
LAPTM4B	ENSG00000104341	-0.970209	0.000144417	0.0016274	protein_coding	8	98787285	98865241	+
EIF3E	ENSG00000104408	0.751391	4.89946e-05	0.000652901	protein_coding	8	109213445	109447562	-
ESRP1	ENSG00000104413	0.938573	4.64598e-06	8.96887e-05	protein_coding	8	95653302	95719694	+
NDRG1	ENSG00000104419	0.951584	9.50242e-05	0.00113994	protein_coding	8	134249414	134314265	-
TRPS1	ENSG00000104447	-0.992181	1.65037e-05	0.000259473	protein_coding	8	116420724	116821899	-
NCALD	ENSG00000104490	1.68342	2.92878e-12	4.02424e-10	protein_coding	8	102698771	103137135	-
TSTA3	ENSG00000104522	0.833836	0.000185978	0.00200457	protein_coding	8	144694788	144700218	-
INTS10	ENSG00000104613	0.489713	0.0101079	0.0490719	protein_coding	8	19674651	19709594	+
KCNN4	ENSG00000104783	1.72355	7.89878e-07	1.97784e-05	protein_coding	19	44270685	44285409	-
HNRNPL	ENSG00000104824	0.556426	0.000687778	0.00598951	protein_coding	19	39327028	39342987	-
FCGRT	ENSG00000104870	-0.638203	0.00202782	0.0143103	protein_coding	19	50010073	50029590	+
CKM	ENSG00000104879	-6.13091	1.64994e-06	3.74696e-05	protein_coding	19	45809672	45826235	-
DMPK	ENSG00000104936	-1.19075	9.24126e-07	2.26203e-05	protein_coding	19	46272975	46285810	-
ZNF419	ENSG00000105136	0.960457	0.00104803	0.00846653	protein_coding	19	57999079	58006048	+
SYDE1	ENSG00000105137	-1.28704	0.00623986	0.0340661	protein_coding	19	15218214	15225799	+
RPS16	ENSG00000105193	0.550001	0.00171819	0.0125757	protein_coding	19	39923847	39926588	-
FBL	ENSG00000105202	0.561922	0.00304185	0.0196202	protein_coding	19	40325098	40337054	-
NUMBL	ENSG00000105245	-0.928918	0.00336273	0.0212622	protein_coding	19	41172596	41196877	-
CLIP3	ENSG00000105270	-1.29238	5.2514e-07	1.39166e-05	protein_coding	19	36505562	36524245	-
TGFB1	ENSG00000105329	-0.744726	0.00323797	0.0205928	protein_coding	19	41807492	41859816	-
MEIS3	ENSG00000105419	-1.208	0.000592669	0.00528106	protein_coding	19	47906381	47922780	-
RAB3D	ENSG00000105514	1.27701	2.4374e-11	2.5224e-09	protein_coding	19	11432722	11456946	-
GCDH	ENSG00000105607	-0.781795	0.00737374	0.0387305	protein_coding	19	13001840	13025021	+
RPL18A	ENSG00000105640	0.748325	6.52885e-06	0.000119277	protein_coding	19	17970685	17974962	+
ISYNA1	ENSG00000105655	-1.43335	0.000254416	0.00261797	protein_coding	19	18545198	18549111	-
COMP	ENSG00000105664	1.72574	0.00185319	0.0133135	protein_coding	19	18893583	18902123	-
LSR	ENSG00000105699	0.819001	2.30935e-05	0.000348985	protein_coding	19	35739233	35758867	+
HPN	ENSG00000105707	3.31598	7.62311e-16	2.92876e-13	protein_coding	19	35531410	35557475	+
SIPA1L3	ENSG00000105738	0.638986	0.00284808	0.0186053	protein_coding	19	38397868	38699012	+
AVL9	ENSG00000105778	0.76196	4.41462e-06	8.62406e-05	protein_coding	7	32535038	33078516	+
ITGB8	ENSG00000105855	-0.542663	0.0051786	0.0296586	protein_coding	7	20370325	20455377	+
WDR91	ENSG00000105875	-0.622596	0.00871016	0.0438899	protein_coding	7	134868590	134896316	-
PTN	ENSG00000105894	-1.92654	2.38084e-12	3.32728e-10	protein_coding	7	136912088	137028611	-
MPP6	ENSG00000105926	0.770844	0.000822949	0.00691827	protein_coding	7	24612887	24733812	+
CAV2	ENSG00000105971	-1.55552	3.02349e-13	5.55472e-11	protein_coding	7	115927434	116148595	+
CAV1	ENSG00000105974	-1.33381	1.83445e-09	1.07896e-07	protein_coding	7	116164839	116201233	+
RNF32	ENSG00000105982	1.64313	0.00822865	0.0420327	protein_coding	7	156432975	156469824	+
LMBR1	ENSG00000105983	0.577136	0.00303624	0.0195995	protein_coding	7	156461646	156685924	-
WNT2	ENSG00000105989	-3.3667	2.44702e-15	8.16556e-13	protein_coding	7	116916685	116963343	-
LFNG	ENSG00000106003	1.36908	6.60098e-10	4.33464e-08	protein_coding	7	2552163	2568811	+
HOXA13	ENSG00000106031	-0.975075	1.42466e-06	3.31832e-05	protein_coding	7	27233122	27239725	-
CPED1	ENSG00000106034	-0.958156	3.50054e-06	7.04026e-05	protein_coding	7	120628731	120937498	+
CPVL	ENSG00000106066	-0.773504	0.00940868	0.0465854	protein_coding	7	29034847	29235067	-
CHN2	ENSG00000106069	1.16243	0.000173616	0.00188875	protein_coding	7	29161890	29553944	+
GRB10	ENSG00000106070	-0.463091	0.00265101	0.01762	protein_coding	7	50657760	50861159	-
HSPB1	ENSG00000106211	-1.36426	2.2616e-06	4.91748e-05	protein_coding	7	75931861	75933612	+
NPTX2	ENSG00000106236	-2.43386	0.000522979	0.00474295	protein_coding	7	98246609	98259180	+
CYP3A5	ENSG00000106258	-2.15016	2.46271e-06	5.29253e-05	protein_coding	7	99245817	99277621	-
ZKSCAN1	ENSG00000106261	0.821414	2.5385e-07	7.4653e-06	protein_coding	7	99613204	99639312	+
PTPRZ1	ENSG00000106278	-1.77009	0.00705151	0.0374078	protein_coding	7	121513143	121702090	+
TAF6	ENSG00000106290	-0.573266	0.00737694	0.0387348	protein_coding	7	99704693	99717464	-
MOSPD3	ENSG00000106330	1.30815	0.00788421	0.0407011	protein_coding	7	100209725	100213007	+
PCOLCE	ENSG00000106333	-1.2209	0.000813427	0.00685334	protein_coding	7	100199800	100205798	+
AGFG2	ENSG00000106351	0.92692	1.33558e-05	0.000217728	protein_coding	7	100136834	100165842	+
PHF14	ENSG00000106443	0.527001	0.00214993	0.0150036	protein_coding	7	11013499	11209250	+
EZH2	ENSG00000106462	1.37626	0.000411971	0.00391408	protein_coding	7	148504475	148581413	-
SFRP4	ENSG00000106483	1.30237	0.00114776	0.00912351	protein_coding	7	37945543	38065297	-
TSPAN13	ENSG00000106537	1.87654	6.27955e-12	7.6057e-10	protein_coding	7	16793160	16824161	+
RARRES2	ENSG00000106538	-1.52103	5.75173e-06	0.000106871	protein_coding	7	150035408	150038763	-
AGR2	ENSG00000106541	2.61512	1.72362e-15	6.12673e-13	protein_coding	7	16831435	16873057	-
AHR	ENSG00000106546	-0.713077	0.000235702	0.00245788	protein_coding	7	17338246	17385776	+
GLI3	ENSG00000106571	-1.18342	4.45086e-06	8.65352e-05	protein_coding	7	42000548	42277469	-
POLD2	ENSG00000106628	0.611116	0.00597593	0.0329553	protein_coding	7	44154286	44163957	-
TBL2	ENSG00000106638	0.510797	0.00528209	0.0300296	protein_coding	7	72983262	72993121	-
CLIP2	ENSG00000106665	-1.11149	0.000322441	0.00320306	protein_coding	7	73703805	73820273	+
CORO2A	ENSG00000106789	0.931734	0.00034349	0.00338163	protein_coding	9	100883257	100954922	-
OGN	ENSG00000106809	-1.11578	8.89706e-06	0.000155177	protein_coding	9	95146249	95166978	-
ASPN	ENSG00000106819	1.41302	0.00102475	0.0083424	protein_coding	9	95218487	95244788	-
ECM2	ENSG00000106823	-1.11173	9.2495e-06	0.000160041	protein_coding	9	95256365	95298937	-
TLE4	ENSG00000106829	-1.11821	4.78036e-05	0.000640835	protein_coding	9	82186688	82341658	+
AKNA	ENSG00000106948	-1.00299	5.60542e-05	0.000727992	protein_coding	9	117096436	117156685	-
RLN1	ENSG00000107018	-4.46547	6.22413e-11	5.6227e-09	protein_coding	9	5334969	5339873	-
DOCK8	ENSG00000107099	-0.800713	0.000199414	0.00212695	protein_coding	9	214854	465259	+
KANK1	ENSG00000107104	-0.818598	6.73787e-06	0.000121996	protein_coding	9	470291	746105	+
ELAVL2	ENSG00000107105	2.97452	9.25958e-05	0.00111654	protein_coding	9	23690102	23826335	-
NCS1	ENSG00000107130	-0.900973	0.000436708	0.00411107	protein_coding	9	132934857	132999583	+
GLIS3	ENSG00000107249	-1.28115	0.00066933	0.00586339	protein_coding	9	3824127	4348392	-
PTGDS	ENSG00000107317	-1.85946	1.2147e-08	5.51711e-07	protein_coding	9	139871956	139879887	+
PDLIM1	ENSG00000107438	-1.015	0.000365564	0.00354948	protein_coding	10	96997329	97050781	-
GATA3	ENSG00000107485	-1.73441	8.24139e-05	0.00100864	protein_coding	10	8095567	8117161	+
ATRNL1	ENSG00000107518	-2.09104	1.77154e-12	2.5634e-10	protein_coding	10	116853124	117708503	+
HPS1	ENSG00000107521	-1.02534	4.3071e-05	0.000590322	protein_coding	10	100175955	100206684	-
CXCL12	ENSG00000107562	-1.4043	8.30252e-10	5.23028e-08	protein_coding	10	44793038	44881941	-
CUBN	ENSG00000107611	-0.957653	0.00418188	0.0251667	protein_coding	10	16865963	17171830	-
NSMCE4A	ENSG00000107672	0.641818	0.00166555	0.0123061	protein_coding	10	123716603	123734732	-
PALD1	ENSG00000107719	-1.12956	0.00455737	0.0268822	protein_coding	10	72238577	72328205	+
UNC5B	ENSG00000107731	-1.40714	0.000681699	0.00594795	protein_coding	10	72972327	73062621	+
CDH23	ENSG00000107736	-2.76722	7.50093e-07	1.88989e-05	protein_coding	10	73156691	73575702	+
C10orf54	ENSG00000107738	-1.05709	0.000103008	0.00121697	protein_coding	10	73507316	73533255	-
CCSER2	ENSG00000107771	-0.603864	0.000693327	0.0060173	protein_coding	10	86088342	86278273	+
ACTA2	ENSG00000107796	-1.34482	3.4518e-08	1.34382e-06	protein_coding	10	90694831	90751147	-
SFXN3	ENSG00000107819	-0.677549	0.0010581	0.00853529	protein_coding	10	102790991	102800998	+
ARHGAP21	ENSG00000107863	-0.539043	0.002329	0.0159337	protein_coding	10	24872538	25012597	-
ACBD5	ENSG00000107897	0.572399	0.00742328	0.0388658	protein_coding	10	27484146	27531059	-
LARP4B	ENSG00000107929	0.430641	0.00771178	0.0401097	protein_coding	10	855484	977564	-
SH3PXD2A	ENSG00000107957	-0.689593	0.000264441	0.00270144	protein_coding	10	105348285	105615301	-
CCDC6	ENSG00000108091	0.781543	4.4387e-05	0.0006028	protein_coding	10	61548521	61666414	-
RPL28	ENSG00000108107	0.695818	0.000362396	0.00352291	protein_coding	19	55896713	55914612	+
KRT23	ENSG00000108244	-1.99293	0.000224891	0.00236354	protein_coding	17	39078948	39093886	-
RPL19	ENSG00000108298	0.52748	0.00170718	0.0125175	protein_coding	17	37356536	37360980	+
RGS9	ENSG00000108370	-1.97704	0.00067722	0.00591835	protein_coding	17	63133549	63223821	+
RNF43	ENSG00000108375	1.06664	1.4637e-06	3.39364e-05	protein_coding	17	56429861	56494956	-
ASPA	ENSG00000108381	-2.42963	1.86924e-11	1.97187e-09	protein_coding	17	3375668	3406713	+
PNPO	ENSG00000108439	0.736396	0.00261742	0.0174541	protein_coding	17	46018872	46025654	+
ENO3	ENSG00000108515	-3.0869	0.00100811	0.00824177	protein_coding	17	4851387	4860426	+
RASD1	ENSG00000108551	-1.18713	0.0100647	0.0489201	protein_coding	17	17397751	17399709	-
CPD	ENSG00000108582	0.686411	5.63078e-05	0.000730126	protein_coding	17	28705923	28797007	+
SMARCD2	ENSG00000108604	0.490151	0.00133444	0.0102583	protein_coding	17	61909444	61920425	-
SYNGR2	ENSG00000108639	0.937662	6.27124e-06	0.000115085	protein_coding	17	76164639	76169608	+
UTP6	ENSG00000108651	0.7029	0.000522998	0.00474295	protein_coding	17	30187923	30228784	-
LGALS3BP	ENSG00000108679	-1.03328	0.000110024	0.00128961	protein_coding	17	76967320	76976191	-
HNF1B	ENSG00000108753	1.17309	0.0100577	0.0489185	protein_coding	17	36046435	36105237	-
EZH1	ENSG00000108799	-0.571409	0.00448723	0.0265451	protein_coding	17	40852293	40897071	-
PPP1R9B	ENSG00000108819	-0.602959	0.00771483	0.0401097	protein_coding	17	48211104	48227991	-
SGCA	ENSG00000108823	-1.95115	1.01338e-05	0.000173324	protein_coding	17	48241575	48253292	+
LRRC59	ENSG00000108829	0.590792	0.000708731	0.00611851	protein_coding	17	48452420	48474914	-
ABCC3	ENSG00000108846	-1.18722	0.000584337	0.00520965	protein_coding	17	48712138	48769613	+
MPP2	ENSG00000108852	-1.82585	2.17509e-08	9.29266e-07	protein_coding	17	41952725	41987068	-
DUSP3	ENSG00000108861	-0.667215	8.50319e-05	0.00103758	protein_coding	17	41843489	41856356	-
HLF	ENSG00000108924	-1.2641	2.57162e-09	1.42493e-07	protein_coding	17	53342373	53402426	+
FAM20A	ENSG00000108950	-2.53855	0.000138068	0.00156557	protein_coding	17	66531254	66597530	-
YWHAE	ENSG00000108953	0.455064	0.00525993	0.0299831	protein_coding	17	1247566	1303672	-
MAP2K6	ENSG00000108984	1.53425	3.13835e-06	6.47101e-05	protein_coding	17	67410839	67539472	+
MYH3	ENSG00000109063	-4.05128	4.19732e-07	1.14959e-05	protein_coding	17	10531843	10560626	-
TMEM97	ENSG00000109084	1.00478	0.00280971	0.0184356	protein_coding	17	26646121	26655707	+
PMP22	ENSG00000109099	-1.41512	4.8616e-08	1.80254e-06	protein_coding	17	15133095	15168643	-
RAB34	ENSG00000109113	-1.57961	9.87842e-12	1.13748e-09	protein_coding	17	27041299	27045447	-
PHF12	ENSG00000109118	0.463196	0.0084666	0.042993	protein_coding	17	27232268	27278789	-
TMEM33	ENSG00000109133	0.616287	0.00435165	0.0259685	protein_coding	4	41937137	41962589	+
DCUN1D4	ENSG00000109184	-0.407717	0.00536899	0.0303256	protein_coding	4	52709166	52783003	+
RPL34	ENSG00000109475	0.525998	0.00158626	0.0118488	protein_coding	4	109541722	109551568	+
WFS1	ENSG00000109501	-0.669111	0.00282225	0.0184882	protein_coding	4	6271576	6304992	+
CLCN3	ENSG00000109572	0.838339	2.49448e-07	7.38901e-06	protein_coding	4	170533784	170644824	+
AADAT	ENSG00000109576	1.31774	2.20264e-05	0.000335652	protein_coding	4	170981373	171012850	-
GALNT7	ENSG00000109586	1.62167	3.43507e-10	2.47109e-08	protein_coding	4	174089904	174245118	+
SOD3	ENSG00000109610	-1.14205	0.00125092	0.00976784	protein_coding	4	24791534	24802464	+
SLC2A9	ENSG00000109667	-1.36836	0.00414165	0.024989	protein_coding	4	9772777	10056560	-
KLHL5	ENSG00000109790	-0.738023	0.000256801	0.0026392	protein_coding	4	39046659	39128477	+
UGDH	ENSG00000109814	1.20594	3.6832e-10	2.58472e-08	protein_coding	4	39500375	39529931	-
PPARGC1A	ENSG00000109819	-2.32519	1.64307e-12	2.42616e-10	protein_coding	4	23756664	23905712	-
CRYAB	ENSG00000109846	-2.53183	2.82808e-14	6.90179e-12	protein_coding	11	111779289	111794446	-
B3GAT1	ENSG00000109956	2.20521	6.4893e-11	5.79818e-09	protein_coding	11	134248398	134281812	-
HSPA8	ENSG00000109971	0.640507	4.63179e-05	0.000625387	protein_coding	11	122928197	122933938	-
VWA5A	ENSG00000110002	-1.81627	8.52655e-08	2.90454e-06	protein_coding	11	123986069	124018428	+
DTX4	ENSG00000110042	-1.0758	0.00642765	0.0348354	protein_coding	11	58938903	58976060	+
EHD1	ENSG00000110047	-0.655414	0.0060623	0.0333304	protein_coding	11	64619114	64655768	-
CPT1A	ENSG00000110090	0.629064	0.00179588	0.0130104	protein_coding	11	68522088	68611878	-
CCND1	ENSG00000110092	-0.455468	0.00347069	0.0217597	protein_coding	11	69455855	69469242	+
TMEM109	ENSG00000110108	-0.84697	7.47105e-07	1.88809e-05	protein_coding	11	60681346	60690915	+
TRIM3	ENSG00000110171	0.813195	0.000123947	0.00142924	protein_coding	11	6469843	6495689	-
ARHGEF17	ENSG00000110237	-1.12273	2.90824e-05	0.00042382	protein_coding	11	73019334	73080136	+
HIPK3	ENSG00000110422	-0.401355	0.00419494	0.025236	protein_coding	11	33278218	33378569	+
MDK	ENSG00000110492	-0.685337	0.00671697	0.0360332	protein_coding	11	46402306	46405375	+
CD81	ENSG00000110651	-0.731592	1.63342e-05	0.000257302	protein_coding	11	2397407	2418649	+
RPS13	ENSG00000110700	0.739903	1.6119e-05	0.000254403	protein_coding	11	17095936	17099334	-
CHKA	ENSG00000110721	0.574853	0.00131599	0.0101787	protein_coding	11	67820326	67888911	-
POU2AF1	ENSG00000110777	-2.17228	0.000242302	0.00251548	protein_coding	11	111222977	111326355	-
VWF	ENSG00000110799	-0.709833	0.00158428	0.0118486	protein_coding	12	6058040	6233936	-
LEPREL2	ENSG00000110811	-1.24787	0.000457742	0.00426809	polymorphic_pseudogene	12	6937572	6949018	+
CORO1C	ENSG00000110880	-1.10242	1.12696e-07	3.70018e-06	protein_coding	12	109038885	109125372	-
SLC11A2	ENSG00000110911	0.650989	0.00013133	0.00150166	protein_coding	12	51373184	51422349	-
MLEC	ENSG00000110917	0.672636	2.04434e-05	0.000315348	protein_coding	12	121124672	121139667	+
CAMKK2	ENSG00000110931	0.967099	3.91572e-05	0.000541675	protein_coding	12	121675497	121736111	-
KRT18	ENSG00000111057	0.802855	0.000907537	0.00754021	protein_coding	12	53342655	53346685	+
ACSS3	ENSG00000111058	-1.5229	4.38328e-07	1.18857e-05	protein_coding	12	81331594	81650533	+
TENC1	ENSG00000111077	-0.587987	0.00809104	0.0415593	protein_coding	12	53440753	53458156	+
PPM1H	ENSG00000111110	1.25544	7.68737e-08	2.67439e-06	protein_coding	12	63037762	63328817	-
CUX2	ENSG00000111249	0.619546	0.00589065	0.0326059	protein_coding	12	111471828	111788358	+
MANSC1	ENSG00000111261	0.741038	0.00505111	0.0290301	protein_coding	12	12482198	12503475	-
ALDH2	ENSG00000111275	-1.7945	5.35549e-15	1.59214e-12	protein_coding	12	112204691	112247782	+
GPR133	ENSG00000111452	-2.00919	7.55375e-09	3.66059e-07	protein_coding	12	131438452	131626014	+
TBC1D30	ENSG00000111490	1.15166	0.00132817	0.0102342	protein_coding	12	65174589	65274812	+
ATN1	ENSG00000111676	-0.537205	0.00954677	0.0470603	protein_coding	12	7033626	7051484	+
LPCAT3	ENSG00000111684	0.585584	0.00654183	0.0353021	protein_coding	12	7085348	7125814	-
LDHB	ENSG00000111716	-0.504535	0.00462181	0.0271546	protein_coding	12	21788276	21910791	-
ST8SIA1	ENSG00000111728	-1.77178	2.96255e-09	1.60933e-07	protein_coding	12	22216707	22589975	-
FRK	ENSG00000111816	1.31643	2.76049e-08	1.1427e-06	protein_coding	6	116252312	116381921	-
DSE	ENSG00000111817	-1.18555	3.95501e-10	2.75184e-08	protein_coding	6	116575336	116762424	+
GCNT2	ENSG00000111846	-0.99168	0.00296448	0.0192174	protein_coding	6	10492456	10629601	+
CEP85L	ENSG00000111860	-0.810211	0.00144883	0.0110083	protein_coding	6	118781935	119031238	-
MAN1A1	ENSG00000111885	-0.730492	0.00103628	0.00841063	protein_coding	6	119498374	119670926	-
SERINC1	ENSG00000111897	-0.480501	0.000529734	0.0047934	protein_coding	6	122764499	122792967	-
NCOA7	ENSG00000111912	-0.71091	0.00913751	0.0455233	protein_coding	6	126102307	126252266	+
FAM65B	ENSG00000111913	-1.32528	1.27001e-06	2.9836e-05	protein_coding	6	24797601	25042238	-
STK38	ENSG00000112079	-0.492258	0.00985125	0.0482125	protein_coding	6	36461669	36515247	-
MDGA1	ENSG00000112139	-1.49904	0.00107215	0.00863154	protein_coding	6	37600284	37667082	-
BMP5	ENSG00000112175	-5.99459	6.63038e-20	6.02296e-17	protein_coding	6	55618443	55740362	-
BACH2	ENSG00000112182	-1.447	4.047e-05	0.000557476	protein_coding	6	90636248	91006627	-
CAP2	ENSG00000112186	-0.892195	0.000253764	0.00261455	protein_coding	6	17393447	17558023	+
RAB23	ENSG00000112210	-0.5549	0.0025429	0.0170685	protein_coding	6	57053607	57087078	-
FHL5	ENSG00000112214	-1.81005	0.00133426	0.0102583	protein_coding	6	97010424	97064512	+
CCNC	ENSG00000112237	0.604547	0.00500632	0.0288132	protein_coding	6	99990256	100016849	-
E2F3	ENSG00000112242	0.793067	0.000902009	0.00750572	protein_coding	6	20402398	20493941	+
COL9A1	ENSG00000112280	-1.97566	0.0052603	0.0299831	protein_coding	6	70924764	71012786	-
AIM1	ENSG00000112297	0.637649	0.00229153	0.0157168	protein_coding	6	106959730	107018326	+
RPS12	ENSG00000112306	0.56151	0.0045022	0.0266048	protein_coding	6	133135580	133138703	+
GMNN	ENSG00000112312	-0.873598	0.0101763	0.0493602	protein_coding	6	24775159	24786327	+
EYA4	ENSG00000112319	-0.911132	0.000229938	0.00240391	protein_coding	6	133561736	133853258	+
PEX7	ENSG00000112357	1.00865	0.00660459	0.0355353	protein_coding	6	137143717	137235075	+
ZBTB24	ENSG00000112365	0.57959	0.0046486	0.0272728	protein_coding	6	109783797	109804440	-
KIAA1244	ENSG00000112379	1.41056	5.58484e-12	6.91801e-10	protein_coding	6	138483058	138665800	+
GPR126	ENSG00000112414	-1.07479	0.000530937	0.00480163	protein_coding	6	142622991	142767403	+
PHACTR2	ENSG00000112419	-0.520206	0.00187464	0.0134097	protein_coding	6	143857982	144152322	+
PHF1	ENSG00000112511	-0.796753	9.45532e-07	2.30408e-05	protein_coding	6	33378176	33384230	+
QKI	ENSG00000112531	-0.515951	0.00102547	0.0083424	protein_coding	6	163835032	163999628	+
MDFI	ENSG00000112559	2.23946	6.89528e-09	3.41651e-07	protein_coding	6	41604620	41621984	+
TFEB	ENSG00000112561	0.862021	3.58429e-05	0.000506102	protein_coding	6	41651716	41703997	-
SMOC2	ENSG00000112562	1.17357	3.09624e-09	1.65989e-07	protein_coding	6	168841831	169073984	+
BYSL	ENSG00000112578	1.02125	0.00145446	0.0110408	protein_coding	6	41888926	41900784	+
PRPH2	ENSG00000112619	-2.33803	0.000119232	0.00138067	protein_coding	6	42664340	42690312	-
SRF	ENSG00000112658	-0.759876	3.89748e-05	0.000541018	protein_coding	6	43139037	43149243	+
GMDS	ENSG00000112699	1.03492	4.41001e-05	0.000599901	protein_coding	6	1624041	2245926	-
BTN2A1	ENSG00000112763	-0.862832	0.00689908	0.0367928	protein_coding	6	26458150	26476849	+
LAMA4	ENSG00000112769	-1.21566	5.46378e-05	0.000712271	protein_coding	6	112429963	112576141	-
FAM46A	ENSG00000112773	-1.20933	1.06774e-08	4.95982e-07	protein_coding	6	82201156	82462491	-
ERBB2IP	ENSG00000112851	0.409982	0.00871575	0.0439037	protein_coding	5	65222303	65378377	+
SEMA5A	ENSG00000112902	-0.948561	0.00116411	0.00923103	protein_coding	5	9035138	9546187	-
C7	ENSG00000112936	-1.90397	9.64583e-09	4.55835e-07	protein_coding	5	40909354	40983041	+
GHR	ENSG00000112964	1.6155	3.91762e-08	1.4897e-06	protein_coding	5	42423879	42721979	+
HSPA9	ENSG00000113013	0.374077	0.0100803	0.0489728	protein_coding	5	137890571	137911133	-
HBEGF	ENSG00000113070	-1.29807	0.00379857	0.0234114	protein_coding	5	139712428	139726216	-
LOX	ENSG00000113083	1.31886	0.000472058	0.00437316	protein_coding	5	121398890	121413980	-
SPARC	ENSG00000113140	-0.885652	0.000158795	0.00175792	protein_coding	5	151040657	151066726	-
THBS4	ENSG00000113296	2.78347	3.1909e-08	1.275e-06	protein_coding	5	79287134	79379110	+
CNOT6	ENSG00000113300	0.587351	0.00118189	0.00933128	protein_coding	5	179921412	180005405	+
RASGRF2	ENSG00000113319	-1.24418	2.61424e-06	5.55135e-05	protein_coding	5	80256491	80525975	+
CCNG1	ENSG00000113328	0.587019	0.007284	0.03837	protein_coding	5	162864575	162873157	+
GOLPH3	ENSG00000113384	0.679801	0.00230432	0.0157979	protein_coding	5	32124810	32174456	-
IRX4	ENSG00000113430	2.02355	0.000549461	0.00494455	protein_coding	5	1877541	1887350	-
NR3C1	ENSG00000113580	-0.725269	4.11084e-06	8.10812e-05	protein_coding	5	142657496	142815077	-
WWC1	ENSG00000113645	0.952136	7.62726e-08	2.65913e-06	protein_coding	5	167718656	167899308	+
DPYSL3	ENSG00000113657	-1.28085	4.51072e-11	4.33851e-09	protein_coding	5	146770374	146889619	-
ERGIC1	ENSG00000113719	1.00304	3.04421e-08	1.23821e-06	protein_coding	5	172261278	172379688	+
PDGFRB	ENSG00000113721	-0.744343	0.00334465	0.0211749	protein_coding	5	149493400	149535435	-
HGD	ENSG00000113924	0.838105	0.0063576	0.0345763	protein_coding	3	120347020	120401418	-
RBP1	ENSG00000114115	-1.82076	0.00153134	0.0115424	protein_coding	3	139236276	139258671	-
KAT2B	ENSG00000114166	-0.54284	0.00636126	0.0345763	protein_coding	3	20081515	20195896	+
LRRC31	ENSG00000114248	2.39859	0.00171995	0.012583	protein_coding	3	169556967	169587718	-
COL7A1	ENSG00000114270	-1.44279	3.3522e-06	6.80772e-05	protein_coding	3	48601506	48632700	-
ECT2	ENSG00000114346	1.6347	2.27795e-08	9.64944e-07	protein_coding	3	172468472	172539264	+
GNAI2	ENSG00000114353	-0.815092	1.67122e-05	0.000261996	protein_coding	3	50263724	50296787	+
RPL24	ENSG00000114391	0.592966	0.00271187	0.017917	protein_coding	3	101399935	101405626	-
BBX	ENSG00000114439	-0.61556	2.20264e-05	0.000335652	protein_coding	3	107241783	107530171	+
PODXL2	ENSG00000114631	1.34677	5.47905e-07	1.44497e-05	protein_coding	3	127348024	127391652	+
MRPL3	ENSG00000114686	0.806922	1.74255e-06	3.92998e-05	protein_coding	3	131181056	131221827	-
PLSCR4	ENSG00000114698	-1.03837	2.90745e-05	0.00042382	protein_coding	3	145910126	145968966	-
ACVR2B	ENSG00000114739	0.607854	0.00114948	0.00913272	protein_coding	3	38495342	38534633	+
ARHGEF26	ENSG00000114790	1.09493	5.57103e-08	2.02426e-06	protein_coding	3	153838792	153975616	+
ZBTB47	ENSG00000114853	-1.19429	5.04423e-05	0.000667673	protein_coding	3	42695176	42709072	+
FOXP1	ENSG00000114861	0.443388	0.00714102	0.0377873	protein_coding	3	71003844	71633140	-
SLC4A3	ENSG00000114923	-1.01273	0.00321469	0.0204846	protein_coding	2	220492049	220506702	+
PIKFYVE	ENSG00000115020	0.553335	0.00138324	0.0105738	protein_coding	2	209130991	209223475	+
KCNIP3	ENSG00000115041	-1.79879	5.24602e-05	0.000689531	protein_coding	2	95963052	96051825	+
SLC35F5	ENSG00000115084	0.899502	2.23633e-06	4.88201e-05	protein_coding	2	114462588	114514400	-
EPB41L5	ENSG00000115109	0.595984	5.06627e-05	0.000669673	protein_coding	2	120770581	120936695	+
CYTIP	ENSG00000115165	-1.05639	0.000899505	0.00749252	protein_coding	2	158271131	158345473	-
RPS15	ENSG00000115268	0.657799	0.000377074	0.00363963	protein_coding	19	1438358	1440583	+
CLIP4	ENSG00000115295	-1.20389	7.8885e-08	2.7212e-06	protein_coding	2	29320571	29412509	+
SPTBN1	ENSG00000115306	-0.65531	8.68897e-05	0.00105709	protein_coding	2	54683422	54896812	+
GALNT3	ENSG00000115339	1.11469	1.22985e-06	2.9144e-05	protein_coding	2	166604101	166651192	-
CCDC88A	ENSG00000115355	-0.932011	2.3383e-05	0.000352383	protein_coding	2	55514978	55647057	-
EFEMP1	ENSG00000115380	-1.82561	4.19068e-10	2.90347e-08	protein_coding	2	56093102	56151274	-
EFHD1	ENSG00000115468	-1.35827	0.00737153	0.0387305	protein_coding	2	233470767	233547491	+
PLCD4	ENSG00000115556	-2.47311	8.49438e-05	0.00103728	protein_coding	2	219472488	219501907	+
FHL2	ENSG00000115641	-0.790268	0.00157361	0.011792	protein_coding	2	105974169	106054970	-
MLPH	ENSG00000115648	0.819312	7.08413e-06	0.00012771	protein_coding	2	238394071	238463961	+
HDLBP	ENSG00000115677	0.394205	0.00340327	0.0214521	protein_coding	2	242166679	242256476	-
ODC1	ENSG00000115758	1.15745	8.00394e-06	0.000141484	protein_coding	2	10580094	10588630	-
PLEKHB2	ENSG00000115762	0.668278	0.00196208	0.0139548	protein_coding	2	131862420	132111282	+
STRN	ENSG00000115808	0.582725	0.00312091	0.0200275	protein_coding	2	37070783	37193615	-
QPCT	ENSG00000115828	1.43933	0.00656752	0.0353707	protein_coding	2	37571717	37600465	+
PLCL1	ENSG00000115896	-2.21333	9.3112e-14	2.0574e-11	protein_coding	2	198669426	199437305	+
WIPF1	ENSG00000115935	-0.867281	9.16423e-05	0.00110832	protein_coding	2	175424300	175547644	-
COX7A2L	ENSG00000115944	0.562954	0.00150346	0.0113705	protein_coding	2	42560686	42652228	-
PLEK	ENSG00000115956	-1.18399	0.00650641	0.0351733	protein_coding	2	68592305	68624585	+
RND3	ENSG00000115963	-1.49372	9.11511e-11	7.68254e-09	protein_coding	2	151324709	151395525	-
TIA1	ENSG00000116001	0.493778	0.00817958	0.0418988	protein_coding	2	70436576	70475792	-
EPAS1	ENSG00000116016	-0.981666	1.65061e-10	1.28519e-08	protein_coding	2	46520806	46613836	+
CD207	ENSG00000116031	-1.51088	0.0103164	0.0498769	protein_coding	2	71057347	71062952	-
EPHA4	ENSG00000116106	-0.643094	0.00148145	0.0112145	protein_coding	2	222282747	222438922	-
BCL9	ENSG00000116128	0.562406	0.00088028	0.0073511	protein_coding	1	147013182	147098017	+
DHCR24	ENSG00000116133	0.662373	0.00703656	0.0373554	protein_coding	1	55315306	55352891	-
GPX7	ENSG00000116157	-1.19263	0.00447351	0.0264927	protein_coding	1	53068044	53074723	+
ANGPTL1	ENSG00000116194	-2.40896	1.61088e-11	1.73286e-09	protein_coding	1	178818840	178840187	-
QSOX1	ENSG00000116260	-1.61094	3.65954e-10	2.57919e-08	protein_coding	1	180123969	180173165	+
KIAA1324	ENSG00000116299	0.822523	0.000241886	0.00251435	protein_coding	1	109656301	109749401	+
EDEM3	ENSG00000116406	0.596478	0.00429815	0.0257338	protein_coding	1	184659365	184724047	-
HDAC1	ENSG00000116478	0.73653	4.22137e-06	8.30609e-05	protein_coding	1	32757687	32799236	+
ARHGEF2	ENSG00000116584	-0.992714	4.78147e-05	0.000640835	protein_coding	1	155916630	155976861	-
MEF2D	ENSG00000116604	-0.433005	0.00955254	0.0470746	protein_coding	1	156433519	156470620	-
FBXO2	ENSG00000116661	-1.39902	0.00301628	0.0194937	protein_coding	1	11708424	11715842	-
MFN2	ENSG00000116688	-0.655335	0.000165293	0.00181633	protein_coding	1	12040238	12073571	+
PLA2G4A	ENSG00000116711	-0.988862	0.00122171	0.00958093	protein_coding	1	186798085	186958113	+
RGS2	ENSG00000116741	-1.00635	0.000150474	0.00167945	protein_coding	1	192778169	192781403	+
OLFML3	ENSG00000116774	-1.1698	1.06148e-06	2.5524e-05	protein_coding	1	114522063	114524876	+
MAP7D1	ENSG00000116871	-0.560017	0.00263284	0.0175355	protein_coding	1	36621180	36646450	+
WARS2	ENSG00000116874	0.771776	0.0029079	0.0189054	protein_coding	1	119573839	119683294	-
NID1	ENSG00000116962	-1.08534	5.30493e-08	1.94051e-06	protein_coding	1	236139130	236228462	-
LGALS8	ENSG00000116977	0.526768	0.00274811	0.0180934	protein_coding	1	236681300	236716281	+
BMP8B	ENSG00000116985	-1.51645	0.0054941	0.030892	protein_coding	1	40222854	40254533	-
RIMS3	ENSG00000117016	-1.79256	2.71346e-06	5.73228e-05	protein_coding	1	41086351	41131329	-
LPHN2	ENSG00000117114	-1.18177	3.09708e-08	1.24423e-06	protein_coding	1	81771845	82458120	+
UAP1	ENSG00000117143	1.43654	6.53609e-11	5.80824e-09	protein_coding	1	162531323	162569627	+
SSX2IP	ENSG00000117155	-0.820673	0.000110587	0.00129528	protein_coding	1	85109390	85156486	-
GBP1	ENSG00000117228	-1.85271	1.57956e-10	1.24171e-08	protein_coding	1	89518002	89531043	-
ID3	ENSG00000117318	-0.763801	0.00498979	0.0287523	protein_coding	1	23884409	23886285	-
CD46	ENSG00000117335	0.49453	0.00809277	0.0415593	protein_coding	1	207925402	207968858	+
AKR1A1	ENSG00000117448	0.753454	2.25227e-05	0.000341306	protein_coding	1	46016215	46035721	+
TSPAN1	ENSG00000117472	1.23532	5.15729e-06	9.76005e-05	protein_coding	1	46640745	46651630	+
CNN3	ENSG00000117519	-0.517752	0.00527728	0.0300135	protein_coding	1	95362507	95392834	-
F3	ENSG00000117525	1.01791	0.000291018	0.00292646	protein_coding	1	94994781	95007356	-
DARS2	ENSG00000117593	0.993115	7.15664e-06	0.000128733	protein_coding	1	173793641	173827684	+
HSD11B1	ENSG00000117594	-1.89803	7.23138e-05	0.000898482	protein_coding	1	209859510	209908295	+
DIEXF	ENSG00000117597	0.63125	0.0049383	0.0285322	protein_coding	1	210001352	210030910	+
RCAN3	ENSG00000117602	-0.995312	0.000485686	0.00447154	protein_coding	1	24829387	24867530	+
SLC35A3	ENSG00000117620	0.780551	0.000308201	0.00308032	protein_coding	1	100435345	100492535	+
RPS6KA1	ENSG00000117676	0.59115	0.00168687	0.0124319	protein_coding	1	26856252	26901521	+
RPS25	ENSG00000118181	0.592931	0.000813549	0.00685334	protein_coding	11	118886422	118889401	-
FASTKD2	ENSG00000118246	0.659535	0.00233858	0.0159925	protein_coding	2	207630081	207657233	+
NRP2	ENSG00000118257	-1.417	0.000116866	0.0013574	protein_coding	2	206546714	206662857	+
B4GALT6	ENSG00000118276	-1.1491	5.02199e-07	1.3352e-05	protein_coding	18	29202210	29265799	-
FILIP1	ENSG00000118407	-1.76614	0.00121184	0.00951718	protein_coding	6	76001575	76203454	-
CNR1	ENSG00000118432	-1.51105	0.00748872	0.0391458	protein_coding	6	88849583	88876078	-
PLAGL1	ENSG00000118495	-1.40218	2.88788e-06	6.05381e-05	protein_coding	6	144261437	144385735	-
FBXO30	ENSG00000118496	-0.862084	0.000288038	0.00291082	protein_coding	6	146114638	146135889	-
TNFAIP3	ENSG00000118503	-0.783507	0.000350806	0.00343475	protein_coding	6	138188351	138204449	+
MYB	ENSG00000118513	1.11609	0.00758336	0.0395646	protein_coding	6	135502453	135540311	+
TCF21	ENSG00000118526	-1.53846	6.60203e-06	0.000120037	protein_coding	6	134210276	134216691	+
SLC16A7	ENSG00000118596	-1.17529	0.0010397	0.00842291	protein_coding	12	59989848	60176395	+
RPN2	ENSG00000118705	0.492866	0.00620556	0.0339582	protein_coding	20	35806813	35870022	+
CASQ2	ENSG00000118729	-1.84437	0.0040699	0.0247111	protein_coding	1	116242628	116311402	-
PKD2	ENSG00000118762	-0.76731	0.00395078	0.0241402	protein_coding	4	88928820	88998929	+
ABCG2	ENSG00000118777	-1.20061	0.000209213	0.00221988	protein_coding	4	89011416	89152474	-
PPL	ENSG00000118898	-0.579739	0.00508586	0.0292093	protein_coding	16	4932508	5010742	-
KLF12	ENSG00000118922	-0.881104	0.000186481	0.00200762	protein_coding	13	74260226	74708394	-
C2orf43	ENSG00000118961	-0.994404	0.00224946	0.0154932	protein_coding	2	20883788	21022882	-
CCND2	ENSG00000118971	-1.28604	1.5418e-10	1.21788e-08	protein_coding	12	4382938	4414516	+
SATB2	ENSG00000119042	1.2271	0.000315894	0.00314759	protein_coding	2	200134223	200335989	-
C2orf40	ENSG00000119147	-1.52512	3.69116e-06	7.38728e-05	protein_coding	2	106679702	106694615	+
CPSF3	ENSG00000119203	0.761105	0.00380184	0.0234139	protein_coding	2	9563697	9613230	+
RAD23B	ENSG00000119318	0.486096	0.00420432	0.0252616	protein_coding	9	110045418	110094475	+
PHF19	ENSG00000119403	-1.04806	0.000716074	0.00616238	protein_coding	9	123617977	123639606	-
NEK6	ENSG00000119408	0.542203	0.00206136	0.0145219	protein_coding	9	127019885	127115586	+
ONECUT2	ENSG00000119547	4.14059	5.56872e-14	1.28245e-11	protein_coding	18	55102917	55158529	+
PGF	ENSG00000119630	-3.70715	3.53805e-21	3.85671e-18	protein_coding	14	75408537	75422487	-
IFI27L2	ENSG00000119632	-1.44721	0.00839828	0.042739	protein_coding	14	94594116	94596590	-
LTBP2	ENSG00000119681	-0.900657	0.00551653	0.0309543	protein_coding	14	74964873	75079306	-
MLH3	ENSG00000119684	-0.461461	0.00468544	0.0274348	protein_coding	14	75480467	75518235	-
PPP4R4	ENSG00000119698	-1.75513	0.00988761	0.0483181	protein_coding	14	94612465	94746072	+
TGFB3	ENSG00000119699	-2.51482	2.24352e-16	1.04811e-13	protein_coding	14	76424442	76449334	-
RHOQ	ENSG00000119729	-0.551281	0.00217551	0.0151434	protein_coding	2	46768945	46810260	+
KLHL29	ENSG00000119771	-1.00275	0.0018065	0.0130643	protein_coding	2	23608088	23931481	+
CNRIP1	ENSG00000119865	-1.86094	4.50555e-07	1.21971e-05	protein_coding	2	68511303	68547183	-
EPCAM	ENSG00000119888	2.1143	1.09802e-23	2.56482e-20	protein_coding	2	47572297	47614740	+
OGFRL1	ENSG00000119900	-0.680622	0.0046545	0.0272878	protein_coding	6	71998506	72018653	+
IFIT2	ENSG00000119922	-1.36936	0.00166247	0.0122889	protein_coding	10	91061712	91069033	+
PPP1R3C	ENSG00000119938	-1.28688	0.000197003	0.00210398	protein_coding	10	93388199	93392811	-
CAAP1	ENSG00000120159	0.929892	0.000511819	0.00465966	protein_coding	9	26840683	26892802	-
MOB3B	ENSG00000120162	-0.989616	0.000854893	0.00716104	protein_coding	9	27325207	27529779	-
LRP11	ENSG00000120256	0.759642	0.000457845	0.00426809	protein_coding	6	150139934	150186199	-
CYSTM1	ENSG00000120306	-1.00794	0.000729769	0.00626047	protein_coding	5	139554227	139661637	+
ARAP3	ENSG00000120318	-1.28626	0.000438739	0.00412763	protein_coding	5	141032968	141061788	-
PCDHB8	ENSG00000120322	2.18779	0.00117198	0.0092723	protein_coding	5	140557371	140560081	+
TCP1	ENSG00000120438	0.525395	0.00150671	0.0113898	protein_coding	6	160199530	160210781	-
SLC10A7	ENSG00000120519	0.982139	4.40312e-05	0.000599463	protein_coding	4	147175127	147443123	-
PLXDC2	ENSG00000120594	-0.526503	0.00725217	0.0382394	protein_coding	10	20105168	20578785	+
DNAJC15	ENSG00000120675	-1.45261	2.34606e-05	0.000353227	protein_coding	13	43597339	43683045	+
FAM53C	ENSG00000120709	0.487294	0.00339436	0.0214125	protein_coding	5	137667624	137685416	+
SERP1	ENSG00000120742	0.979233	1.02985e-07	3.42954e-06	protein_coding	3	150259781	150321015	-
PLS1	ENSG00000120756	1.15122	0.00264256	0.0175788	protein_coding	3	142315229	142432506	+
NFYB	ENSG00000120837	-0.546465	0.0100613	0.0489185	protein_coding	12	104510855	104532067	-
CLU	ENSG00000120885	-1.94534	2.29773e-12	3.23881e-10	protein_coding	8	27454434	27472548	-
SORBS3	ENSG00000120896	-0.739328	0.00328198	0.0208402	protein_coding	8	22402499	22433301	+
ADRA1A	ENSG00000120907	-2.19592	2.42143e-09	1.36527e-07	protein_coding	8	26605667	26724790	-
LYPLA1	ENSG00000120992	0.950672	0.000244912	0.00253935	protein_coding	8	54958938	55014577	-
CRISPLD1	ENSG00000121005	0.885246	0.00589905	0.0326414	protein_coding	8	75896750	75946793	+
SCPEP1	ENSG00000121064	-0.711146	2.16294e-05	0.000330835	protein_coding	17	55055466	55084129	+
TBX2	ENSG00000121068	-1.16088	0.00212096	0.0148434	protein_coding	17	59477257	59486827	+
TBX4	ENSG00000121075	-3.52937	8.51286e-11	7.24968e-09	protein_coding	17	59529765	59562471	+
ADCY7	ENSG00000121281	-1.08151	0.000289682	0.00292201	protein_coding	16	50280048	50352046	+
TSHZ3	ENSG00000121297	-1.57656	1.93945e-13	3.86731e-11	protein_coding	19	31765851	31840453	-
KCNJ8	ENSG00000121361	-1.56696	0.000490621	0.00449924	protein_coding	12	21917889	21928515	-
BCL2L14	ENSG00000121380	1.7389	0.00356201	0.0222554	protein_coding	12	12202778	12364018	+
ZSCAN18	ENSG00000121413	-0.519353	0.00872377	0.0439305	protein_coding	19	58595205	58629794	-
POPDC2	ENSG00000121577	-1.84288	5.98687e-05	0.000767775	protein_coding	3	119355304	119384171	-
FABP3	ENSG00000121769	-1.34231	0.0046158	0.0271485	protein_coding	1	31838472	31849697	-
TNFSF10	ENSG00000121858	0.852291	3.09378e-06	6.40334e-05	protein_coding	3	172223298	172241297	-
SV2C	ENSG00000122012	2.69233	6.20462e-05	0.000789508	protein_coding	5	75378997	75649764	+
FMOD	ENSG00000122176	0.98953	5.43386e-05	0.000710193	protein_coding	1	203309756	203320617	-
LDB3	ENSG00000122367	-2.59481	2.47288e-18	1.7945e-15	protein_coding	10	88428206	88495825	+
FAM35A	ENSG00000122376	0.858076	0.000377	0.00363963	protein_coding	10	88853918	88951225	+
PTGFR	ENSG00000122420	-1.80664	9.18432e-06	0.00015925	protein_coding	1	78769568	79005434	+
CBX3	ENSG00000122565	1.08823	2.94492e-09	1.60508e-07	protein_coding	7	26240782	26252976	+
WIPF3	ENSG00000122574	-1.10583	0.00202442	0.0142924	protein_coding	7	29846102	29956682	+
NPY	ENSG00000122585	1.8636	0.00102129	0.00832874	protein_coding	7	24323782	24331484	+
FAM126A	ENSG00000122591	-0.850794	0.000353421	0.00345002	protein_coding	7	22980878	23053749	-
ARL4A	ENSG00000122644	-0.797539	0.00911976	0.0454626	protein_coding	7	12726481	12730559	+
RECK	ENSG00000122707	-0.7664	0.00747093	0.0390653	protein_coding	9	36036430	36124448	+
CNTFR	ENSG00000122756	-3.41862	7.3564e-10	4.71704e-08	protein_coding	9	34551430	34590121	-
KIAA1549	ENSG00000122778	2.21551	2.41409e-21	2.81948e-18	protein_coding	7	138516126	138666064	-
CALD1	ENSG00000122786	-0.963302	9.45208e-08	3.18106e-06	protein_coding	7	134429003	134655479	+
NUDT10	ENSG00000122824	-2.32059	3.61952e-08	1.39912e-06	protein_coding	X	51075083	51080377	+
PLAU	ENSG00000122861	-1.71522	0.000918099	0.00761249	protein_coding	10	75668935	75677255	+
CHST3	ENSG00000122863	-1.22787	2.50239e-07	7.39903e-06	protein_coding	10	73724123	73773322	+
HVCN1	ENSG00000122986	-1.92983	4.73819e-05	0.000637124	protein_coding	12	111065646	111142755	-
SSPN	ENSG00000123096	-0.921151	1.16708e-05	0.000193538	protein_coding	12	26274924	26452223	+
ITPR2	ENSG00000123104	0.563184	0.00622763	0.0340336	protein_coding	12	26490342	26986131	-
PKN1	ENSG00000123143	0.714378	0.00065846	0.00578221	protein_coding	19	14543865	14582679	+
EBPL	ENSG00000123179	0.938546	0.0015079	0.0113935	protein_coding	13	50234859	50265611	-
ATP7B	ENSG00000123191	1.15186	2.85885e-05	0.000418488	protein_coding	13	52506809	52585630	-
ZC3H13	ENSG00000123200	-0.533221	0.00110188	0.00881878	protein_coding	13	46528600	46626894	-
NLN	ENSG00000123213	0.812668	0.00939112	0.0465457	protein_coding	5	65018023	65167553	+
OPTN	ENSG00000123240	-1.21875	8.42988e-09	4.03032e-07	protein_coding	10	13141449	13180291	+
ITIH5	ENSG00000123243	-1.73598	2.44046e-13	4.53455e-11	protein_coding	10	7601232	7708961	-
ARHGAP9	ENSG00000123329	-1.22359	0.00884873	0.0443533	protein_coding	12	57866038	57882597	-
NCKAP1L	ENSG00000123338	-0.753924	0.00971119	0.047726	protein_coding	12	54891495	54937726	+
PDE1B	ENSG00000123360	-1.65542	0.00565884	0.0315902	protein_coding	12	54943134	54973023	+
TUBA1B	ENSG00000123416	-0.520845	0.00367153	0.0228003	protein_coding	12	49521565	49525180	-
STIL	ENSG00000123473	1.50774	0.000994851	0.00815849	protein_coding	1	47715811	47779819	-
RAB9B	ENSG00000123570	-1.5621	7.33196e-05	0.000909597	protein_coding	X	103077252	103087158	-
NRK	ENSG00000123572	-2.87899	2.12838e-11	2.23084e-09	protein_coding	X	105066536	105202602	+
NMI	ENSG00000123609	-1.2289	0.00132108	0.0102036	protein_coding	2	152126979	152146571	-
G0S2	ENSG00000123689	-1.96213	4.59956e-06	8.88977e-05	protein_coding	1	209848765	209849733	+
PLA2G12A	ENSG00000123739	0.651638	0.00337228	0.0212978	protein_coding	4	110631145	110651233	-
ADCK4	ENSG00000123815	-0.719724	0.000721934	0.00620302	protein_coding	19	41197434	41224112	-
PFKFB2	ENSG00000123836	1.12662	1.40386e-08	6.27172e-07	protein_coding	1	207222801	207254369	+
PMS2P5	ENSG00000123965	1.6832	0.0045153	0.0266726	pseudogene	7	74306894	74366314	+
ACSL3	ENSG00000123983	0.990718	0.000147494	0.0016541	protein_coding	2	223725652	223809357	+
SLC12A4	ENSG00000124067	-1.13687	4.96351e-05	0.000658219	protein_coding	16	67977377	68003504	-
FAM210B	ENSG00000124098	0.535625	0.00939787	0.046565	protein_coding	20	54933971	54943719	+
SNX21	ENSG00000124104	-0.863391	0.00521949	0.0298375	protein_coding	20	44462449	44471914	+
PREX1	ENSG00000124126	-1.07137	0.000501319	0.00458193	protein_coding	20	47240790	47444420	-
TOX2	ENSG00000124191	-1.10667	0.00131541	0.0101787	protein_coding	20	42543504	42698256	+
SRSF6	ENSG00000124193	0.73907	8.03562e-05	0.000987155	protein_coding	20	42086568	42092245	+
EDN3	ENSG00000124205	-1.4015	0.00905469	0.0452464	protein_coding	20	57875482	57901047	+
PTGIS	ENSG00000124212	-1.71247	2.71831e-12	3.7667e-10	protein_coding	20	48120411	48184683	-
PPP4R1L	ENSG00000124224	-1.56754	0.00150945	0.0114	protein_coding	20	56806188	56884495	-
PMEPA1	ENSG00000124225	0.517785	0.00991037	0.0483998	protein_coding	20	56223448	56286592	-
IQSEC2	ENSG00000124313	-0.809893	0.00715792	0.0378541	protein_coding	X	53262058	53350522	-
PAIP2B	ENSG00000124374	0.52526	0.0074018	0.0388136	protein_coding	2	71409869	71454213	-
ATP8A1	ENSG00000124406	0.93565	4.6918e-05	0.000632967	protein_coding	4	42410390	42659122	-
HIF3A	ENSG00000124440	-2.45803	5.06118e-15	1.56142e-12	protein_coding	19	46800303	46846690	+
NDP	ENSG00000124479	-1.34024	0.0085573	0.0433458	protein_coding	X	43808022	43832750	-
TRERF1	ENSG00000124496	-1.31585	7.05112e-07	1.80427e-05	protein_coding	6	42192669	42419789	-
RPS10	ENSG00000124614	1.7124	0.000574555	0.00514207	protein_coding	6	34385231	34393902	-
MOCS1	ENSG00000124615	-0.950823	0.00431572	0.0258012	protein_coding	6	39867354	39902290	-
GNMT	ENSG00000124713	-1.5214	0.00767184	0.0399579	protein_coding	6	42928496	42931618	+
DNAH8	ENSG00000124721	2.83614	2.46601e-08	1.03125e-06	protein_coding	6	38683117	38998301	+
CDKN1A	ENSG00000124762	-0.865689	0.000842149	0.00706153	protein_coding	6	36644305	36655116	+
SOX4	ENSG00000124766	1.13825	2.86789e-08	1.18417e-06	protein_coding	6	21593972	21598847	+
GLO1	ENSG00000124767	0.711638	0.000148414	0.00166214	protein_coding	6	38643701	38670917	-
CPNE5	ENSG00000124772	-2.06511	0.000147485	0.0016541	protein_coding	6	36708552	36807778	-
NRN1	ENSG00000124785	1.82218	0.00872681	0.0439323	protein_coding	6	5998232	6007200	-
LRRFIP1	ENSG00000124831	0.597676	3.51289e-05	0.000499906	protein_coding	2	238536219	238722325	+
RAB17	ENSG00000124839	2.07173	2.00318e-10	1.51639e-08	protein_coding	2	238482965	238510257	-
AHNAK	ENSG00000124942	-0.529779	0.000352438	0.00344454	protein_coding	11	62201016	62323707	-
MT1G	ENSG00000125144	-1.2579	0.00162277	0.0120718	protein_coding	16	56700643	56701977	-
C16orf70	ENSG00000125149	0.674725	0.000169697	0.00185617	protein_coding	16	67143861	67182442	+
DOK4	ENSG00000125170	-1.46829	0.000153879	0.00171045	protein_coding	16	57505863	57521239	-
TMTC4	ENSG00000125247	1.91555	6.78597e-22	9.30926e-19	protein_coding	13	101256181	101327347	-
ABCC4	ENSG00000125257	1.97421	1.66186e-12	2.42616e-10	protein_coding	13	95672083	95953687	-
TM9SF2	ENSG00000125304	0.507561	0.00257323	0.0172297	protein_coding	13	100153671	100216260	+
PTGER2	ENSG00000125384	-1.37211	0.000105573	0.00124458	protein_coding	14	52781023	52795324	+
SOX9	ENSG00000125398	0.777504	3.4263e-05	0.000489716	protein_coding	17	70117161	70122561	+
MRPS7	ENSG00000125445	0.652697	0.00728324	0.03837	protein_coding	17	73257755	73262454	+
NT5C	ENSG00000125458	-1.14742	0.00272464	0.0179774	protein_coding	17	73126320	73127890	-
THOC2	ENSG00000125676	0.446971	0.00216127	0.0150635	protein_coding	X	122734412	122866906	-
RPL23	ENSG00000125691	0.774586	5.8578e-06	0.000108472	protein_coding	17	37004118	37010096	-
C3	ENSG00000125730	-1.19183	0.00157867	0.0118245	protein_coding	19	6677715	6730573	-
EML2	ENSG00000125746	-0.921426	0.000119313	0.00138067	protein_coding	19	46110252	46148887	-
CD93	ENSG00000125810	-0.931187	4.5834e-07	1.23873e-05	protein_coding	20	23059986	23066977	-
FLRT3	ENSG00000125848	-1.37009	0.000994925	0.00815849	protein_coding	20	14303634	14318262	-
DSTN	ENSG00000125868	-0.548671	0.00032887	0.00325506	protein_coding	20	17550508	17590564	+
LAMP5	ENSG00000125869	2.15964	0.00532095	0.030157	protein_coding	20	9495005	9511171	+
MGME1	ENSG00000125871	0.735764	0.00391674	0.0239843	protein_coding	20	17949556	17971765	+
HNRNPR	ENSG00000125944	0.477806	0.00279732	0.0183617	protein_coding	1	23630264	23670829	-
ID1	ENSG00000125968	-1.19699	3.39881e-05	0.000486637	protein_coding	20	30193086	30194318	+
AMOT	ENSG00000126016	-0.609847	0.00367634	0.0228202	protein_coding	X	112017731	112084043	-
KLC1	ENSG00000126214	-0.396378	0.00656019	0.0353546	protein_coding	14	104028233	104167888	+
MCF2L	ENSG00000126217	0.758983	2.1804e-05	0.000333194	protein_coding	13	113548692	113754053	+
F10	ENSG00000126218	-3.04785	1.28686e-07	4.15019e-06	protein_coding	13	113777128	113803843	+
UBA2	ENSG00000126261	0.459397	0.00157113	0.0117788	protein_coding	19	34919257	34960853	+
RRAS	ENSG00000126458	-1.2408	1.66427e-08	7.3547e-07	protein_coding	19	50138549	50143458	-
STAT5A	ENSG00000126561	-0.833946	0.00232803	0.0159337	protein_coding	17	40439565	40463961	+
TRAP1	ENSG00000126602	0.501852	0.00483041	0.0280676	protein_coding	16	3701640	3767598	-
GLIS2	ENSG00000126603	-1.69132	6.83165e-05	0.000856629	protein_coding	16	4364762	4389598	+
AHDC1	ENSG00000126705	-1.11616	4.99226e-06	9.49168e-05	protein_coding	1	27860546	27930942	-
SIX1	ENSG00000126778	1.0737	1.47163e-05	0.000236604	protein_coding	14	61110133	61124977	-
RHOJ	ENSG00000126785	-1.37822	0.00011075	0.00129626	protein_coding	14	63670832	63759937	+
AIF1L	ENSG00000126878	1.017	0.00439328	0.0261311	protein_coding	9	133971863	133998539	+
ARMCX1	ENSG00000126947	-1.27485	5.52557e-07	1.45489e-05	protein_coding	X	100805514	100809683	+
TMEM35	ENSG00000126950	-1.24614	5.14524e-05	0.000677921	protein_coding	X	100333709	100351353	+
CANX	ENSG00000127022	0.83355	1.82525e-07	5.64172e-06	protein_coding	5	179105629	179157926	+
BCL11B	ENSG00000127152	-1.26481	0.00432198	0.0258292	protein_coding	14	99635624	99737861	-
MASP1	ENSG00000127241	-1.94725	7.23476e-09	3.53121e-07	protein_coding	3	186935942	187009810	-
RAB3IP	ENSG00000127328	1.20782	3.02232e-09	1.63636e-07	protein_coding	12	70132461	70216984	+
PTPRB	ENSG00000127329	-0.731712	0.00124918	0.00975885	protein_coding	12	70910630	71031220	-
FGFRL1	ENSG00000127418	0.681845	0.00853341	0.0432569	protein_coding	4	1003724	1020685	+
SIN3B	ENSG00000127511	-0.50575	0.00539302	0.0304192	protein_coding	19	16940211	16991164	+
SLC35E1	ENSG00000127526	0.493897	0.00852606	0.0432412	protein_coding	19	16660642	16683193	-
MACF1	ENSG00000127603	-0.481323	0.00206421	0.0145299	protein_coding	1	39546988	39952849	+
KDM4B	ENSG00000127663	0.578284	0.00279565	0.0183581	protein_coding	19	4969125	5153606	+
ECHS1	ENSG00000127884	0.407414	0.00622766	0.0340336	protein_coding	10	135175984	135187193	-
FGL2	ENSG00000127951	-0.69603	0.00018858	0.00202461	protein_coding	7	76822688	76829143	-
STEAP4	ENSG00000127954	1.86834	3.243e-13	5.89181e-11	protein_coding	7	87905744	87936206	-
GNAI1	ENSG00000127955	1.26092	2.15737e-09	1.23773e-07	protein_coding	7	79763271	79848718	+
PAICS	ENSG00000128050	1.14426	2.52078e-06	5.38787e-05	protein_coding	4	57301907	57327534	+
KDR	ENSG00000128052	-1.30659	6.98265e-07	1.78955e-05	protein_coding	4	55944644	55991756	-
PPAT	ENSG00000128059	1.0417	0.00405401	0.0246421	protein_coding	4	57259528	57301781	-
YWHAH	ENSG00000128245	-0.727112	0.00106127	0.00855664	protein_coding	22	32340447	32353590	+
GNAZ	ENSG00000128266	-1.70755	6.28243e-08	2.25272e-06	protein_coding	22	23412540	23467224	+
RAC2	ENSG00000128340	-1.55588	0.00264133	0.0175777	protein_coding	22	37621301	37640488	-
RNF112	ENSG00000128482	-3.22613	3.42314e-14	8.11185e-12	protein_coding	17	19314438	19320589	+
SPECC1	ENSG00000128487	-0.837594	0.000450746	0.00421633	protein_coding	17	19912657	20222339	+
FLNC	ENSG00000128591	-1.90305	2.56878e-09	1.42493e-07	protein_coding	7	128470431	128499328	+
CCDC136	ENSG00000128596	-1.77781	1.47401e-06	3.40418e-05	protein_coding	7	128430811	128462186	+
LRRC17	ENSG00000128606	-1.97986	0.000270694	0.00275085	protein_coding	7	102553438	102585396	+
MTX2	ENSG00000128654	0.918413	0.000190052	0.00203639	protein_coding	2	177134123	177202753	+
PDE11A	ENSG00000128655	-1.59413	6.3054e-05	0.000799842	protein_coding	2	178487980	178973066	-
CHN1	ENSG00000128656	-1.58842	6.74481e-06	0.000121996	protein_coding	2	175664091	175870097	-
GAD1	ENSG00000128683	2.44147	0.0018446	0.0132809	protein_coding	2	171669723	171717661	+
HAT1	ENSG00000128708	0.786677	0.000470322	0.00435955	protein_coding	2	172778958	172848599	+
HOXD10	ENSG00000128710	-1.78158	3.59634e-05	0.000506492	protein_coding	2	176973518	176984670	+
HOXD13	ENSG00000128714	-1.78231	1.00149e-05	0.00017147	protein_coding	2	176957619	176960666	+
TWSG1	ENSG00000128791	-0.45146	0.00441157	0.026221	protein_coding	18	9334765	9402418	+
EIF2AK4	ENSG00000128829	0.501744	0.00184079	0.0132594	protein_coding	15	40226347	40327797	+
MYO5C	ENSG00000128833	0.655829	0.000244251	0.0025341	protein_coding	15	52484519	52587995	-
CGNL1	ENSG00000128849	-0.558305	0.00524094	0.0299167	protein_coding	15	57668165	57842925	+
NARG2	ENSG00000128915	0.68213	4.39324e-05	0.000599114	protein_coding	15	60711808	60771359	-
ALDH1A2	ENSG00000128918	-1.42172	9.51158e-13	1.55524e-10	protein_coding	15	58245622	58790065	-
IVD	ENSG00000128928	0.676697	0.000158641	0.00175792	protein_coding	15	40697686	40728146	+
KNSTRN	ENSG00000128944	1.17479	0.00230534	0.0157982	protein_coding	15	40674922	40686447	+
PALLD	ENSG00000129116	-1.36606	7.49205e-09	3.64591e-07	protein_coding	4	169418217	169849608	+
SPCS3	ENSG00000129128	0.599936	0.00780699	0.0404573	protein_coding	4	177241115	177253396	+
ATP1B2	ENSG00000129244	-1.47206	0.00469522	0.0274576	protein_coding	17	7549945	7561086	+
MMP28	ENSG00000129270	-1.98441	0.000924671	0.00764759	protein_coding	17	34083268	34122711	-
CCL4	ENSG00000129277	-1.48549	0.00226463	0.0155715	protein_coding	17	34430983	34433014	+
AJUBA	ENSG00000129474	-1.4696	0.000149602	0.001672	protein_coding	14	23440383	23451851	-
DTD2	ENSG00000129480	0.722047	0.010285	0.0497985	protein_coding	14	31915242	31926716	-
FOXA1	ENSG00000129514	0.873937	4.77955e-05	0.000640835	protein_coding	14	38059189	38069245	-
ARHGEF6	ENSG00000129675	-1.02759	4.35229e-05	0.000595019	protein_coding	X	135747706	135864247	-
MAP7D3	ENSG00000129680	-1.40221	0.00358958	0.0223935	protein_coding	X	135295381	135338641	-
CDKN1C	ENSG00000129757	-1.07659	0.00188249	0.0134531	protein_coding	11	2904443	2907111	-
RPS4Y1	ENSG00000129824	0.907688	2.52499e-09	1.41391e-07	protein_coding	Y	2709527	2800041	+
TMEM8A	ENSG00000129925	0.89733	8.2982e-06	0.000146211	protein_coding	16	420773	437113	-
HDHD1	ENSG00000130021	-1.08546	0.000779662	0.00662591	protein_coding	X	6966961	7066231	-
STARD8	ENSG00000130052	-1.70249	3.84356e-08	1.46837e-06	protein_coding	X	67867508	67945684	+
FAM155B	ENSG00000130054	1.51349	0.000687387	0.00598951	protein_coding	X	68725084	68752351	+
SAT1	ENSG00000130066	0.461535	0.00819482	0.0419385	protein_coding	X	23801290	23804343	+
CNN1	ENSG00000130176	-1.56716	2.66959e-08	1.10788e-06	protein_coding	19	11649532	11661138	+
PVRL2	ENSG00000130202	0.8704	3.26554e-05	0.000470439	protein_coding	19	45349432	45392485	+
LRCH2	ENSG00000130224	-1.15431	2.19119e-06	4.81561e-05	protein_coding	X	114345185	114468635	-
RPL36	ENSG00000130255	0.944884	3.81867e-06	7.60524e-05	protein_coding	19	5674958	5691887	+
KIF1A	ENSG00000130294	-0.884969	0.00226737	0.015579	protein_coding	2	241653181	241759725	-
BST2	ENSG00000130303	-1.67012	4.10162e-09	2.13585e-07	protein_coding	19	17513748	17516457	-
MLLT4	ENSG00000130396	0.474396	0.00378118	0.0233218	protein_coding	6	168227602	168372703	+
STK33	ENSG00000130413	-2.16026	2.35558e-07	7.04132e-06	protein_coding	11	8413418	8615836	-
PXDN	ENSG00000130508	0.751842	5.60692e-07	1.47157e-05	protein_coding	2	1635659	1748624	-
GDF15	ENSG00000130513	1.25891	0.00206701	0.0145366	protein_coding	19	18485541	18499986	+
HRC	ENSG00000130528	-2.25211	0.00474991	0.0277081	protein_coding	19	49654455	49658681	-
TRPM4	ENSG00000130529	0.821007	0.000132945	0.00151801	protein_coding	19	49660998	49715093	+
ZBTB46	ENSG00000130584	-1.54767	4.56587e-06	8.84556e-05	protein_coding	20	62375019	62462597	-
H19	ENSG00000130600	-3.54938	1.15972e-07	3.80013e-06	processed_transcript	11	2016406	2022700	-
COL5A1	ENSG00000130635	-1.12717	9.66429e-05	0.00115766	protein_coding	9	137533620	137736686	+
GATA5	ENSG00000130700	-2.60223	0.000329608	0.00325841	protein_coding	20	61038553	61051026	-
EIF2S3	ENSG00000130741	0.743646	9.86061e-06	0.000169238	protein_coding	X	24072833	24096088	+
SMPDL3B	ENSG00000130768	1.72424	1.44936e-05	0.000233662	protein_coding	1	28261504	28285668	+
RGN	ENSG00000130988	-1.79262	0.000229422	0.00240216	protein_coding	X	46937775	46952712	+
TXLNG2P	ENSG00000131002	1.44592	1.06846e-12	1.69615e-10	pseudogene	Y	21729199	21768160	+
AKAP12	ENSG00000131016	-1.13853	2.64495e-08	1.10045e-06	protein_coding	6	151561134	151679692	+
SYNE1	ENSG00000131018	-1.4439	3.7944e-07	1.05874e-05	protein_coding	6	152442819	152958936	-
GGT7	ENSG00000131067	-1.11555	0.00046285	0.00429759	protein_coding	20	33432523	33460663	-
ARHGEF9	ENSG00000131089	-0.486383	0.00472072	0.0275708	protein_coding	X	62854847	63005426	-
SH3BGRL	ENSG00000131171	-0.571904	0.00186317	0.0133734	protein_coding	X	80457442	80554046	+
RAB11FIP4	ENSG00000131242	0.684548	0.00559996	0.0313149	protein_coding	17	29718642	29865236	+
RFTN1	ENSG00000131378	-1.21517	0.000185616	0.00200198	protein_coding	3	16355081	16555533	-
SLC6A6	ENSG00000131389	-0.677324	0.00371129	0.0229774	protein_coding	3	14444076	14530857	+
PDLIM4	ENSG00000131435	-1.03456	0.00430032	0.0257374	protein_coding	5	131593364	131609147	+
GFPT2	ENSG00000131459	-1.01021	0.000535697	0.00483768	protein_coding	5	179727690	179780387	-
RPL27	ENSG00000131469	0.631505	0.000795366	0.00672442	protein_coding	17	41150290	41154976	+
AOC3	ENSG00000131471	-1.25192	4.72337e-07	1.27026e-05	protein_coding	17	41003201	41010147	+
RAMP2	ENSG00000131477	-1.41193	0.00310413	0.0199511	protein_coding	17	40910465	40915059	+
ANO1	ENSG00000131620	-0.786049	0.004991	0.0287523	protein_coding	11	69924408	70035634	+
NINJ1	ENSG00000131669	-0.697466	0.0059439	0.0328119	protein_coding	9	95883771	95896570	-
MAP1B	ENSG00000131711	-1.67276	3.75298e-12	5.02468e-10	protein_coding	5	71403061	71505395	+
TNS4	ENSG00000131746	-1.27622	0.00090123	0.00750306	protein_coding	17	38632080	38657849	-
TOP2A	ENSG00000131747	1.24779	0.000671506	0.00587784	protein_coding	17	38544768	38574202	-
RARA	ENSG00000131759	-1.15506	0.000170861	0.00186623	protein_coding	17	38465444	38513094	+
PPP1R1B	ENSG00000131771	1.11794	2.66117e-06	5.64368e-05	protein_coding	17	37782993	37792879	+
CHD1L	ENSG00000131778	0.876272	1.73466e-06	3.91759e-05	protein_coding	1	146714291	146767443	+
FMO5	ENSG00000131781	1.22169	0.00141654	0.0108031	protein_coding	1	146646930	146714700	-
RAI2	ENSG00000131831	-0.978432	0.000220766	0.00233049	protein_coding	X	17818169	17879457	-
MCCC2	ENSG00000131844	1.09661	0.000109136	0.00128012	protein_coding	5	70883115	70954531	+
LLGL1	ENSG00000131899	-0.802815	0.00132282	0.0102077	protein_coding	17	18128901	18148189	+
RHPN2	ENSG00000131941	1.08288	2.39752e-06	5.19919e-05	protein_coding	19	33469499	33555794	-
LGALS3	ENSG00000131981	-0.963089	6.44144e-05	0.00081457	protein_coding	14	55590828	55612126	+
SPATA6	ENSG00000132122	-1.18891	1.44809e-05	0.000233662	protein_coding	1	48761044	48937845	-
ACACA	ENSG00000132142	0.898108	9.75569e-07	2.3667e-05	protein_coding	17	35441923	35766909	-
NUP210	ENSG00000132182	0.997836	2.20525e-06	4.84e-05	protein_coding	3	13357737	13461809	-
ARFIP2	ENSG00000132254	0.669149	0.00326574	0.0207452	protein_coding	11	6496910	6502666	-
TRIM22	ENSG00000132274	-0.771731	0.000313001	0.00312256	protein_coding	11	5710919	5758319	+
CARD6	ENSG00000132357	-1.32486	0.00842933	0.0428703	protein_coding	5	40841286	40860275	+
RAP1GAP2	ENSG00000132359	1.54934	5.22467e-15	1.58201e-12	protein_coding	17	2680350	2941033	+
SERPINF1	ENSG00000132386	-1.77857	8.62123e-10	5.40098e-08	protein_coding	17	1665253	1680868	+
SEC61G	ENSG00000132432	0.583316	0.00320039	0.0204107	protein_coding	7	54819943	54827667	-
ITGB4	ENSG00000132470	-1.34307	2.43945e-06	5.26056e-05	protein_coding	17	73717408	73753899	+
XAF1	ENSG00000132530	-1.38106	1.31347e-05	0.000214765	protein_coding	17	6658766	6678966	+
RGS22	ENSG00000132554	-0.973229	0.00511706	0.0293678	protein_coding	8	100973164	101143496	-
MATN2	ENSG00000132561	-1.12912	1.21726e-05	0.000201044	protein_coding	8	98881068	99048944	+
MTSS1L	ENSG00000132613	-0.778922	0.00413335	0.0249517	protein_coding	16	70695107	70719969	-
HSPA12B	ENSG00000132622	-1.71721	0.00275892	0.0181472	protein_coding	20	3713314	3733758	+
ANKEF1	ENSG00000132623	1.0167	0.00808801	0.0415593	protein_coding	20	9966774	10037410	+
BTBD3	ENSG00000132640	-0.456148	0.00300839	0.0194505	protein_coding	20	11871371	11907257	+
NES	ENSG00000132688	-1.52078	8.92984e-08	3.02929e-06	protein_coding	1	156638555	156647189	-
RAB25	ENSG00000132698	1.35807	1.1611e-05	0.000192938	protein_coding	1	156030951	156040295	+
SYT11	ENSG00000132718	-0.982453	0.00178568	0.012948	protein_coding	1	155829300	155854990	+
ALDH3B2	ENSG00000132746	2.55601	0.000754454	0.00644215	protein_coding	11	67429633	67448671	-
MTL5	ENSG00000132749	1.56836	1.02225e-05	0.000174476	protein_coding	11	68474908	68519032	-
RBM38	ENSG00000132819	-1.47507	2.0268e-06	4.47842e-05	protein_coding	20	55966463	55984389	+
VSTM2L	ENSG00000132821	2.33994	3.52321e-07	1.00014e-05	protein_coding	20	36531499	36573752	+
BHMT2	ENSG00000132840	-1.84007	9.70707e-06	0.00016725	protein_coding	5	78365540	78385289	+
KANK4	ENSG00000132854	-2.8652	2.32696e-07	6.99415e-06	protein_coding	1	62702651	62785085	-
ATP8A2	ENSG00000132932	3.84948	1.54381e-08	6.8409e-07	protein_coding	13	25946209	26599989	+
WASF3	ENSG00000132970	0.649721	0.00103572	0.00841063	protein_coding	13	27131840	27263085	+
CHRM3	ENSG00000133019	3.42187	2.23813e-27	9.14892e-24	protein_coding	1	239549865	240078750	+
SLC41A1	ENSG00000133065	-1.19371	5.94183e-06	0.000109714	protein_coding	1	205758221	205782876	-
LGR6	ENSG00000133067	-4.25823	1.23385e-13	2.65456e-11	protein_coding	1	202163029	202288909	+
SPG20	ENSG00000133104	-1.39235	9.18084e-17	4.69112e-14	protein_coding	13	36875775	36944317	-
TRPC4	ENSG00000133107	-1.36213	6.25099e-06	0.000114972	protein_coding	13	38210773	38444562	-
TPT1	ENSG00000133112	0.789199	2.12743e-05	0.000326318	protein_coding	13	45911008	45915505	-
TCEAL4	ENSG00000133142	-0.9407	4.95675e-07	1.32e-05	protein_coding	X	102831159	102842657	+
CNDP2	ENSG00000133313	0.58383	0.00253749	0.0170532	protein_coding	18	72163051	72188366	+
MYH11	ENSG00000133392	-1.5595	7.27095e-11	6.39179e-09	protein_coding	16	15797029	15950890	-
PDZD2	ENSG00000133401	-0.778644	0.00101157	0.00826181	protein_coding	5	31639517	32111037	+
LARGE	ENSG00000133424	-1.69529	5.82475e-13	9.98607e-11	protein_coding	22	33558212	34318829	-
ZDHHC8P1	ENSG00000133519	-1.37431	0.00499319	0.0287523	pseudogene	22	23732793	23744913	-
MKRN1	ENSG00000133606	0.479755	0.00405317	0.0246421	protein_coding	7	140152840	140179369	-
BTG1	ENSG00000133639	-0.547758	0.000497075	0.00454568	protein_coding	12	92536286	92539673	-
LRRIQ1	ENSG00000133640	1.72517	0.000481543	0.00445094	protein_coding	12	85430092	85657002	+
TMTC1	ENSG00000133687	-0.629313	0.00645604	0.0349661	protein_coding	12	29653773	29937692	-
LARS	ENSG00000133706	0.518903	0.000460214	0.00427798	protein_coding	5	145492601	145562223	-
E2F5	ENSG00000133740	1.85292	0.000121104	0.00139942	protein_coding	8	86089460	86129387	+
LYVE1	ENSG00000133800	-1.36857	0.000175552	0.00190474	protein_coding	11	10578513	10633236	-
AMPD3	ENSG00000133805	1.02159	6.76536e-07	1.73658e-05	protein_coding	11	10329860	10529126	+
MICALCL	ENSG00000133808	2.36159	1.06582e-05	0.000180405	protein_coding	11	12297627	12380691	+
MICAL2	ENSG00000133816	1.51761	3.27619e-08	1.29393e-06	protein_coding	11	12115543	12285334	+
HSD17B4	ENSG00000133835	0.65878	9.92976e-05	0.0011847	protein_coding	5	118788138	118972894	+
RNF122	ENSG00000133874	-1.03028	0.0084333	0.0428716	protein_coding	8	33405273	33424643	-
C14orf159	ENSG00000133943	-1.05716	1.71352e-05	0.000267856	protein_coding	14	91526677	91691976	+
COX16	ENSG00000133983	1.36271	0.000173525	0.00188875	protein_coding	14	70791798	70826448	-
CTIF	ENSG00000134030	-0.627468	0.00490352	0.0283989	protein_coding	18	46065417	46389588	+
CCNB1	ENSG00000134057	1.286	0.00871034	0.0438899	protein_coding	5	68462837	68474072	+
MEIS2	ENSG00000134138	-1.32023	1.25775e-09	7.53317e-08	protein_coding	15	37181406	37393504	-
GSTM5	ENSG00000134201	-2.17016	3.28692e-09	1.74495e-07	protein_coding	1	110254864	110318050	+
GSTM3	ENSG00000134202	-1.1586	3.91164e-05	0.000541568	protein_coding	1	110276554	110284384	-
VAV3	ENSG00000134215	-1.48707	0.000101756	0.00120566	protein_coding	1	108113782	108507766	-
PSRC1	ENSG00000134222	-2.06111	0.00134811	0.0103439	protein_coding	1	109822178	109825808	-
SPIRE1	ENSG00000134278	0.538715	0.00451785	0.026678	protein_coding	18	12446511	12658133	-
YWHAQ	ENSG00000134308	0.758299	1.28391e-06	3.01194e-05	protein_coding	2	9724101	9771143	-
ROCK2	ENSG00000134318	-0.693691	0.000231697	0.00241921	protein_coding	2	11319887	11488456	-
RSAD2	ENSG00000134321	-0.985532	0.00563339	0.0314696	protein_coding	2	7005937	7038370	+
LPIN1	ENSG00000134324	-0.965027	5.46188e-06	0.000102299	protein_coding	2	11817721	11967535	+
LDHA	ENSG00000134333	0.524861	0.00209361	0.0146858	protein_coding	11	18415935	18429972	+
IL6ST	ENSG00000134352	-0.658025	1.05175e-05	0.000178393	protein_coding	5	55230923	55290821	-
NAV1	ENSG00000134369	-1.47578	4.78606e-10	3.27435e-08	protein_coding	1	201592411	201796102	+
TIMM17A	ENSG00000134375	0.624258	0.00793829	0.0408944	protein_coding	1	201924619	201939789	+
RPS15A	ENSG00000134419	0.788251	0.000316523	0.00315193	protein_coding	16	18792617	18801705	-
ANKRD16	ENSG00000134461	-1.10392	0.00351842	0.0220167	protein_coding	10	5903580	5931869	-
LRP4	ENSG00000134569	-1.20816	0.000229345	0.00240216	protein_coding	11	46878419	46940193	-
DDB2	ENSG00000134574	-1.43197	0.000180384	0.0019507	protein_coding	11	47236493	47260767	+
FAM127A	ENSG00000134590	-1.02765	4.8345e-06	9.27793e-05	protein_coding	X	134166333	134167576	+
MST4	ENSG00000134602	-1.26116	2.29082e-08	9.67885e-07	protein_coding	X	131157293	131209971	+
HOOK1	ENSG00000134709	0.693242	0.00072482	0.00622454	protein_coding	1	60280458	60342050	+
BTF3L4	ENSG00000134717	0.569994	0.00484497	0.0281265	protein_coding	1	52521797	52556388	+
DSC2	ENSG00000134755	1.40256	3.05357e-08	1.23893e-06	protein_coding	18	28645940	28682378	-
DTNA	ENSG00000134769	-1.03049	3.52006e-05	0.000500179	protein_coding	18	32073254	32471808	+
FHOD3	ENSG00000134775	-1.56911	2.91779e-11	2.9818e-09	protein_coding	18	33877677	34360018	+
SLC43A3	ENSG00000134802	-1.71559	0.000473768	0.00438652	protein_coding	11	57174427	57195053	-
CLOCK	ENSG00000134852	0.468064	0.00307794	0.0198062	protein_coding	4	56294070	56413305	-
PDGFRA	ENSG00000134853	-0.955289	2.56927e-06	5.47168e-05	protein_coding	4	55095264	55164414	+
COL4A2	ENSG00000134871	-1.10769	0.000195092	0.00208629	protein_coding	13	110958159	111165374	+
DZIP1	ENSG00000134874	-1.65089	1.10248e-11	1.24321e-09	protein_coding	13	96230457	96296957	-
ARHGAP32	ENSG00000134909	0.949414	4.1666e-08	1.56257e-06	protein_coding	11	128834955	129149219	-
STT3A	ENSG00000134910	0.729202	7.30609e-06	0.000131277	protein_coding	11	125461607	125495110	+
RFK	ENSG00000135002	0.892973	0.00696647	0.037082	protein_coding	9	79000433	79009433	-
NAA35	ENSG00000135040	0.92291	2.74587e-05	0.000403032	protein_coding	9	88556061	88637213	+
TMEM2	ENSG00000135048	1.00143	1.87064e-06	4.18424e-05	protein_coding	9	74298282	74431606	-
GOLM1	ENSG00000135052	1.97362	3.70824e-09	1.94452e-07	protein_coding	9	88641061	88715088	-
FAM189A2	ENSG00000135063	0.902621	0.00154123	0.0116079	protein_coding	9	71939488	72007371	+
PSAT1	ENSG00000135069	0.871116	0.00224923	0.0154932	protein_coding	9	80912059	80945009	+
TAOK3	ENSG00000135090	0.813582	7.91225e-05	0.000973647	protein_coding	12	118587606	118810750	-
KCP	ENSG00000135253	-2.82519	2.24025e-05	0.000339798	processed_transcript	7	128502505	128550773	-
BAI3	ENSG00000135298	-1.94382	5.40475e-06	0.000101462	protein_coding	6	69345259	70099403	+
NT5E	ENSG00000135318	-0.922263	0.000414722	0.00393336	protein_coding	6	86159809	86205500	+
EPHA7	ENSG00000135333	-1.78383	1.34808e-12	2.11946e-10	protein_coding	6	93949738	94129265	-
EHF	ENSG00000135373	0.570196	0.00478003	0.0278441	protein_coding	11	34642640	34682604	+
CAPRIN1	ENSG00000135387	0.470123	0.000485011	0.00446784	protein_coding	11	34073230	34122703	+
ATP5G2	ENSG00000135390	0.523376	0.00679354	0.0363367	protein_coding	12	54026510	54071192	-
ITGA7	ENSG00000135424	-1.63313	1.48086e-05	0.000237853	protein_coding	12	56078352	56109827	-
CDK4	ENSG00000135446	0.810235	2.99532e-06	6.23135e-05	protein_coding	12	58141510	58149796	-
PPP1R1A	ENSG00000135447	-1.70583	0.00330904	0.0209958	protein_coding	12	54969171	54982443	-
B4GALNT1	ENSG00000135454	-2.64193	6.62955e-07	1.7044e-05	protein_coding	12	58017193	58027138	-
FAIM2	ENSG00000135472	-1.58439	2.56112e-06	5.46695e-05	protein_coding	12	50260679	50298000	-
HNRNPA1	ENSG00000135486	0.36893	0.00823717	0.0420499	protein_coding	12	54673977	54680872	+
SLC26A10	ENSG00000135502	-2.54092	1.49146e-05	0.000238619	protein_coding	12	58013310	58019934	+
MAP7	ENSG00000135525	1.14585	3.13898e-09	1.67184e-07	protein_coding	6	136663875	136871957	-
MICAL1	ENSG00000135596	-0.786358	0.00577109	0.0320963	protein_coding	6	109765265	109787171	-
RAB11FIP5	ENSG00000135631	-0.726024	0.000917973	0.00761249	protein_coding	2	73300510	73383849	-
DYSF	ENSG00000135636	-1.56554	7.03604e-06	0.000127123	protein_coding	2	71680852	71913898	+
KIAA0513	ENSG00000135709	-1.15732	1.24773e-06	2.94396e-05	protein_coding	16	85061375	85127836	+
FBXL8	ENSG00000135722	1.15055	1.5393e-05	0.000244597	protein_coding	16	67193834	67198473	+
STX6	ENSG00000135823	0.493082	0.00459419	0.0270604	protein_coding	1	180941861	180992047	-
KIAA1614	ENSG00000135835	-1.84589	0.000389625	0.0037409	protein_coding	1	180882290	180920750	+
ITM2C	ENSG00000135916	-1.5007	2.9595e-14	7.11628e-12	protein_coding	2	231729354	231743963	+
SERPINE2	ENSG00000135919	-1.45437	8.48478e-06	0.000149338	protein_coding	2	224839829	224904036	-
DNAJB2	ENSG00000135924	-0.447223	0.00949263	0.04685	protein_coding	2	220143989	220151622	+
TMBIM1	ENSG00000135926	-0.580161	0.00147938	0.011204	protein_coding	2	219138915	219157309	-
CYP27A1	ENSG00000135929	-1.58648	3.46584e-09	1.83398e-07	protein_coding	2	219646472	219680016	+
GCC2	ENSG00000135968	0.827578	9.77846e-06	0.000168303	protein_coding	2	109065017	109125871	+
ISCU	ENSG00000136003	-0.536414	0.00120276	0.00946861	protein_coding	12	108956358	108963160	+
ALDH1L2	ENSG00000136010	-0.927693	0.00712794	0.0377425	protein_coding	12	105413568	105478355	-
VILL	ENSG00000136059	-1.04127	0.00531067	0.0301265	protein_coding	3	38029550	38048679	+
SPRY2	ENSG00000136158	-1.43375	8.33066e-11	7.13166e-09	protein_coding	13	80910111	80915086	-
EDNRB	ENSG00000136160	-1.99582	1.47483e-10	1.17063e-08	protein_coding	13	78469616	78493903	-
RCBTB2	ENSG00000136161	-0.928851	1.15326e-05	0.000191897	protein_coding	13	49063095	49107369	-
SCRN1	ENSG00000136193	-0.535135	0.0026453	0.0175898	protein_coding	7	29959719	30029905	-
KDELR2	ENSG00000136240	0.632695	0.00314904	0.0201763	protein_coding	7	6485584	6523873	-
TEX2	ENSG00000136478	0.534587	0.000992689	0.00814832	protein_coding	17	62224587	62340661	-
DCAF7	ENSG00000136485	0.644512	3.75517e-05	0.000525241	protein_coding	17	61627822	61671639	+
SCN7A	ENSG00000136546	-1.70627	1.47778e-14	3.71742e-12	protein_coding	2	167260083	167350757	-
KCTD3	ENSG00000136636	0.674662	0.00130253	0.0100985	protein_coding	1	215740735	215795149	+
RPS6KC1	ENSG00000136643	0.831048	0.00168714	0.0124319	protein_coding	1	213224589	213448116	+
BIN1	ENSG00000136717	-0.994085	2.78876e-06	5.87617e-05	protein_coding	2	127805603	127864931	-
UGGT1	ENSG00000136731	0.576648	0.000443986	0.0041674	protein_coding	2	128848774	128953251	+
GYPC	ENSG00000136732	-1.41529	3.52398e-05	0.000500179	protein_coding	2	127413509	127454246	+
DNAJC1	ENSG00000136770	-0.735478	0.00645086	0.0349496	protein_coding	10	22045466	22292698	-
TXN	ENSG00000136810	0.643758	0.00331408	0.0210033	protein_coding	9	113006091	113018920	-
KIAA0368	ENSG00000136813	0.436718	0.00263558	0.0175465	protein_coding	9	114122972	114247025	-
TOR1B	ENSG00000136816	0.650296	0.00793265	0.0408783	protein_coding	9	132565432	132573560	+
ST6GALNAC4	ENSG00000136840	-1.9764	9.2237e-05	0.00111468	protein_coding	9	130670165	130679317	-
DAB2IP	ENSG00000136848	-1.00487	2.29927e-05	0.000348106	protein_coding	9	124329336	124547809	+
ANGPTL2	ENSG00000136859	-1.46444	6.47855e-08	2.3166e-06	protein_coding	9	129849611	129885162	-
ATP6V1G1	ENSG00000136888	0.962704	1.22488e-05	0.000201895	protein_coding	9	117350026	117360653	+
GARNL3	ENSG00000136895	-0.818368	0.000285936	0.00289137	protein_coding	9	129986544	130155939	+
RPL35	ENSG00000136942	0.420618	0.00703268	0.0373484	protein_coding	9	127620159	127624260	-
ENPP2	ENSG00000136960	-1.07828	4.89178e-05	0.000652901	protein_coding	8	120569326	120685693	-
MYC	ENSG00000136997	1.67544	3.36534e-11	3.33495e-09	protein_coding	8	128747680	128753674	+
IL33	ENSG00000137033	-1.22504	1.31315e-05	0.000214765	protein_coding	9	6215805	6257983	+
IL11RA	ENSG00000137070	-0.789085	0.00517222	0.0296428	protein_coding	9	34650699	34661889	+
TLN1	ENSG00000137076	-0.830418	0.000102489	0.00121259	protein_coding	9	35696945	35732392	-
DNAJB5	ENSG00000137094	-1.20281	1.09744e-05	0.000183769	protein_coding	9	34989638	34998897	+
DCTN3	ENSG00000137100	-0.672253	0.00109831	0.00879884	protein_coding	9	34613548	34620515	-
RPS6	ENSG00000137154	0.754662	9.91068e-05	0.00118371	protein_coding	9	19375713	19380252	-
LRRC1	ENSG00000137269	0.718174	0.00252035	0.016959	protein_coding	6	53659295	53788919	+
FOXF2	ENSG00000137273	-2.21181	4.28378e-05	0.000587618	protein_coding	6	1390069	1395832	+
TCF19	ENSG00000137310	-0.980242	0.00495382	0.0286117	protein_coding	6	31126319	31134936	+
IER3	ENSG00000137331	-1.41364	0.00217511	0.0151434	protein_coding	6	30710976	30712331	-
MDC1	ENSG00000137337	-0.856711	0.000488948	0.00448641	protein_coding	6	30667584	30685666	-
RNF144B	ENSG00000137393	0.676226	0.000728858	0.00625594	protein_coding	6	18368779	18469105	+
NRM	ENSG00000137404	-1.57811	0.0041767	0.0251541	protein_coding	6	30655824	30659197	-
TLR2	ENSG00000137462	-1.30867	1.52476e-05	0.000242758	protein_coding	4	154622652	154626851	+
MYO7A	ENSG00000137474	-3.81585	9.32903e-12	1.08184e-09	protein_coding	11	76839310	76926284	+
FCHSD2	ENSG00000137478	-1.09341	5.59065e-06	0.000104233	protein_coding	11	72547790	72853306	-
ARRB1	ENSG00000137486	-0.789756	0.000130222	0.00149212	protein_coding	11	74975226	75062873	-
IL18BP	ENSG00000137496	-1.51869	0.00353164	0.0220764	protein_coding	11	71709587	71716761	+
RAB30	ENSG00000137502	0.555977	0.00285995	0.0186753	protein_coding	11	82684175	82782965	-
NARS2	ENSG00000137513	0.67186	0.00995582	0.0485643	protein_coding	11	78147007	78285919	-
SORL1	ENSG00000137642	0.446346	0.00108586	0.00871623	protein_coding	11	121322912	121504402	+
YAP1	ENSG00000137693	-0.679177	9.62827e-06	0.000166243	protein_coding	11	101981192	102104154	+
TRIM29	ENSG00000137699	-1.59233	2.91654e-10	2.15784e-08	protein_coding	11	119981983	120056237	-
FXYD6	ENSG00000137726	-1.81457	4.99573e-11	4.72169e-09	protein_coding	11	117707693	117748201	-
ARHGAP20	ENSG00000137727	-1.25076	0.00011863	0.00137569	protein_coding	11	110447766	110583912	-
MAPKBP1	ENSG00000137802	-0.708405	0.00310748	0.0199648	protein_coding	15	42066632	42120053	+
NDUFAF1	ENSG00000137806	-1.19401	0.00241172	0.0164172	protein_coding	15	41679551	41694717	-
PLCB2	ENSG00000137841	-1.39958	0.00114519	0.00910753	protein_coding	15	40570377	40600136	-
ADAM10	ENSG00000137845	0.491645	0.00411211	0.024875	protein_coding	15	58887403	59042177	-
DUOX1	ENSG00000137857	-1.3791	0.00129552	0.0100536	protein_coding	15	45422131	45457774	+
SEMA6D	ENSG00000137872	-1.82686	5.00305e-12	6.29268e-10	protein_coding	15	47476298	48066420	+
FNBP1L	ENSG00000137942	0.865047	5.07296e-05	0.000670016	protein_coding	1	93913688	94020218	+
RABGGTB	ENSG00000137955	0.612983	0.00433597	0.0258844	protein_coding	1	76251879	76260764	+
IFI44L	ENSG00000137959	-1.29359	0.00164213	0.0121771	protein_coding	1	79085607	79111830	+
ARHGAP29	ENSG00000137962	0.729556	7.91374e-05	0.000973647	protein_coding	1	94614544	94740624	-
SLC44A5	ENSG00000137968	3.19899	2.91597e-08	1.20098e-06	protein_coding	1	75667816	76076801	-
CLCA2	ENSG00000137975	-2.87359	5.96536e-05	0.000766136	protein_coding	1	86889769	86922241	+
DNASE2B	ENSG00000137976	3.08463	1.4856e-05	0.000238285	protein_coding	1	84864215	84880701	+
EPT1	ENSG00000138018	0.787929	8.75829e-05	0.00106466	protein_coding	2	26531415	26618759	+
CGREF1	ENSG00000138028	1.78558	6.93659e-05	0.00086779	protein_coding	2	27321757	27341995	-
HADHB	ENSG00000138029	0.410542	0.00665111	0.035715	protein_coding	2	26466038	26513336	+
ADCY3	ENSG00000138031	-0.930057	0.00136913	0.0104757	protein_coding	2	25042038	25142708	-
PPM1B	ENSG00000138032	0.587082	0.00107451	0.0086463	protein_coding	2	44395108	44471523	+
EMILIN1	ENSG00000138080	-1.31149	4.49807e-05	0.000609585	protein_coding	2	27301435	27309271	+
CENPO	ENSG00000138092	1.06397	0.00437886	0.0260833	protein_coding	2	25016005	25045245	+
LRPPRC	ENSG00000138095	0.65648	1.18672e-05	0.000196398	protein_coding	2	44113647	44223144	-
MYOF	ENSG00000138119	-1.13937	1.50906e-07	4.77265e-06	protein_coding	10	95066186	95242074	-
STAMBPL1	ENSG00000138134	1.40676	0.00219575	0.0152583	protein_coding	10	90639491	90734910	+
CALHM2	ENSG00000138172	-1.30429	7.06411e-05	0.000881719	protein_coding	10	105206543	105212660	-
ENTPD1	ENSG00000138185	-0.95961	2.55022e-05	0.000379424	protein_coding	10	97471536	97637023	+
DNAJC13	ENSG00000138246	-0.537708	0.00102834	0.00836117	protein_coding	3	132136370	132257876	+
MSMB	ENSG00000138294	-1.37932	0.00102185	0.00832914	protein_coding	10	51549498	51562517	+
RPS24	ENSG00000138326	0.741896	1.92075e-05	0.000297971	protein_coding	10	79793518	79816570	+
AOX1	ENSG00000138356	-1.50984	3.48129e-09	1.83621e-07	protein_coding	2	201450591	201541787	+
STAT4	ENSG00000138378	-1.73771	0.00874648	0.0439946	protein_coding	2	191894302	192016322	-
NAB1	ENSG00000138386	-0.597452	0.000347257	0.00341021	protein_coding	2	191511472	191557492	+
HECW2	ENSG00000138411	-1.09059	0.00908963	0.0453677	protein_coding	2	197059094	197458416	-
OLA1	ENSG00000138430	0.69873	0.0010389	0.00842191	protein_coding	2	174937175	175113426	-
FAM117B	ENSG00000138439	1.09353	3.66768e-08	1.4137e-06	protein_coding	2	203499901	203634480	+
SECISBP2L	ENSG00000138593	0.458882	0.00591681	0.0327175	protein_coding	15	49280673	49338760	-
PCDH10	ENSG00000138650	-0.855406	0.000268661	0.00273529	protein_coding	4	134070470	134129356	+
AP1AR	ENSG00000138660	0.876697	0.00744161	0.0389494	protein_coding	4	113152893	113191203	+
PRKG2	ENSG00000138669	-1.33782	0.00307755	0.0198062	protein_coding	4	82009837	82136218	-
FGF2	ENSG00000138685	-1.38934	1.56306e-11	1.69256e-09	protein_coding	4	123747863	123819391	+
BMPR1B	ENSG00000138696	0.72307	0.0043296	0.0258653	protein_coding	4	95679119	96079599	+
LARP1B	ENSG00000138709	0.644071	0.00820742	0.0419767	protein_coding	4	128982423	129144086	+
PDE5A	ENSG00000138735	-1.16589	2.24962e-08	9.55417e-07	protein_coding	4	120415550	120550146	-
PRDM5	ENSG00000138738	-1.01584	0.000391771	0.00375489	protein_coding	4	121606074	121844025	-
G3BP2	ENSG00000138757	0.619194	0.00169208	0.0124515	protein_coding	4	76567966	76649709	-
SCARB2	ENSG00000138760	0.716306	1.39646e-05	0.000226298	protein_coding	4	77079890	77135046	-
CCNG2	ENSG00000138764	0.861517	2.46322e-06	5.29253e-05	protein_coding	4	78078304	78354542	+
LEF1	ENSG00000138795	0.969479	0.0020444	0.014421	protein_coding	4	108968701	109090112	-
PPP3CA	ENSG00000138814	0.97927	3.57591e-08	1.38554e-06	protein_coding	4	101944566	102269435	-
KIF21A	ENSG00000139116	0.609197	0.00273368	0.0180163	protein_coding	12	39687030	39837192	-
PRICKLE1	ENSG00000139174	-1.30412	3.85691e-05	0.000536718	protein_coding	12	42852140	42984157	-
COL2A1	ENSG00000139219	5.41329	2.65026e-16	1.1712e-13	protein_coding	12	48366748	48398269	-
PHLDA1	ENSG00000139289	-0.791348	0.00991887	0.048413	protein_coding	12	76419227	76427712	-
LUM	ENSG00000139329	-1.29503	4.54504e-06	8.81565e-05	protein_coding	12	91496406	91505608	-
SNRPF	ENSG00000139343	0.690055	0.00784715	0.0406169	protein_coding	12	96252706	96297606	+
TMEM132B	ENSG00000139364	-1.846	0.00766432	0.0399361	protein_coding	12	125671382	126146917	+
FAM222A	ENSG00000139438	1.41497	0.00921996	0.0458728	protein_coding	12	110152033	110208312	+
NUPL1	ENSG00000139496	0.585399	0.00021491	0.00227296	protein_coding	13	25875662	25923938	+
SLC7A1	ENSG00000139514	1.06451	3.17278e-06	6.50349e-05	protein_coding	13	30083547	30169825	-
ACVRL1	ENSG00000139567	-1.24207	0.000891815	0.00743604	protein_coding	12	52300692	52317145	+
GALNT6	ENSG00000139629	-2.44676	0.000253929	0.00261461	protein_coding	12	51745031	51786651	-
LPAR6	ENSG00000139679	-0.744677	0.00253868	0.0170542	protein_coding	13	48963707	49018840	-
DENR	ENSG00000139726	0.548868	0.00479859	0.0279223	protein_coding	12	123237321	123255611	+
MBNL2	ENSG00000139793	-0.547713	0.00235275	0.0160558	protein_coding	13	97873688	98046374	+
RAB20	ENSG00000139832	1.03354	0.00409381	0.0247918	protein_coding	13	111175417	111214080	-
TTC6	ENSG00000139865	0.677108	0.00175708	0.0127803	protein_coding	14	38065052	38510647	+
FRMD6	ENSG00000139926	-1.27823	2.32744e-09	1.31681e-07	protein_coding	14	51955818	52197445	+
C14orf37	ENSG00000139971	-1.15288	0.000445546	0.00417965	protein_coding	14	58466453	58764857	-
RAB15	ENSG00000139998	0.818147	0.00107974	0.00868013	protein_coding	14	65412532	65439494	-
STON2	ENSG00000140022	-1.34957	0.000169066	0.00185158	protein_coding	14	81727000	81902809	-
PTGR2	ENSG00000140043	0.782629	0.00979785	0.048023	protein_coding	14	74318547	74353530	+
FBLN5	ENSG00000140092	-1.00811	0.000101129	0.00119998	protein_coding	14	92335756	92414331	-
DUOXA1	ENSG00000140254	-1.82467	0.00044691	0.00419003	protein_coding	15	45409569	45422136	-
DUOX2	ENSG00000140279	-2.61297	8.57569e-08	2.9152e-06	protein_coding	15	45384848	45406542	-
FGF7	ENSG00000140285	-1.7171	3.7018e-11	3.60286e-09	protein_coding	15	49715293	49780972	+
BAHD1	ENSG00000140320	-0.655374	0.0011561	0.00918086	protein_coding	15	40731920	40760441	+
ANP32A	ENSG00000140350	0.533608	0.00112947	0.009	protein_coding	15	69070874	69113236	-
HMG20A	ENSG00000140382	-0.61239	0.000920488	0.00762843	protein_coding	15	77712754	77777949	+
NEIL1	ENSG00000140398	0.704934	0.00843483	0.0428716	protein_coding	15	75639296	75647592	+
TPM1	ENSG00000140416	-0.905219	1.66553e-07	5.21706e-06	protein_coding	15	63334831	63364114	+
PIF1	ENSG00000140451	-2.04804	0.00271083	0.017917	protein_coding	15	65107831	65117867	-
USP3	ENSG00000140455	0.67712	2.23616e-05	0.000339493	protein_coding	15	63796793	63886839	+
ULK3	ENSG00000140474	0.480677	0.00623801	0.0340661	protein_coding	15	75128457	75135687	-
PCSK6	ENSG00000140479	2.09484	6.55337e-16	2.73196e-13	protein_coding	15	101840818	102065405	-
LMAN1L	ENSG00000140506	-1.05215	0.00934859	0.046363	protein_coding	15	75105057	75118099	+
NTRK3	ENSG00000140538	-2.31115	1.91654e-06	4.24756e-05	protein_coding	15	88418230	88799999	-
MCTP2	ENSG00000140563	0.833276	1.68145e-05	0.000263346	protein_coding	15	94774767	95023632	+
IQGAP1	ENSG00000140575	-0.389495	0.00568097	0.0316705	protein_coding	15	90931450	91045475	+
CRTC3	ENSG00000140577	-0.721321	2.43973e-05	0.000365311	protein_coding	15	91073157	91188577	+
EFTUD1	ENSG00000140598	0.806565	0.00033349	0.00329281	protein_coding	15	82422571	82555104	-
PMM2	ENSG00000140650	0.763111	0.000788338	0.00668922	protein_coding	16	8882680	8943188	+
TGFB1I1	ENSG00000140682	-1.47112	7.05328e-09	3.46331e-07	protein_coding	16	31482906	31489281	+
NKD1	ENSG00000140807	-1.08442	5.10191e-05	0.000673296	protein_coding	16	50582241	50670647	+
DHX38	ENSG00000140829	-0.713886	0.00106969	0.00861601	protein_coding	16	72127461	72146811	+
CPNE2	ENSG00000140848	0.743254	0.00156949	0.0117773	protein_coding	16	57126449	57181878	+
KIFC3	ENSG00000140859	-1.10566	0.00141733	0.0108041	protein_coding	16	57792129	57896957	-
MAP1LC3B	ENSG00000140941	-0.484002	0.00496457	0.0286491	protein_coding	16	87417601	87438385	+
ZCCHC14	ENSG00000140948	-0.796839	8.76415e-05	0.00106466	protein_coding	16	87439852	87525651	-
RPS2	ENSG00000140988	0.997482	1.21851e-06	2.89171e-05	protein_coding	16	2012053	2014861	-
GALNS	ENSG00000141012	-0.697439	0.000840271	0.00705302	protein_coding	16	88880142	88923378	-
MYOCD	ENSG00000141052	-1.68754	1.95636e-09	1.14245e-07	protein_coding	17	12569207	12672266	+
KSR1	ENSG00000141068	-1.09699	0.000418755	0.00396242	protein_coding	17	25783670	25953461	+
GFOD2	ENSG00000141098	1.49686	2.14746e-10	1.61812e-08	protein_coding	16	67708434	67753324	-
NOB1	ENSG00000141101	0.613845	0.008584	0.0434407	protein_coding	16	69775770	69788843	-
PCTP	ENSG00000141179	1.05019	4.85614e-06	9.27793e-05	protein_coding	17	53828340	53920191	+
TOM1L1	ENSG00000141198	0.907804	8.2238e-06	0.000145056	protein_coding	17	52976748	53039310	+
NPEPPS	ENSG00000141279	0.41515	0.00483168	0.0280676	protein_coding	17	45600308	45700642	+
CLTC	ENSG00000141367	0.380527	0.00430965	0.0257743	protein_coding	17	57697219	57773671	+
IMPA2	ENSG00000141401	0.774336	0.0052198	0.0298375	protein_coding	18	11981024	12030876	+
GNAL	ENSG00000141404	-1.45197	4.85028e-07	1.30011e-05	protein_coding	18	11688955	11885684	+
SLC39A6	ENSG00000141424	0.733987	0.000451274	0.00421886	protein_coding	18	33688495	33709348	-
GALNT1	ENSG00000141429	0.812179	6.18257e-05	0.000787928	protein_coding	18	33161081	33291798	+
ASXL3	ENSG00000141431	-1.5926	1.90398e-06	4.23563e-05	protein_coding	18	31158579	31331156	+
GATA6	ENSG00000141448	-1.70035	1.70219e-05	0.000266339	protein_coding	18	19749404	19782491	+
SLC14A1	ENSG00000141469	-2.47042	1.81224e-11	1.92415e-09	protein_coding	18	43304092	43332485	+
WRAP53	ENSG00000141499	-1.97276	0.000614397	0.00544204	protein_coding	17	7589389	7606820	+
TP53	ENSG00000141510	0.769509	7.08205e-05	0.000883284	protein_coding	17	7565097	7590856	-
SLC16A3	ENSG00000141526	-1.07465	0.0103476	0.049998	protein_coding	17	80186273	80219005	+
TTYH2	ENSG00000141540	-1.00206	0.00980438	0.0480406	protein_coding	17	72209653	72258155	+
RNF157	ENSG00000141576	1.28399	9.10298e-05	0.00110172	protein_coding	17	74138534	74236454	-
WDR45B	ENSG00000141580	0.541877	0.00160935	0.0119884	protein_coding	17	80572438	80606429	-
RNF165	ENSG00000141622	-2.35287	9.15367e-07	2.24566e-05	protein_coding	18	43906772	44043103	+
MAPK4	ENSG00000141639	-1.32737	0.000856469	0.00717057	protein_coding	18	48086448	48258194	+
TNFRSF11A	ENSG00000141655	1.15219	0.00260132	0.0173822	protein_coding	18	59992520	60058516	+
PNMT	ENSG00000141744	-2.37826	0.00934253	0.046347	protein_coding	17	37824234	37826728	+
IGFBP4	ENSG00000141753	-0.664316	0.00777959	0.0403566	protein_coding	17	38599702	38613983	+
TXNL4A	ENSG00000141759	0.812969	0.00142257	0.0108289	protein_coding	18	77732867	77793949	-
SAMD1	ENSG00000141858	0.936818	0.00261105	0.0174258	protein_coding	19	14198652	14201848	-
NFIC	ENSG00000141905	-0.506684	0.00122596	0.0096096	protein_coding	19	3359561	3469215	+
PPAP2C	ENSG00000141934	1.30597	0.000710135	0.0061274	protein_coding	19	281040	291393	-
IFITM3	ENSG00000142089	-0.736694	0.00272278	0.0179771	protein_coding	11	319669	327537	-
COL6A1	ENSG00000142156	-1.81419	1.04543e-15	3.79861e-13	protein_coding	21	47401651	47424964	+
COL6A2	ENSG00000142173	-1.58061	7.82798e-08	2.71177e-06	protein_coding	21	47518011	47552763	+
DOPEY2	ENSG00000142197	0.777161	0.000209809	0.00222476	protein_coding	21	37529080	37666572	+
EMP3	ENSG00000142227	-1.40173	0.00242905	0.0164805	protein_coding	19	48824766	48833810	+
CBLC	ENSG00000142273	2.04433	9.32525e-07	2.27918e-05	protein_coding	19	45281126	45303891	+
ADAMTS10	ENSG00000142303	-1.34162	0.00796257	0.0409808	protein_coding	19	8645126	8675620	-
SLC47A1	ENSG00000142494	-1.13765	0.00300796	0.0194505	protein_coding	17	19398698	19482347	+
RPS11	ENSG00000142534	0.57964	0.00270577	0.0178973	protein_coding	19	49999622	50002946	+
RPL13A	ENSG00000142541	0.869094	6.34513e-07	1.6416e-05	protein_coding	19	49990811	49995565	+
ZNF614	ENSG00000142556	1.26378	8.06399e-08	2.77005e-06	protein_coding	19	52516018	52533493	-
SLC2A5	ENSG00000142583	-2.03107	2.48204e-06	5.31897e-05	protein_coding	1	9095166	9148537	-
RERE	ENSG00000142599	0.415791	0.00160529	0.011969	protein_coding	1	8412457	8877702	-
EPHA2	ENSG00000142627	-1.99785	1.08171e-05	0.000182153	protein_coding	1	16450832	16482582	-
RPL11	ENSG00000142676	0.64721	0.00010243	0.00121259	protein_coding	1	24018269	24022915	+
KIAA0319L	ENSG00000142687	0.528908	0.00124639	0.00975103	protein_coding	1	35899091	36023551	-
MAP3K6	ENSG00000142733	-0.727426	0.0081482	0.0417653	protein_coding	1	27681675	27693383	-
HSPG2	ENSG00000142798	-1.02103	0.000140615	0.00158894	protein_coding	1	22148738	22263790	-
SERBP1	ENSG00000142864	0.457148	0.00848977	0.0430838	protein_coding	1	67873493	67896098	-
TINAGL1	ENSG00000142910	-1.41778	1.07433e-05	0.00018147	protein_coding	1	32042116	32053288	+
RPS8	ENSG00000142937	0.633838	0.000786746	0.00667917	protein_coding	1	45240923	45244451	+
MOB3C	ENSG00000142961	-1.15665	1.43376e-06	3.33478e-05	protein_coding	1	47073387	47082563	-
CYP4B1	ENSG00000142973	-2.3614	1.6329e-12	2.42616e-10	protein_coding	1	47223510	47285085	+
LMO4	ENSG00000143013	-0.799424	3.48927e-05	0.000497389	protein_coding	1	87794151	87814606	+
SYPL2	ENSG00000143028	-1.54884	0.00922313	0.0458728	protein_coding	1	110009180	110024759	+
ZNF697	ENSG00000143067	0.861429	5.67993e-05	0.000735332	protein_coding	1	120162045	120190396	-
CD53	ENSG00000143119	-0.665843	0.00651533	0.0352056	protein_coding	1	111415775	111442550	+
GJA5	ENSG00000143140	-2.02477	0.000456139	0.00425703	protein_coding	1	147228332	147245484	-
GPR161	ENSG00000143147	-1.15963	9.53562e-07	2.32019e-05	protein_coding	1	168053997	168106821	-
ATP1B1	ENSG00000143153	-1.17431	1.33976e-07	4.29538e-06	protein_coding	1	169074935	169101960	+
MPC2	ENSG00000143158	1.1414	1.49678e-06	3.44702e-05	protein_coding	1	167885967	167906278	-
DCAF6	ENSG00000143164	0.528577	0.000676047	0.00591125	protein_coding	1	167905021	168045081	+
UCK2	ENSG00000143179	1.28364	1.69872e-07	5.30072e-06	protein_coding	1	165796768	165880855	+
DPT	ENSG00000143196	-2.77775	8.15697e-15	2.26059e-12	protein_coding	1	168664697	168698502	-
MGST3	ENSG00000143198	-1.00992	1.0941e-07	3.61407e-06	protein_coding	1	165600098	165631033	+
UFC1	ENSG00000143222	0.561231	0.000573824	0.00513834	protein_coding	1	161122566	161128646	+
PIGM	ENSG00000143315	1.09151	3.76155e-06	7.51895e-05	protein_coding	1	159997462	160001783	-
TOR1AIP1	ENSG00000143337	-0.615295	3.25221e-05	0.000468932	protein_coding	1	179851177	179894135	+
RGL1	ENSG00000143344	-0.854679	6.45256e-05	0.000815346	protein_coding	1	183605220	183897665	+
LYPLAL1	ENSG00000143353	0.705463	0.00346011	0.02171	protein_coding	1	219347186	219386207	+
RORC	ENSG00000143365	1.17859	5.88264e-10	3.89421e-08	protein_coding	1	151778547	151804348	-
ECM1	ENSG00000143369	-1.18322	0.00256009	0.0171628	protein_coding	1	150480538	150486265	+
CGN	ENSG00000143375	0.590164	0.00634227	0.034533	protein_coding	1	151482986	151511168	+
ADAMTSL4	ENSG00000143382	-2.2755	2.35171e-07	7.04132e-06	protein_coding	1	150521884	150533413	+
CTSK	ENSG00000143387	-0.834341	0.00178553	0.012948	protein_coding	1	150768684	150780799	-
ANP32E	ENSG00000143401	-1.06923	3.80445e-06	7.58616e-05	protein_coding	1	150190717	150208504	-
CERS2	ENSG00000143418	0.501237	0.00321042	0.0204654	protein_coding	1	150933059	150947479	-
ARNT	ENSG00000143437	-0.519629	0.00290907	0.0189055	protein_coding	1	150782181	150849244	-
OAZ3	ENSG00000143450	1.14287	0.00319472	0.0203891	protein_coding	1	151735445	151743808	+
GOLPH3L	ENSG00000143457	0.691739	9.98567e-05	0.00118919	protein_coding	1	150618701	150669630	-
ATP8B2	ENSG00000143515	-0.724253	3.45174e-05	0.00049292	protein_coding	1	154298029	154323783	+
SLC27A3	ENSG00000143554	-1.58885	0.000148758	0.00166485	protein_coding	1	153746830	153752633	+
CREB3L4	ENSG00000143578	0.652977	0.00381813	0.0234777	protein_coding	1	153940010	153946839	+
KCNN3	ENSG00000143603	-1.37579	1.07855e-05	0.000181996	protein_coding	1	154669931	154842756	-
C1orf43	ENSG00000143612	0.682366	0.000390413	0.00374627	protein_coding	1	154179182	154193104	-
ILF2	ENSG00000143621	0.521122	0.00306727	0.0197608	protein_coding	1	153634512	153643524	-
SCCPDH	ENSG00000143653	0.474333	0.00661324	0.0355584	protein_coding	1	246887349	246931439	+
LYST	ENSG00000143669	-0.656756	0.000266408	0.00271743	protein_coding	1	235824341	236046940	-
ACP1	ENSG00000143727	0.539707	0.00382593	0.0235091	protein_coding	2	264140	278283	+
CNIH4	ENSG00000143771	-0.532908	0.00740164	0.0388136	protein_coding	1	224544552	224567161	+
CDC42BPA	ENSG00000143776	-0.476544	0.00578442	0.0321376	protein_coding	1	227177566	227506175	-
MBOAT2	ENSG00000143797	1.50391	9.45506e-08	3.18106e-06	protein_coding	2	8992820	9143942	-
SOX13	ENSG00000143842	-0.678314	0.000128243	0.00147152	protein_coding	1	204042243	204096863	+
ETNK2	ENSG00000143845	-1.11911	0.000476782	0.00441192	protein_coding	1	204100190	204121307	-
OSR1	ENSG00000143867	-1.71122	0.00104279	0.00844094	protein_coding	2	19551246	19558414	-
PDIA6	ENSG00000143870	0.52129	0.00322739	0.0205575	protein_coding	2	10923517	10978103	-
RHOB	ENSG00000143878	-0.962203	0.00126045	0.00982818	protein_coding	2	20646835	20649200	+
EML4	ENSG00000143924	0.749686	5.997e-05	0.00076787	protein_coding	2	42396490	42559688	+
RPS27A	ENSG00000143947	0.411651	0.00859825	0.0434859	protein_coding	2	55459039	55462989	+
VPS54	ENSG00000143952	0.750628	5.60581e-06	0.000104397	protein_coding	2	64119280	64246206	-
MEIS1	ENSG00000143995	-1.12321	3.62799e-07	1.02102e-05	protein_coding	2	66660584	66801001	+
MALL	ENSG00000144063	-1.74547	0.00877264	0.0440816	protein_coding	2	110841447	110874143	-
TMEM177	ENSG00000144120	0.975888	0.007623	0.039746	protein_coding	2	120436743	120444083	+
THSD7B	ENSG00000144229	-1.96282	0.00134337	0.0103173	protein_coding	2	137523115	138435287	+
GALNT13	ENSG00000144278	-2.62472	1.55459e-05	0.000246788	protein_coding	2	154728426	155310361	+
TMEFF2	ENSG00000144339	1.37804	0.000673827	0.005895	protein_coding	2	192813769	193060435	-
DLX1	ENSG00000144355	5.21727	2.7028e-20	2.59961e-17	protein_coding	2	172949468	172954405	+
PHOSPHO2	ENSG00000144362	1.94314	7.0462e-06	0.000127166	protein_coding	2	170550975	170558218	+
GULP1	ENSG00000144366	0.795787	2.72093e-05	0.000399729	protein_coding	2	189156396	189460653	+
HSPD1	ENSG00000144381	0.809059	7.76539e-06	0.000138154	protein_coding	2	198351305	198381461	-
KANSL1L	ENSG00000144445	-0.853004	0.000155691	0.00172825	protein_coding	2	210886147	211036107	-
RHBDD1	ENSG00000144468	-0.609412	0.000488802	0.00448641	protein_coding	2	227700297	227863931	+
ACKR3	ENSG00000144476	-1.4653	0.00216005	0.0150614	protein_coding	2	237476430	237491001	+
TRPM8	ENSG00000144481	1.20079	0.000207777	0.00220751	protein_coding	2	234826043	234928166	+
RBMS3	ENSG00000144642	-1.42041	7.47057e-11	6.53215e-09	protein_coding	3	29322473	30051886	+
POMGNT2	ENSG00000144647	-1.06025	0.000524289	0.00475203	protein_coding	3	43120724	43147568	-
FAM198A	ENSG00000144649	-0.978626	0.00109491	0.00878022	protein_coding	3	43020759	43101703	+
ITGA9	ENSG00000144668	-1.41653	2.83122e-10	2.10424e-08	protein_coding	3	37493606	37865005	+
GOLGA4	ENSG00000144674	0.455044	0.00857754	0.0434215	protein_coding	3	37284668	37408242	+
STAC	ENSG00000144681	-3.2409	7.60036e-13	1.2681e-10	protein_coding	3	36421836	36589499	+
RPL32	ENSG00000144713	0.500347	0.00187342	0.0134097	protein_coding	3	12875984	12883087	-
PTPRG	ENSG00000144724	-0.503716	0.00433156	0.0258675	protein_coding	3	61547243	62283288	+
ZNF660	ENSG00000144792	-1.28216	0.000114284	0.00133476	protein_coding	3	44619715	44641186	+
NXPE3	ENSG00000144815	-1.07753	5.28369e-05	0.000693368	protein_coding	3	101498046	101547073	+
PLA1A	ENSG00000144837	2.8589	5.45393e-10	3.63989e-08	protein_coding	3	119316689	119348658	+
BOC	ENSG00000144857	-1.01766	6.78614e-05	0.000851575	protein_coding	3	112929850	113006303	+
SRPRB	ENSG00000144867	0.913516	2.65115e-05	0.000391236	protein_coding	3	133502877	133544616	+
TMEM108	ENSG00000144868	-2.45043	0.000793748	0.00671496	protein_coding	3	132757235	133116636	+
AGTR1	ENSG00000144891	1.38992	0.00534825	0.0302592	protein_coding	3	148415571	148460795	+
MED12L	ENSG00000144893	1.00184	0.00267646	0.0177465	protein_coding	3	150803484	151154860	+
EIF2A	ENSG00000144895	0.545083	0.00253262	0.0170275	protein_coding	3	150264465	150302029	+
TRPC1	ENSG00000144935	-1.59931	1.95571e-07	5.99958e-06	protein_coding	3	142442916	142526730	+
NCEH1	ENSG00000144959	0.772868	0.00169482	0.012466	protein_coding	3	172348039	172429008	-
LPP	ENSG00000145012	-0.657625	4.93515e-05	0.00065499	protein_coding	3	187871072	188608460	+
AMT	ENSG00000145020	-1.25421	0.00010163	0.00120505	protein_coding	3	49454211	49460186	-
MANF	ENSG00000145050	0.624346	0.00804016	0.0413411	protein_coding	3	51422478	51426828	+
STXBP5L	ENSG00000145087	-1.4483	9.85592e-06	0.000169238	protein_coding	3	120626919	121143608	+
SLIT2	ENSG00000145147	-1.30051	2.20465e-11	2.29607e-09	protein_coding	4	20254883	20622184	+
DDIT4L	ENSG00000145358	-2.94553	5.89887e-06	0.000109109	protein_coding	4	101107027	101111939	-
ANK2	ENSG00000145362	-1.70025	2.39715e-10	1.78976e-08	protein_coding	4	113739265	114304896	+
RPS3A	ENSG00000145425	0.61834	0.00121642	0.00954854	protein_coding	4	152020725	152025804	+
PDGFC	ENSG00000145431	-1.16696	3.10731e-09	1.66038e-07	protein_coding	4	157681606	157892546	-
CBR4	ENSG00000145439	0.914107	9.14926e-06	0.000158811	protein_coding	4	169784921	169931426	-
CYP4V2	ENSG00000145476	-0.81992	0.00469381	0.0274576	protein_coding	4	187112674	187134610	+
MYO10	ENSG00000145555	0.58168	0.00101754	0.00830227	protein_coding	5	16665395	16936372	-
RPL37	ENSG00000145592	0.644777	0.000971433	0.00798989	protein_coding	5	40825364	40835437	-
PLK2	ENSG00000145632	-1.48134	4.47778e-06	8.69551e-05	protein_coding	5	57749809	57756087	-
PIK3R1	ENSG00000145675	-0.74367	1.87181e-05	0.000290656	protein_coding	5	67511548	67597649	+
HAPLN1	ENSG00000145681	-5.17307	1.62919e-10	1.27458e-08	protein_coding	5	82933624	83017432	-
LHFPL2	ENSG00000145685	-0.982173	4.27354e-07	1.16461e-05	protein_coding	5	77781038	78065844	-
SSBP2	ENSG00000145687	-0.940734	2.83656e-06	5.95386e-05	protein_coding	5	80708840	81047616	-
IQGAP2	ENSG00000145703	0.654409	0.00155805	0.0117076	protein_coding	5	75699074	76003957	+
SLC30A5	ENSG00000145740	0.671996	0.000337829	0.00333163	protein_coding	5	68389473	68426896	+
BTF3	ENSG00000145741	0.508649	0.00209634	0.0146982	protein_coding	5	72794233	72801460	+
TSLP	ENSG00000145777	-1.76695	0.00117272	0.0092723	protein_coding	5	110405760	110413722	+
CXCL14	ENSG00000145824	2.53893	2.17287e-06	4.78821e-05	protein_coding	5	134906373	134914969	-
ZNF300	ENSG00000145908	1.23565	0.00126133	0.00983032	protein_coding	5	150273954	150284545	-
NHP2	ENSG00000145912	0.822101	0.00126712	0.00986605	protein_coding	5	177576461	177580968	-
KCNMB1	ENSG00000145936	-1.60371	2.41585e-07	7.18212e-06	protein_coding	5	169801675	169816681	-
GFOD1	ENSG00000145990	-1.55458	2.57003e-06	5.47168e-05	protein_coding	6	13358062	13487894	-
PLA2G7	ENSG00000146070	3.05593	8.81847e-22	1.10916e-18	protein_coding	6	46671938	46703430	-
PPP1R18	ENSG00000146112	-0.837488	0.00909877	0.0453994	protein_coding	6	30644166	30655672	-
DAAM2	ENSG00000146122	-1.48014	5.13084e-08	1.88527e-06	protein_coding	6	39760142	39872648	+
PRIM2	ENSG00000146143	-0.812857	0.00846661	0.042993	protein_coding	6	57179603	57513375	+
HMGCLL1	ENSG00000146151	-3.44889	9.2275e-10	5.71511e-08	protein_coding	6	55299167	55444012	-
SCUBE3	ENSG00000146197	-1.52545	1.65715e-05	0.000260038	protein_coding	6	35182190	35220856	+
RPL7L1	ENSG00000146223	0.652743	0.000204463	0.00217513	protein_coding	6	42847356	42857663	+
CYP39A1	ENSG00000146233	1.17913	0.000458273	0.00426965	protein_coding	6	46517541	46620523	-
PM20D2	ENSG00000146281	0.863102	6.29685e-05	0.000799378	protein_coding	6	89855769	89875284	+
CLVS2	ENSG00000146352	-2.96452	1.65125e-12	2.42616e-10	protein_coding	6	123317116	123394072	+
ARHGAP18	ENSG00000146376	0.682359	0.000597765	0.00531199	protein_coding	6	129897277	130031370	-
TMEM181	ENSG00000146433	0.543606	0.00123843	0.00969346	protein_coding	6	158957468	159056460	+
C7orf50	ENSG00000146540	-0.813542	0.000667463	0.00585184	protein_coding	7	1036622	1177896	-
SDK1	ENSG00000146555	2.48834	2.27289e-13	4.32139e-11	protein_coding	7	3341080	4308632	+
IGFBP3	ENSG00000146674	-0.94187	0.00112425	0.00897151	protein_coding	7	45951949	45961473	-
MDH2	ENSG00000146701	0.58017	0.00243008	0.0164805	protein_coding	7	75677369	75696826	+
CCT6A	ENSG00000146731	0.511144	0.000642382	0.00567149	protein_coding	7	56119323	56131682	+
DENND2A	ENSG00000146966	-1.9064	2.85164e-07	8.31144e-06	protein_coding	7	140218220	140373793	-
TMEM47	ENSG00000147027	-1.10702	4.87153e-07	1.30154e-05	protein_coding	X	34645181	34675405	-
MSN	ENSG00000147065	-0.843485	2.79623e-06	5.88432e-05	protein_coding	X	64808257	64961791	+
SLC16A2	ENSG00000147100	-0.710883	0.0038795	0.0238114	protein_coding	X	73641085	73753752	+
NONO	ENSG00000147140	0.576624	8.99487e-05	0.00109025	protein_coding	X	70503042	70521018	+
OGT	ENSG00000147162	0.585665	4.71819e-05	0.000635479	protein_coding	X	70752933	70795747	+
ZNF711	ENSG00000147180	-1.36827	0.00194439	0.013841	protein_coding	X	84498997	84528368	+
FRMPD3	ENSG00000147234	1.31241	0.00287728	0.018751	protein_coding	X	106765680	106848481	+
IGSF1	ENSG00000147255	-3.21567	6.04938e-09	3.04349e-07	protein_coding	X	130407480	130533677	-
FBXO25	ENSG00000147364	0.712241	0.00537966	0.0303739	protein_coding	8	356428	421225	+
ZNF185	ENSG00000147394	-0.701425	0.00307544	0.0198057	protein_coding	X	152082986	152142024	+
RPL10	ENSG00000147403	0.548402	0.00132562	0.0102193	protein_coding	X	153618315	153637504	+
CSGALNACT1	ENSG00000147408	1.39298	6.39654e-11	5.74669e-09	protein_coding	8	19261672	19615540	-
SLC25A37	ENSG00000147454	0.608993	0.00381231	0.0234607	protein_coding	8	23386318	23432976	+
TACC1	ENSG00000147526	-0.678224	7.2202e-05	0.000897776	protein_coding	8	38585704	38710546	+
RPL7	ENSG00000147604	0.605856	0.000678189	0.00592365	protein_coding	8	74202506	74208024	-
DPYS	ENSG00000147647	-4.57996	1.8061e-10	1.37356e-08	protein_coding	8	105342552	105479281	-
MAL2	ENSG00000147676	1.59901	4.07982e-08	1.53708e-06	protein_coding	8	120177273	120257913	+
VLDLR	ENSG00000147852	0.753244	0.000221169	0.00233312	protein_coding	9	2621834	2660053	+
HAUS6	ENSG00000147874	0.618967	0.00997239	0.0486162	protein_coding	9	19053141	19103117	-
C9orf3	ENSG00000148120	-0.923356	7.83388e-06	0.000138778	protein_coding	9	97488983	97849441	+
UGCG	ENSG00000148154	0.468643	0.0100467	0.0488947	protein_coding	9	114659046	114697649	+
STOM	ENSG00000148175	-1.1443	6.55499e-09	3.28775e-07	protein_coding	9	124101355	124132531	-
GSN	ENSG00000148180	-1.13805	2.34927e-05	0.000353384	protein_coding	9	123970072	124095121	+
ALAD	ENSG00000148218	-0.681696	0.00182697	0.0131772	protein_coding	9	116148597	116163613	-
RPL7A	ENSG00000148303	0.886609	5.69426e-07	1.48733e-05	protein_coding	9	136215069	136218281	+
HMCN2	ENSG00000148357	-2.08408	1.06882e-05	0.000180727	protein_coding	9	133046882	133309510	+
SEC16A	ENSG00000148396	0.725767	4.84845e-06	9.27793e-05	protein_coding	9	139334549	139372141	-
NOTCH1	ENSG00000148400	-0.819151	5.85146e-05	0.000752771	protein_coding	9	139388896	139440314	-
NACC2	ENSG00000148411	-1.13487	3.47951e-08	1.35139e-06	protein_coding	9	138898383	138987131	-
USP6NL	ENSG00000148429	1.00405	1.31806e-07	4.23412e-06	protein_coding	10	11495945	11653753	-
MSRB2	ENSG00000148450	-0.952703	0.002652	0.01762	protein_coding	10	23384435	23410942	+
FAM171A1	ENSG00000148468	0.90311	2.60992e-07	7.64781e-06	protein_coding	10	15253642	15413061	-
ZEB1	ENSG00000148516	-0.594028	0.00503906	0.0289711	protein_coding	10	31607424	31818742	+
CAMK2G	ENSG00000148660	-0.690688	1.03073e-05	0.000175624	protein_coding	10	75572259	75634343	-
ADIRF	ENSG00000148671	-0.661864	0.00815558	0.04179	protein_coding	10	88727949	88743691	+
ADD3	ENSG00000148700	-1.2291	2.10783e-12	2.99697e-10	protein_coding	10	111756126	111895323	+
EIF4EBP2	ENSG00000148730	-0.48608	0.0036489	0.0226942	protein_coding	10	72164135	72188374	+
PLEKHS1	ENSG00000148735	0.970165	0.00198179	0.014046	protein_coding	10	115511213	115543188	+
MKI67	ENSG00000148773	1.09867	0.000648491	0.00571616	protein_coding	10	129894923	129924649	-
RGS10	ENSG00000148908	1.15916	5.68185e-07	1.48646e-05	protein_coding	10	121259340	121302220	-
EIF3M	ENSG00000149100	0.565567	0.000520468	0.00472787	protein_coding	11	32605344	32627808	+
TNKS1BP1	ENSG00000149115	-0.449331	0.00788258	0.0407011	protein_coding	11	57067112	57092426	-
SERPING1	ENSG00000149131	-1.05641	5.14525e-05	0.000677921	protein_coding	11	57364860	57382326	+
SLC43A1	ENSG00000149150	1.55544	4.29993e-07	1.16985e-05	protein_coding	11	57252007	57283259	-
PTPRJ	ENSG00000149177	0.667862	6.57835e-06	0.000119914	protein_coding	11	48002113	48189670	+
PAK1	ENSG00000149269	-0.885456	0.000385086	0.00370821	protein_coding	11	77032752	77185680	-
RPS3	ENSG00000149273	0.588235	0.00020674	0.00219793	protein_coding	11	75110530	75133324	+
NCAM1	ENSG00000149294	-2.31515	6.83733e-10	4.45407e-08	protein_coding	11	112831997	113149158	+
P4HA3	ENSG00000149380	-2.06694	0.00526146	0.0299831	protein_coding	11	73946846	74022702	-
ST14	ENSG00000149418	0.604547	0.00820501	0.0419767	protein_coding	11	130029457	130080271	+
HYOU1	ENSG00000149428	0.666229	0.000572263	0.00512997	protein_coding	11	118914900	118927913	-
ADAM33	ENSG00000149451	-1.44482	1.0973e-05	0.000183769	protein_coding	20	3648612	3662893	-
TMEM138	ENSG00000149483	0.625476	0.00785687	0.0406436	protein_coding	11	61129473	61136981	+
FADS1	ENSG00000149485	-0.997828	0.000104016	0.001228	protein_coding	11	61567099	61596790	-
EI24	ENSG00000149547	0.513394	0.000546363	0.00491937	protein_coding	11	125439112	125454575	+
FEZ1	ENSG00000149557	-1.51105	0.000127386	0.00146579	protein_coding	11	125315646	125366213	-
MPZL2	ENSG00000149573	-0.635211	0.00301837	0.0194995	protein_coding	11	118124118	118135251	-
SIDT2	ENSG00000149577	-0.559934	0.00217682	0.0151441	protein_coding	11	117049449	117068160	+
TAGLN	ENSG00000149591	-1.44194	3.0697e-07	8.83673e-06	protein_coding	11	117070037	117075498	+
JPH2	ENSG00000149596	-1.70882	5.77165e-10	3.83627e-08	protein_coding	20	42740335	42816218	-
KIAA1755	ENSG00000149633	-1.21767	0.00244052	0.0165238	protein_coding	20	36838890	36889174	-
MKX	ENSG00000150051	-1.03079	0.000385733	0.003712	protein_coding	10	27961804	28034989	-
LPHN3	ENSG00000150471	-1.62558	1.56001e-05	0.000247408	protein_coding	4	62066976	62944053	+
KIAA1328	ENSG00000150477	-0.778138	0.00479122	0.0278894	protein_coding	18	34409069	34812135	+
GPM6A	ENSG00000150625	-2.76348	3.23767e-11	3.2478e-09	protein_coding	4	176554085	176923815	-
PRSS23	ENSG00000150687	-0.650783	0.000768137	0.00654498	protein_coding	11	86502101	86663952	+
CCT5	ENSG00000150753	0.624479	0.00049246	0.00451357	protein_coding	5	10250033	10266524	+
DIXDC1	ENSG00000150764	-0.821594	1.65519e-05	0.000259981	protein_coding	11	111797868	111893308	+
FREM2	ENSG00000150893	-1.11927	6.48754e-05	0.000817871	protein_coding	13	39261266	39460074	+
FOXO1	ENSG00000150907	-0.61525	0.00425681	0.0255237	protein_coding	13	41129804	41240734	-
CRIM1	ENSG00000150938	-0.810887	0.000357224	0.00348299	protein_coding	2	36583069	36778278	+
SLC7A11	ENSG00000151012	2.32834	9.60335e-08	3.22432e-06	protein_coding	4	139085251	139163503	-
CACNA1C	ENSG00000151067	-0.74822	0.0103443	0.0499968	protein_coding	12	2079952	2802108	+
ANK3	ENSG00000151150	0.54789	0.00221997	0.0153873	protein_coding	10	61786056	62493248	-
TWF1	ENSG00000151239	0.646137	0.000417275	0.00395299	protein_coding	12	44187526	44200178	-
KCTD14	ENSG00000151364	-2.79896	3.41663e-06	6.91402e-05	protein_coding	11	77726761	77757237	-
ADAMTS12	ENSG00000151388	-2.0041	0.000379182	0.00365782	protein_coding	5	33523640	33892297	-
NEK7	ENSG00000151414	-0.407298	0.00999127	0.0486937	protein_coding	1	198126093	198291550	+
FER	ENSG00000151422	-0.783532	3.09019e-06	6.40334e-05	protein_coding	5	108083523	108532542	+
CCDC3	ENSG00000151468	-2.02773	5.4532e-11	5.0662e-09	protein_coding	10	12938627	13141652	-
C4orf33	ENSG00000151470	-1.21518	0.00895652	0.0448211	protein_coding	4	130014472	130037795	+
EPS8	ENSG00000151491	-0.531219	0.00837984	0.0426584	protein_coding	12	15773092	16035263	-
VPS26B	ENSG00000151502	0.529156	0.00414683	0.0250018	protein_coding	11	134094539	134117686	+
ANO4	ENSG00000151572	-1.98538	6.8688e-08	2.44156e-06	protein_coding	12	101111304	101522419	+
EDNRA	ENSG00000151617	-0.664459	0.00361484	0.0225252	protein_coding	4	148402069	148466106	+
NR3C2	ENSG00000151623	-0.825487	0.00208406	0.0146314	protein_coding	4	148999913	149365850	-
PIGF	ENSG00000151665	0.878704	0.0017979	0.0130192	protein_coding	2	46808076	46844258	-
FLI1	ENSG00000151702	-0.720294	0.00524197	0.0299167	protein_coding	11	128556430	128683162	+
TMEM45B	ENSG00000151715	2.91566	7.52011e-11	6.54049e-09	protein_coding	11	129685714	129729898	+
SLC25A4	ENSG00000151729	-0.826939	0.000934658	0.0077068	protein_coding	4	186064395	186071536	+
BICD1	ENSG00000151746	1.63923	1.12596e-11	1.261e-09	protein_coding	12	32259769	32536567	+
TDO2	ENSG00000151790	3.04056	0.00170335	0.0125007	protein_coding	4	156775890	156841558	+
GUF1	ENSG00000151806	0.651842	0.00209808	0.0146982	protein_coding	4	44680444	44702943	+
SACS	ENSG00000151835	-0.872965	2.93342e-08	1.20211e-06	protein_coding	13	23902965	24007841	-
GFRA1	ENSG00000151892	-1.9145	6.18054e-11	5.61434e-09	protein_coding	10	117816444	118032979	-
DST	ENSG00000151914	-1.1483	1.0548e-06	2.54007e-05	protein_coding	6	56322785	56819426	-
LIX1L	ENSG00000152022	-0.576999	0.000570204	0.00511432	protein_coding	1	145477085	145501669	+
TMEM56	ENSG00000152078	0.732342	0.00366379	0.0227695	protein_coding	1	95582894	95663163	+
PTPN14	ENSG00000152104	-0.549551	0.000467113	0.00433225	protein_coding	1	214522039	214725792	-
HSPB8	ENSG00000152137	-1.47835	5.35963e-10	3.59913e-08	protein_coding	12	119616447	119658936	+
TMEM178A	ENSG00000152154	2.77095	3.06279e-12	4.17331e-10	protein_coding	2	39892122	39945103	+
SETBP1	ENSG00000152217	-0.616485	0.000250366	0.00258769	protein_coding	18	42260138	42648475	+
SPON1	ENSG00000152268	-2.18624	5.40517e-12	6.74656e-10	processed_transcript	11	13983914	14289646	+
PDE3B	ENSG00000152270	1.26323	6.95081e-11	6.14339e-09	protein_coding	11	14665269	14892350	+
TCF7L1	ENSG00000152284	-1.09849	0.000353054	0.0034485	protein_coding	2	85360533	85537511	+
UHMK1	ENSG00000152332	0.515433	0.00245536	0.0165694	protein_coding	1	162467041	162499419	+
SPOCK1	ENSG00000152377	1.53197	1.12735e-10	9.35702e-09	protein_coding	5	136310987	136934068	-
SUV39H2	ENSG00000152455	0.838873	0.00546904	0.0307829	protein_coding	10	14920819	14946314	+
TRIM36	ENSG00000152503	1.15549	0.000357471	0.00348331	protein_coding	5	114460459	114516243	-
ZFP36L2	ENSG00000152518	-0.762889	3.13644e-05	0.000454243	protein_coding	2	43449541	43453748	-
PLEKHH2	ENSG00000152527	-1.36225	4.72239e-06	9.08422e-05	protein_coding	2	43864412	43995126	+
TMEM123	ENSG00000152558	0.968725	7.13976e-08	2.52265e-06	protein_coding	11	102267063	102341115	-
SPARCL1	ENSG00000152583	-1.30754	1.92575e-08	8.30818e-07	protein_coding	4	88394487	88452213	-
MBNL1	ENSG00000152601	-0.474134	0.00366558	0.022772	protein_coding	3	151961617	152183569	+
GPD1L	ENSG00000152642	-0.626136	0.00271204	0.017917	protein_coding	3	32147181	32210205	+
GJA1	ENSG00000152661	-1.10236	2.95471e-05	0.000430208	protein_coding	6	121756838	121770873	+
PELO	ENSG00000152684	-0.732227	0.00423251	0.0253931	protein_coding	5	52083774	52099880	+
FARP1	ENSG00000152767	0.974979	3.07619e-09	1.65858e-07	protein_coding	13	98794816	99102027	+
IFIT5	ENSG00000152778	-0.871922	0.00403905	0.0245694	protein_coding	10	91174343	91180758	+
PANK1	ENSG00000152782	-2.73821	0.000143256	0.00161655	protein_coding	10	91342745	91405215	-
PRDM8	ENSG00000152784	-1.16883	2.61246e-05	0.000386573	protein_coding	4	81105033	81125483	+
UTRN	ENSG00000152818	0.458935	0.000927537	0.00766043	protein_coding	6	144606837	145174170	+
PART1	ENSG00000152931	1.11286	4.20866e-05	0.000578283	lincRNA	5	59783540	59843484	+
MARVELD2	ENSG00000152939	1.03588	1.15182e-05	0.000191897	protein_coding	5	68710939	68740157	+
MR1	ENSG00000153029	-0.971652	0.000396394	0.00379254	protein_coding	1	181003067	181031074	+
SCOC	ENSG00000153130	0.510522	0.0100451	0.0488947	protein_coding	4	141178440	141306880	+
RANBP2	ENSG00000153201	0.694008	4.68983e-06	9.04286e-05	protein_coding	2	109335937	109402267	+
TMEM87B	ENSG00000153214	0.877829	0.000115881	0.00134955	protein_coding	2	112812800	112876895	+
RBMS1	ENSG00000153250	-0.745014	0.000229464	0.00240216	protein_coding	2	161128662	161350305	-
CD96	ENSG00000153283	-1.23074	0.000928662	0.0076651	protein_coding	3	111011566	111384597	+
GPR110	ENSG00000153292	3.22969	1.1285e-08	5.15424e-07	protein_coding	6	46965440	47010099	-
ASAP1	ENSG00000153317	-0.644098	0.00104495	0.00845002	protein_coding	8	131064353	131455906	-
C16orf89	ENSG00000153446	-1.94862	0.000509283	0.00463916	protein_coding	16	5094123	5116111	-
FBXL2	ENSG00000153558	-1.41355	8.78522e-05	0.00106642	protein_coding	3	33318517	33445154	+
PTPRD	ENSG00000153707	-1.27134	1.50173e-06	3.45356e-05	protein_coding	9	8314246	10612723	-
JAZF1	ENSG00000153814	-1.61967	4.01056e-12	5.24613e-10	protein_coding	7	27870192	28220362	-
CMIP	ENSG00000153815	-0.554159	0.00344387	0.0216496	protein_coding	16	81478775	81745367	+
PID1	ENSG00000153823	-0.750687	7.47077e-05	0.000924014	protein_coding	2	229715242	230136001	-
DDAH1	ENSG00000153904	0.740531	0.00400218	0.0243905	protein_coding	1	85784164	86043933	-
SREK1	ENSG00000153914	0.438839	0.00857671	0.0434215	protein_coding	5	65435799	65479443	+
HS2ST1	ENSG00000153936	0.663976	0.00160859	0.0119882	protein_coding	1	87380331	87602334	+
HS3ST3A1	ENSG00000153976	-1.81452	0.00183919	0.0132594	protein_coding	17	13399006	13505244	-
GDPD1	ENSG00000153982	2.05197	0.000160833	0.00177688	protein_coding	17	57297828	57353328	+
SEMA3D	ENSG00000153993	-0.951818	0.00875018	0.0439957	protein_coding	7	84624869	84816171	-
IMPACT	ENSG00000154059	0.554172	0.00915159	0.0455795	protein_coding	18	22006580	22033499	+
CHST9	ENSG00000154080	-1.76164	0.0044132	0.026221	protein_coding	18	24495595	24765281	-
ANGPT1	ENSG00000154188	-2.23283	1.69221e-14	4.19232e-12	protein_coding	8	108261721	108510283	-
PITPNC1	ENSG00000154217	-0.733664	0.000686745	0.00598878	protein_coding	17	65373575	65693372	+
PRKCA	ENSG00000154229	-1.51224	5.75926e-12	7.02759e-10	protein_coding	17	64298754	64806861	+
DISP1	ENSG00000154309	-1.21918	0.00068866	0.00598951	protein_coding	1	222988406	223179337	+
TNIK	ENSG00000154310	-1.35581	4.39322e-05	0.000599114	protein_coding	3	170779128	171178197	-
PGM5	ENSG00000154330	-1.92392	6.18427e-17	3.2619e-14	protein_coding	9	70943224	71145977	+
OBSCN	ENSG00000154358	-1.38817	5.7149e-05	0.000739275	protein_coding	1	228395831	228566577	+
LONRF1	ENSG00000154359	-0.750191	0.000389278	0.00373977	protein_coding	8	12579403	12613582	-
SH3RF1	ENSG00000154447	1.69342	2.09724e-19	1.7146e-16	protein_coding	4	170015407	170192256	-
FAM69A	ENSG00000154511	-1.10504	0.000519388	0.00472068	protein_coding	1	93307724	93427057	-
CXADR	ENSG00000154639	0.918907	0.000118826	0.00137698	protein_coding	21	18884700	18965897	+
BTG3	ENSG00000154640	-1.28121	0.00254216	0.0170685	protein_coding	21	18965971	18985265	-
L3MBTL4	ENSG00000154655	-1.81245	9.93683e-05	0.0011847	protein_coding	18	5954705	6415236	-
PDE1C	ENSG00000154678	-3.92721	7.79561e-11	6.74423e-09	protein_coding	7	31790793	32338941	-
ADAMTS1	ENSG00000154734	-1.10779	0.00164045	0.0121702	protein_coding	21	28208066	28217728	-
ADAMTS5	ENSG00000154736	-2.57316	2.04902e-13	3.96688e-11	protein_coding	21	28290231	28338832	-
SLFN13	ENSG00000154760	-1.5126	0.00208561	0.014636	protein_coding	17	33762115	33775856	-
FGD5	ENSG00000154783	-0.859194	0.00151935	0.0114695	protein_coding	3	14860469	14975895	+
PLCL2	ENSG00000154822	-1.48641	1.20636e-06	2.87539e-05	protein_coding	3	16844159	17132086	+
APCDD1	ENSG00000154856	-1.27287	1.51821e-09	8.9618e-08	protein_coding	18	10454625	10489945	+
PIEZO2	ENSG00000154864	-1.1139	1.36825e-05	0.000222168	protein_coding	18	10666480	11148587	-
EPHB1	ENSG00000154928	-3.44004	5.59253e-11	5.13727e-09	protein_coding	3	134316643	134979309	+
ACSS1	ENSG00000154930	0.770989	3.05552e-06	6.34826e-05	protein_coding	20	24986868	25039616	-
PTPRN2	ENSG00000155093	0.931485	9.74178e-05	0.00116557	protein_coding	7	157331750	158380480	-
CDK19	ENSG00000155111	1.06333	0.000572893	0.00513281	protein_coding	6	110931181	111137161	-
GTF3C6	ENSG00000155115	0.797652	0.0035635	0.0222562	protein_coding	6	111279763	111289093	+
MARVELD1	ENSG00000155254	-1.12634	6.47418e-07	1.66971e-05	protein_coding	10	99472930	99477907	+
LARP1	ENSG00000155506	0.376176	0.0101172	0.0490879	protein_coding	5	154092462	154197167	+
TTN	ENSG00000155657	-5.8643	4.2605e-10	2.93938e-08	protein_coding	2	179390716	179695529	-
PDIA4	ENSG00000155660	0.730504	0.00014672	0.00164881	protein_coding	7	148700154	148725733	-
ALS2CR11	ENSG00000155754	-2.73926	0.000509127	0.00463916	protein_coding	2	202352148	202483901	-
TMEM237	ENSG00000155755	-0.561259	0.00550202	0.0309153	protein_coding	2	202484907	202508293	-
FZD7	ENSG00000155760	-1.16386	8.68952e-06	0.000152449	protein_coding	2	202899310	202903160	+
SLC26A2	ENSG00000155850	1.46014	3.3618e-08	1.31504e-06	protein_coding	5	149340300	149373018	+
AFF2	ENSG00000155966	-1.92037	0.000814868	0.00685739	protein_coding	X	147582139	148082193	+
MICU3	ENSG00000155970	-1.0545	0.00269859	0.0178666	protein_coding	8	16884747	16980153	+
PSD3	ENSG00000156011	0.971198	6.16834e-05	0.000786728	protein_coding	8	18384811	18942240	-
FAM161B	ENSG00000156050	-0.798797	0.010193	0.0494119	protein_coding	14	74398204	74417117	-
WIF1	ENSG00000156076	-2.39082	8.52836e-05	0.00103987	protein_coding	12	65444406	65515346	-
MMP16	ENSG00000156103	-1.2395	0.00222594	0.0154157	protein_coding	8	89044237	89340254	-
KCNMA1	ENSG00000156113	-1.36022	6.02548e-10	3.97269e-08	protein_coding	10	78629359	79398353	-
CXCL13	ENSG00000156234	-4.32957	6.26761e-07	1.62669e-05	protein_coding	4	78432907	78532988	+
CCT8	ENSG00000156261	0.494805	0.00408939	0.0247829	protein_coding	21	30428126	30446118	-
BACH1	ENSG00000156273	0.524196	0.00133234	0.0102518	protein_coding	21	30566392	31003071	+
CLDN8	ENSG00000156284	2.52102	1.36022e-10	1.09562e-08	protein_coding	21	31586324	31588391	-
SH3RF2	ENSG00000156463	0.701372	0.00526838	0.029999	protein_coding	5	145316142	145461354	+
HK1	ENSG00000156515	-0.42177	0.00639477	0.0346918	protein_coding	10	71029740	71161638	+
NPTN	ENSG00000156642	-0.528059	0.00104374	0.0084444	protein_coding	15	73852355	73926475	-
RAB11FIP1	ENSG00000156675	0.74095	5.02247e-06	9.53803e-05	protein_coding	8	37716136	37756985	-
RBPMS	ENSG00000157110	-1.30405	1.7932e-07	5.5637e-06	protein_coding	8	30241944	30429778	+
NRG1	ENSG00000157168	-2.28649	5.31296e-05	0.000696293	protein_coding	8	31496902	32622548	+
C1orf27	ENSG00000157181	0.6694	0.000279931	0.0028359	protein_coding	1	186344890	186390510	+
CLDN12	ENSG00000157224	0.684524	0.00266551	0.0176882	protein_coding	7	90013035	90142716	+
MMP14	ENSG00000157227	-1.05998	0.000655513	0.00576252	protein_coding	14	23305766	23318236	+
FZD1	ENSG00000157240	-0.78559	9.94608e-07	2.40931e-05	protein_coding	7	90893783	90898123	+
CACNA1D	ENSG00000157388	2.4311	1.164e-14	3.02103e-12	protein_coding	3	53528683	53847760	+
FAM81A	ENSG00000157470	2.06318	4.44417e-06	8.65079e-05	protein_coding	15	59664892	59815748	+
MYO1E	ENSG00000157483	0.519861	0.00499398	0.0287523	protein_coding	15	59427113	59665099	-
TSC22D3	ENSG00000157514	-1.03761	3.93025e-05	0.00054316	protein_coding	X	106956451	107020572	-
KCNJ15	ENSG00000157551	-3.02227	7.34621e-06	0.000131708	protein_coding	21	39529128	39679279	+
ERG	ENSG00000157554	5.0463	3.78488e-49	3.09432e-45	protein_coding	21	39751949	40033704	-
ETS2	ENSG00000157557	-0.988511	5.55271e-05	0.00072172	protein_coding	21	40177231	40196879	+
TSPAN18	ENSG00000157570	-1.94986	5.3597e-10	3.59913e-08	protein_coding	11	44748015	44953972	+
MX1	ENSG00000157601	-0.942782	0.00618182	0.0338737	protein_coding	21	42792231	42831141	+
CREB3L1	ENSG00000157613	0.748931	4.92564e-05	0.000654257	protein_coding	11	46299212	46342972	+
C9orf91	ENSG00000157693	0.724858	9.83916e-05	0.00117602	protein_coding	9	117373486	117408702	+
SNX22	ENSG00000157734	1.80479	0.00174597	0.0127277	protein_coding	15	64443914	64449680	+
PEX10	ENSG00000157911	2.1533	6.64928e-15	1.90741e-12	protein_coding	1	2336236	2345236	-
SKI	ENSG00000157933	-0.434047	0.00977268	0.0479304	protein_coding	1	2160134	2241558	+
BRE	ENSG00000158019	-0.775429	0.0103084	0.0498528	protein_coding	2	28112808	28561768	+
MRPL17	ENSG00000158042	0.87553	0.000780143	0.00662656	protein_coding	11	6702013	6704632	-
RHPN1	ENSG00000158106	1.59112	0.000297876	0.00298259	protein_coding	8	144451057	144466390	+
TMSB15A	ENSG00000158164	2.05585	6.19841e-05	0.000789332	protein_coding	X	101768604	101771712	-
MRAS	ENSG00000158186	-0.783062	0.00672892	0.0360618	protein_coding	3	138066539	138124375	+
FAM46B	ENSG00000158246	-1.50789	0.00704451	0.0373855	protein_coding	1	27331511	27339327	-
GPR153	ENSG00000158292	-0.91084	0.00702131	0.0373108	protein_coding	1	6307406	6321035	-
SLC13A3	ENSG00000158296	0.790724	0.0100584	0.0489185	protein_coding	20	45186463	45304714	-
AUTS2	ENSG00000158321	-1.05116	4.06291e-07	1.12028e-05	protein_coding	7	69063905	70258054	+
SHROOM4	ENSG00000158352	-0.822745	0.00243534	0.0165024	protein_coding	X	50334647	50557302	-
HIST1H2BD	ENSG00000158373	0.617774	0.00272334	0.0179771	protein_coding	6	26158349	26171577	+
KCNB1	ENSG00000158445	-1.80001	3.35323e-08	1.31504e-06	protein_coding	20	47980414	48099184	-
NRG2	ENSG00000158458	-3.82543	1.77412e-10	1.35554e-08	protein_coding	5	139226364	139422884	-
PPP1R9A	ENSG00000158528	1.31503	4.74794e-08	1.7644e-06	protein_coding	7	94536514	94925727	+
TMED4	ENSG00000158604	0.596884	0.00167234	0.0123451	protein_coding	7	44617493	44621886	-
TAGLN2	ENSG00000158710	-0.735058	0.000295474	0.00296224	protein_coding	1	159887897	159895522	-
NBL1	ENSG00000158747	-1.2994	1.29527e-07	4.16908e-06	protein_coding	1	19967048	19984945	+
ADAMTS4	ENSG00000158859	-2.34196	4.78095e-05	0.000640835	protein_coding	1	161154098	161168846	-
CACHD1	ENSG00000158966	-1.38002	8.95855e-08	3.03274e-06	protein_coding	1	64936428	65158741	+
CDC42SE2	ENSG00000158985	0.718214	0.000116887	0.0013574	protein_coding	5	130581186	130734140	+
EPB41	ENSG00000159023	0.684874	8.57186e-06	0.000150546	protein_coding	1	29213603	29446553	+
ALG8	ENSG00000159063	0.698066	0.00522078	0.0298375	protein_coding	11	77811982	77850706	-
IFNGR2	ENSG00000159128	0.640861	0.000325227	0.00322681	protein_coding	21	34775202	34851655	+
SV2A	ENSG00000159164	-1.11147	0.00334505	0.0211749	protein_coding	1	149874870	149889434	-
LAD1	ENSG00000159166	1.04066	0.00517652	0.0296571	protein_coding	1	201342372	201368736	-
CSRP1	ENSG00000159176	-1.18895	2.79154e-09	1.53169e-07	protein_coding	1	201452658	201478584	-
PRAC1	ENSG00000159182	1.93746	1.45386e-07	4.62491e-06	protein_coding	17	46799084	46799884	-
HOXB13	ENSG00000159184	0.861151	1.39973e-05	0.00022638	protein_coding	17	46802125	46806540	-
ACTC1	ENSG00000159251	-2.54357	4.72175e-06	9.08422e-05	protein_coding	15	35080297	35088340	-
SIM2	ENSG00000159263	2.36055	5.3852e-13	9.4681e-11	protein_coding	21	38071433	38122218	+
HLCS	ENSG00000159267	0.563834	0.000692506	0.00601336	protein_coding	21	38123189	38362536	-
SCUBE1	ENSG00000159307	-2.99332	3.3899e-06	6.86843e-05	protein_coding	22	43593289	43739394	-
ADIPOR1	ENSG00000159346	0.725316	0.000115661	0.00134795	protein_coding	1	202909951	202927700	-
HK2	ENSG00000159399	0.745689	0.000595806	0.00529763	protein_coding	2	75061108	75120486	+
C1R	ENSG00000159403	-1.15534	9.46588e-05	0.00113639	protein_coding	12	7187513	7245203	-
STARD9	ENSG00000159433	-1.63154	6.28433e-07	1.62845e-05	protein_coding	15	42867857	43013179	+
RGS12	ENSG00000159788	-0.733178	0.0011366	0.0090436	protein_coding	4	3294755	3441640	+
ZYX	ENSG00000159840	-0.752174	0.000347675	0.00341226	protein_coding	7	143078173	143088204	+
ABR	ENSG00000159842	-0.771583	1.53807e-05	0.000244597	protein_coding	17	906758	1132315	-
CCDC107	ENSG00000159884	-1.30852	0.00198468	0.0140604	protein_coding	9	35658301	35661508	+
NPR2	ENSG00000159899	-1.41944	5.64688e-07	1.47968e-05	protein_coding	9	35792151	35809729	+
ZNF233	ENSG00000159915	1.59363	0.000391418	0.00375371	protein_coding	19	44754318	44779470	+
GNE	ENSG00000159921	0.728792	0.00953671	0.0470356	protein_coding	9	36214438	36277053	-
CALM3	ENSG00000160014	-0.460659	0.00206574	0.014534	protein_coding	19	47104331	47114050	+
FNDC5	ENSG00000160097	-2.70552	1.62041e-05	0.000255499	protein_coding	1	33327869	33338083	-
CPAMD8	ENSG00000160111	-0.743072	0.000210633	0.00223205	protein_coding	19	17003758	17137625	-
KALRN	ENSG00000160145	-0.749758	0.00960266	0.0472789	protein_coding	3	123798870	124445172	+
ABCG1	ENSG00000160179	0.659608	0.00234801	0.0160369	protein_coding	21	43619799	43717354	+
RSPH1	ENSG00000160188	1.56703	0.00686726	0.036659	protein_coding	21	43892596	43916464	-
SLC37A1	ENSG00000160190	0.793829	0.000269967	0.00274517	protein_coding	21	43916118	44001550	+
PDE9A	ENSG00000160191	1.20603	1.75368e-10	1.34622e-08	protein_coding	21	44073746	44195619	+
AGPAT3	ENSG00000160216	0.490605	0.00144366	0.0109741	protein_coding	21	45285067	45406417	+
GAB3	ENSG00000160219	-1.08546	0.0103049	0.0498505	protein_coding	X	153903529	153979858	-
ITGB2	ENSG00000160255	-0.837016	0.00493625	0.0285305	protein_coding	21	46305868	46351904	-
DIP2A	ENSG00000160305	0.480225	0.00604366	0.0332615	protein_coding	21	47878812	47989926	+
PRMT2	ENSG00000160310	-0.603029	0.00120075	0.00945733	protein_coding	21	48055079	48085036	+
ZNF761	ENSG00000160336	1.12753	7.5013e-07	1.88989e-05	processed_transcript	19	53935227	53961515	+
GPSM1	ENSG00000160360	-0.964873	0.00460388	0.0270979	protein_coding	9	139221932	139254057	+
ZER1	ENSG00000160445	-0.510144	0.0062762	0.0342416	protein_coding	9	131492065	131534693	-
SIK3	ENSG00000160584	-0.576104	0.00187932	0.0134362	protein_coding	11	116714118	116969153	-
TLCD1	ENSG00000160606	1.75588	0.00221528	0.0153613	protein_coding	17	27051366	27054953	-
IL6R	ENSG00000160712	-0.689718	0.00475813	0.0277461	protein_coding	1	154377669	154441926	+
PAQR6	ENSG00000160781	1.98385	0.000195637	0.00209076	protein_coding	1	156213206	156217881	-
LMNA	ENSG00000160789	-0.839619	0.000348992	0.00341959	protein_coding	1	156052364	156109880	+
FGFR4	ENSG00000160867	-1.81262	0.000371707	0.0035942	protein_coding	5	176513887	176525145	+
RPL8	ENSG00000161016	0.508	0.00672669	0.0360617	protein_coding	8	146015150	146017972	-
FBXO27	ENSG00000161243	-1.67348	1.48646e-05	0.000238285	protein_coding	19	39481354	39523425	-
COX7A1	ENSG00000161281	-1.51966	0.000327479	0.00324325	protein_coding	19	36641824	36643771	-
PLXDC1	ENSG00000161381	-0.763204	0.00284429	0.0185879	protein_coding	17	37219556	37310647	-
PRPSAP1	ENSG00000161542	0.766216	0.000234002	0.00244171	protein_coding	17	74305567	74380602	-
CYGB	ENSG00000161544	-1.02407	0.0025517	0.0171206	protein_coding	17	74523438	74547257	-
ZNF577	ENSG00000161551	1.70528	2.06217e-13	3.96688e-11	protein_coding	19	52359055	52394203	-
ITGA5	ENSG00000161638	-1.15961	0.000632952	0.00559427	protein_coding	12	54789045	54813244	-
MPP3	ENSG00000161647	-1.38164	0.000100044	0.00119055	protein_coding	17	41878167	41910538	-
PLCD3	ENSG00000161714	-1.34542	0.00282809	0.0185116	protein_coding	17	43186335	43210721	-
GRASP	ENSG00000161835	-1.1345	0.000290808	0.00292646	protein_coding	12	52400724	52409673	+
IP6K3	ENSG00000161896	-2.35603	2.90211e-07	8.42848e-06	protein_coding	6	33689444	33714762	-
ADCY9	ENSG00000162104	-1.24697	0.000218301	0.00230733	protein_coding	16	4003388	4166186	-
SHANK2	ENSG00000162105	0.784645	9.61957e-07	2.33714e-05	protein_coding	11	70313961	70963623	-
ASRGL1	ENSG00000162174	0.844715	0.00373043	0.023061	protein_coding	11	62104920	62160882	+
RPL29	ENSG00000162244	0.853832	3.76846e-06	7.52358e-05	protein_coding	3	52027616	52029958	-
CMPK1	ENSG00000162368	0.824883	6.60652e-05	0.000830554	protein_coding	1	47799469	47844511	+
BEND5	ENSG00000162373	-2.07628	0.000345923	0.00339915	protein_coding	1	49193195	49242641	-
ACOT11	ENSG00000162390	-1.19171	0.000151078	0.00168504	protein_coding	1	55007930	55104865	+
PPAP2B	ENSG00000162407	-1.3216	8.22828e-12	9.82048e-10	protein_coding	1	56960419	57110974	-
JAK1	ENSG00000162434	-0.549259	0.000166661	0.00183014	protein_coding	1	65298912	65432187	-
RAVER2	ENSG00000162437	-0.724659	0.00042681	0.00403334	protein_coding	1	65210778	65298915	+
FBLIM1	ENSG00000162458	-0.902037	0.000174142	0.00189196	protein_coding	1	16083102	16113089	+
PDPN	ENSG00000162493	-0.724899	0.00878346	0.0440953	protein_coding	1	13909960	13944452	+
SDC3	ENSG00000162512	-0.977283	4.4754e-05	0.000607281	protein_coding	1	31342314	31381608	-
SYNC	ENSG00000162520	-1.60326	6.60847e-05	0.000830554	protein_coding	1	33145507	33169197	-
WNT4	ENSG00000162552	-2.16375	1.1559e-06	2.76317e-05	protein_coding	1	22443798	22470462	-
MXRA8	ENSG00000162576	-0.617116	0.00853446	0.0432569	protein_coding	1	1288069	1297157	-
NFIA	ENSG00000162599	-0.577639	8.2242e-05	0.0010073	protein_coding	1	61330931	61928465	+
MYSM1	ENSG00000162601	0.452385	0.00828662	0.0422496	protein_coding	1	59120411	59165764	-
TM2D1	ENSG00000162604	0.602953	0.0030971	0.0199138	protein_coding	1	62146718	62191095	-
NEXN	ENSG00000162614	-1.44004	1.09104e-08	5.05372e-07	protein_coding	1	78354198	78409580	+
DNAJB4	ENSG00000162616	-1.64891	9.725e-08	3.25847e-06	protein_coding	1	78444859	78483648	+
TYW3	ENSG00000162623	0.560084	0.00436999	0.0260495	protein_coding	1	75198836	75232362	+
SNX7	ENSG00000162627	-1.1156	0.00388845	0.0238574	protein_coding	1	99127236	99226056	+
B3GALT2	ENSG00000162630	-1.55398	7.70771e-05	0.000951161	protein_coding	1	193148175	193155784	-
GBP2	ENSG00000162645	-1.13984	0.000691067	0.00600641	protein_coding	1	89571815	89616139	-
KCNT2	ENSG00000162687	-2.18446	2.09642e-05	0.000321864	protein_coding	1	196194909	196578355	-
VCAM1	ENSG00000162692	-1.1959	0.00192337	0.0137032	protein_coding	1	101185298	101204601	+
SLC30A7	ENSG00000162695	0.61047	0.00601095	0.0331354	protein_coding	1	101361632	101447309	+
DDR2	ENSG00000162733	-1.07546	1.19329e-06	2.8484e-05	protein_coding	1	162601163	162757190	+
PEA15	ENSG00000162734	-0.500855	0.00221234	0.015354	protein_coding	1	160175127	160185166	+
NCSTN	ENSG00000162736	0.494835	0.00218737	0.0152065	protein_coding	1	160313062	160328742	+
FLVCR1	ENSG00000162769	0.624215	0.0101028	0.0490617	protein_coding	1	213031597	213072705	+
RBM15	ENSG00000162775	0.464348	0.00786391	0.0406436	protein_coding	1	110881128	110889299	+
IER5	ENSG00000162783	-1.62532	3.06158e-07	8.82889e-06	protein_coding	1	181057638	181059977	+
SNED1	ENSG00000162804	-0.738916	0.00225437	0.0155188	protein_coding	2	241938255	242034983	+
KIF26B	ENSG00000162849	-1.85516	1.99477e-07	6.09654e-06	protein_coding	1	245318287	245872733	+
TFB2M	ENSG00000162851	0.798039	0.00796074	0.0409808	protein_coding	1	246703862	246729626	-
HAAO	ENSG00000162882	-1.74228	0.000369746	0.00358371	protein_coding	2	42994229	43019733	-
KCNJ3	ENSG00000162989	-3.53011	1.62791e-11	1.73974e-09	protein_coding	2	155554811	155714863	+
FRZB	ENSG00000162998	-1.32129	0.000363539	0.00353192	protein_coding	2	183698002	183731890	-
DUSP19	ENSG00000162999	-0.986226	0.00273964	0.0180483	protein_coding	2	183943287	183964733	+
CCDC138	ENSG00000163006	1.62675	4.30036e-06	8.43108e-05	protein_coding	2	109403213	109501933	+
ACTG2	ENSG00000163017	-1.42026	8.46699e-07	2.09446e-05	protein_coding	2	74119441	74146992	+
VSNL1	ENSG00000163032	-2.46041	0.00329543	0.0209175	protein_coding	2	17720393	17838285	+
SLC16A14	ENSG00000163053	-1.17691	0.000550356	0.0049498	protein_coding	2	230899698	230933715	-
SGCB	ENSG00000163069	-0.950301	6.48891e-08	2.3166e-06	protein_coding	4	52886872	52904648	-
PDLIM5	ENSG00000163110	2.0686	9.82687e-13	1.59088e-10	protein_coding	4	95373037	95589377	+
C1QTNF7	ENSG00000163145	-2.34524	1.34572e-08	6.02846e-07	protein_coding	4	15341442	15447790	+
BOLA3	ENSG00000163170	1.31022	0.00779819	0.0404403	protein_coding	2	74362525	74375121	-
CDC42EP3	ENSG00000163171	-1.01965	1.28615e-09	7.64719e-08	protein_coding	2	37869032	37965611	-
ARHGAP25	ENSG00000163219	-1.78291	2.56978e-05	0.000381894	protein_coding	2	68906733	69053965	+
S100A9	ENSG00000163220	-2.11919	0.00217746	0.0151441	protein_coding	1	153330330	153333503	+
FZD5	ENSG00000163251	1.02395	2.42822e-06	5.24489e-05	protein_coding	2	208627310	208634287	-
ANTXR2	ENSG00000163297	-0.969666	4.09692e-08	1.53997e-06	protein_coding	4	80822303	81046608	-
GPR155	ENSG00000163328	-0.966567	3.17379e-06	6.50349e-05	protein_coding	2	175296966	175351822	-
PBXIP1	ENSG00000163346	-0.570068	0.00566183	0.0315953	protein_coding	1	154916552	154928599	-
CLDN1	ENSG00000163347	1.79203	5.27781e-05	0.000693153	protein_coding	3	190023490	190040264	-
COL6A3	ENSG00000163359	-1.07569	7.21809e-05	0.000897776	protein_coding	2	238232646	238323018	-
C1orf106	ENSG00000163362	-1.56482	0.00863949	0.043654	protein_coding	1	200860176	200884863	+
KBTBD8	ENSG00000163376	-2.10993	0.00310908	0.0199672	protein_coding	3	67048727	67061634	+
EOGT	ENSG00000163378	-1.03053	3.69791e-07	1.03596e-05	protein_coding	3	69024365	69063112	-
EIF4E3	ENSG00000163412	-0.769383	0.000164156	0.00180992	protein_coding	3	71724567	71803924	-
LMOD1	ENSG00000163431	-1.76832	4.40447e-14	1.02882e-11	protein_coding	1	201865580	201915715	-
CCT3	ENSG00000163468	0.723392	6.26436e-06	0.000115085	protein_coding	1	156278759	156337664	-
SSR2	ENSG00000163479	0.820024	3.45682e-06	6.97553e-05	protein_coding	1	155978839	155990750	-
STK36	ENSG00000163482	0.769522	0.00130648	0.0101195	protein_coding	2	219536749	219567439	+
FEV	ENSG00000163497	2.72629	5.74996e-08	2.08003e-06	protein_coding	2	219845809	219850379	-
TGFBR2	ENSG00000163513	-0.893775	3.25785e-08	1.28981e-06	protein_coding	3	30647994	30735634	+
FBLN2	ENSG00000163520	-1.00869	0.00198042	0.014046	protein_coding	3	13573824	13679922	+
NFASC	ENSG00000163531	-1.24417	2.76144e-05	0.000404953	protein_coding	1	204797779	204991950	+
FCRL1	ENSG00000163534	-2.68346	0.00342422	0.0215427	protein_coding	1	157764193	157789895	-
IFI16	ENSG00000163565	-1.18958	4.80448e-05	0.000642942	protein_coding	1	158969758	159024945	+
RPL22L1	ENSG00000163584	1.92358	4.44823e-08	1.65679e-06	protein_coding	3	170582664	170588272	-
PPM1L	ENSG00000163590	-0.927663	4.76971e-06	9.16445e-05	protein_coding	3	160473390	160796695	+
ICA1L	ENSG00000163596	-1.00565	0.000171219	0.00186889	protein_coding	2	203640690	203736708	-
SNHG16	ENSG00000163597	1.13643	1.4653e-06	3.39364e-05	processed_transcript	17	74553848	74561430	+
PRICKLE2	ENSG00000163637	-1.40066	2.31692e-13	4.35448e-11	protein_coding	3	64079543	64431152	-
TIPARP	ENSG00000163659	-0.754972	0.00335258	0.0212144	protein_coding	3	156391024	156424559	+
SLMAP	ENSG00000163681	-0.784444	3.62445e-06	7.2643e-05	protein_coding	3	57741177	57914895	+
RPL9	ENSG00000163682	0.524836	0.00587462	0.0325724	protein_coding	4	39455744	39460568	-
RBM47	ENSG00000163694	0.701773	0.000576986	0.00515817	protein_coding	4	40425272	40632892	-
IL17RE	ENSG00000163701	-2.33566	7.00197e-09	3.44847e-07	protein_coding	3	9944296	9958086	+
PCOLCE2	ENSG00000163710	-2.11439	7.04379e-08	2.49833e-06	protein_coding	3	142534764	142608045	-
MTHFD2L	ENSG00000163738	1.11062	1.90276e-06	4.23563e-05	protein_coding	4	74979891	75168816	+
CPA3	ENSG00000163751	-0.960334	0.00940141	0.0465685	protein_coding	3	148583043	148614983	+
WDR43	ENSG00000163811	0.816765	9.52611e-06	0.000164653	protein_coding	2	29117509	29171088	+
FYCO1	ENSG00000163820	-0.550812	0.000808526	0.00682158	protein_coding	3	45959396	46037316	-
ZC3H12A	ENSG00000163874	-0.812103	0.00199413	0.0141213	protein_coding	1	37940153	37949980	+
POLR2H	ENSG00000163882	0.722869	0.00501353	0.0288446	protein_coding	3	184079506	184086384	+
LIPH	ENSG00000163898	1.07929	0.000486584	0.00447728	protein_coding	3	185224050	185270401	-
MFI2	ENSG00000163975	-1.25979	0.00491751	0.0284523	protein_coding	3	196715492	196756687	-
EMCN	ENSG00000164035	-0.916339	0.000825273	0.00693424	protein_coding	4	101316498	101801283	-
SLC9B2	ENSG00000164038	-1.53438	0.00200622	0.0141823	protein_coding	4	103941025	104006986	-
BDH2	ENSG00000164039	-1.33313	0.00381544	0.0234711	protein_coding	4	104000592	104021040	-
ANXA5	ENSG00000164111	0.389549	0.00312357	0.0200367	protein_coding	4	122589110	122618268	-
[truncated: 1,385 more rows]
