# Supplementary material for: Novel RNA biomarkers of prostate cancer revealed by RNA-seq analysis of formalin-fixed samples obtained from Russian patients
Source: Oncotarget. 2017 Mar 23;8(20):32990–3001. doi: 10.18632/oncotarget.16518 (PMC5464844; doi:10.18632/oncotarget.16518)
Supplement: Supplementary file 3 [file oncotarget-08-32990-s003.xlsx]

## Sheet: common_tcga_us_full
ensemble_id	gene_name	logFC_rus	Pvalue_rus	FDR_rus	logFC_TCGA	Pvalue_TCGA	FDR_TCGA	type	chr	start	end	strand
ENSG00000000971	CFH	-1.17903	0.00152962	0.0115364	-1.11865	3.42128e-09	2.76502e-08	protein_coding	1	196621008	196716634	+
ENSG00000001461	NIPAL3	-1.43262	9.38829e-10	5.77558e-08	-0.523513	0.01375	0.0270181	protein_coding	1	24742284	24799466	+
ENSG00000002746	HECW1	-2.01968	2.99134e-06	6.23135e-05	-1.17123	2.77726e-05	0.000103712	protein_coding	7	43152198	43605600	+
ENSG00000003096	KLHL13	-1.04799	0.00296998	0.0192401	-1.00769	2.0415e-15	6.09146e-14	protein_coding	X	117031776	117251303	-
ENSG00000003147	ICA1	1.15869	1.96296e-07	6.01057e-06	0.805117	3.31138e-14	7.42126e-13	protein_coding	7	8152814	8302317	-
ENSG00000004700	RECQL	-0.750321	0.00235611	0.016072	-0.360153	0.000905458	0.00240497	protein_coding	12	21621845	21654603	-
ENSG00000004776	HSPB6	-1.97328	6.01035e-11	5.49023e-09	-1.73576	1.74595e-10	1.80821e-09	protein_coding	19	36245469	36248980	-
ENSG00000004799	PDK4	-1.19317	0.00180652	0.0130643	-1.17109	7.84843e-06	3.26545e-05	protein_coding	7	95212811	95225803	-
ENSG00000004864	SLC25A13	0.814686	0.000736732	0.00631358	0.715831	9.16455e-12	1.23814e-10	protein_coding	7	95749532	95951459	-
ENSG00000005022	SLC25A5	0.790656	5.44254e-05	0.000710224	0.237098	0.00895419	0.0185118	protein_coding	X	118602363	118605282	+
ENSG00000005187	ACSM3	1.17598	0.00356812	0.0222766	0.708703	0.00011163	0.000366521	protein_coding	16	20621565	20808903	+
ENSG00000005243	COPZ2	-1.71936	1.96756e-05	0.000304367	-1.17842	9.75097e-16	3.09023e-14	protein_coding	17	46103533	46115392	-
ENSG00000005249	PRKAR2B	-1.27028	1.81974e-07	5.63533e-06	-0.563303	0.000731674	0.00199	protein_coding	7	106685094	106802256	+
ENSG00000005436	GCFC2	0.818513	0.000814518	0.00685739	0.536233	1.11003e-10	1.19181e-09	protein_coding	2	75879126	75938115	-
ENSG00000005882	PDK2	-0.876262	0.000696727	0.0060436	-0.521519	2.81698e-07	1.56287e-06	protein_coding	17	48172101	48189516	+
ENSG00000005884	ITGA3	-0.756843	0.000681093	0.00594584	-0.915536	1.8081e-14	4.33803e-13	protein_coding	17	48133332	48167845	+
ENSG00000006210	CX3CL1	-1.55416	1.98551e-09	1.15125e-07	-0.875714	2.19108e-08	1.5128e-07	protein_coding	16	57406370	57418960	+
ENSG00000006432	MAP3K9	1.09215	0.000262422	0.00268515	0.704656	1.2857e-06	6.29544e-06	protein_coding	14	71189243	71276251	-
ENSG00000006459	KDM7A	0.709192	0.000126348	0.00145487	0.683883	1.57361e-10	1.64418e-09	protein_coding	7	139784546	139876835	-
ENSG00000006607	FARP2	0.464765	0.00740381	0.0388136	0.255008	0.00435133	0.00974624	protein_coding	2	242295658	242434256	+
ENSG00000006625	GGCT	1.20721	1.41425e-06	3.29877e-05	1.10353	4.18968e-17	1.80145e-15	protein_coding	7	30536237	30591095	-
ENSG00000006756	ARSD	0.913569	5.56071e-07	1.46179e-05	0.404503	0.000199393	0.000615716	protein_coding	X	2822011	2847392	-
ENSG00000007237	GAS7	-0.570622	0.00603065	0.0332234	-0.660172	0.000181539	0.000567684	protein_coding	17	9813926	10101868	-
ENSG00000007516	BAIAP3	1.03406	0.00282757	0.0185116	0.942378	1.62444e-09	1.40324e-08	protein_coding	16	1383602	1399439	+
ENSG00000008118	CAMK1G	-1.40094	0.00720312	0.0380421	-1.46995	5.88076e-10	5.54291e-09	protein_coding	1	209757062	209787283	+
ENSG00000008226	DLEC1	-1.38677	0.00352074	0.0220228	-0.591282	0.00612965	0.0132262	protein_coding	3	38080696	38165516	+
ENSG00000008256	CYTH3	0.669857	0.00376187	0.023229	0.921428	2.01441e-11	2.53574e-10	protein_coding	7	6201407	6312275	-
ENSG00000008277	ADAM22	-0.792747	0.00169585	0.012468	-0.594176	0.00122435	0.00314553	protein_coding	7	87563458	87832204	+
ENSG00000008300	CELSR3	1.47802	0.00414378	0.0249926	1.78858	2.53136e-18	1.48458e-16	protein_coding	3	48673902	48700348	-
ENSG00000008513	ST3GAL1	-1.07999	5.32134e-06	0.000100241	-0.630682	6.35184e-05	0.000220221	protein_coding	8	134467091	134584183	-
ENSG00000008517	IL32	-1.54078	8.3119e-05	0.00101651	-0.445966	0.0266502	0.0482819	protein_coding	16	3115298	3131908	+
ENSG00000008853	RHOBTB2	-0.990495	6.26216e-05	0.000795591	-0.403627	2.36402e-05	8.96359e-05	protein_coding	8	22844930	22877712	+
ENSG00000009694	TENM1	-1.28354	4.54787e-05	0.000615582	1.24877	0.000230282	0.000700913	protein_coding	X	123509753	124097666	-
ENSG00000010295	IFFO1	-1.30079	0.00468143	0.027426	-0.890719	8.32819e-08	5.14238e-07	protein_coding	12	6647541	6665239	-
ENSG00000010671	BTK	-1.64185	0.00157041	0.0117788	-0.488084	0.0104053	0.0211014	protein_coding	X	100604435	100641183	-
ENSG00000010704	HFE	-1.47416	3.99041e-07	1.10588e-05	-1.16035	3.07527e-17	1.36049e-15	protein_coding	6	26087509	26098571	+
ENSG00000010810	FYN	-1.01373	4.90373e-05	0.000652939	-0.527015	0.000265994	0.000799132	protein_coding	6	111981535	112194655	-
ENSG00000011028	MRC2	-0.937537	0.00109652	0.00878885	-0.632617	4.03798e-05	0.000145811	protein_coding	17	60704762	60770958	+
ENSG00000011465	DCN	-1.25519	1.38353e-07	4.41838e-06	-1.45935	2.65517e-11	3.2615e-10	protein_coding	12	91539025	91576900	-
ENSG00000011523	CEP68	-0.621912	0.00136799	0.0104757	-0.59874	6.6352e-08	4.17448e-07	protein_coding	2	65283500	65314138	+
ENSG00000011566	MAP4K3	0.542968	0.00186881	0.0133904	0.202306	0.00950372	0.0194692	protein_coding	2	39476407	39664453	-
ENSG00000012171	SEMA3B	-1.33013	3.47207e-06	6.9916e-05	-0.99297	3.47821e-09	2.80659e-08	processed_transcript	3	50304990	50314977	+
ENSG00000012660	ELOVL5	0.670277	0.00189013	0.01349	0.356326	0.0046698	0.0103927	protein_coding	6	53132196	53213947	-
ENSG00000012822	CALCOCO1	-0.508347	0.00246159	0.0166045	-0.311212	3.42238e-06	1.55035e-05	protein_coding	12	54104903	54121529	-
ENSG00000013297	CLDN11	-1.81464	8.90197e-06	0.000155177	-1.01444	3.47738e-10	3.39034e-09	protein_coding	3	170136653	170578169	+
ENSG00000013306	SLC25A39	0.472291	0.00976971	0.0479304	0.65025	7.27903e-07	3.73893e-06	protein_coding	17	42396993	42402238	-
ENSG00000013364	MVP	-0.875042	0.000688485	0.00598951	-0.424577	0.000299673	0.000888455	protein_coding	16	29831715	29859355	+
ENSG00000013375	PGM3	0.561075	0.00945776	0.0467202	0.310938	0.00862474	0.0179082	protein_coding	6	83870869	83903655	-
ENSG00000013619	MAMLD1	-2.17006	6.58467e-07	1.69553e-05	-1.30223	1.72806e-12	2.73943e-11	protein_coding	X	149529689	149682448	+
ENSG00000014257	ACPP	-0.978097	0.00269895	0.0178666	-0.741931	0.00122483	0.00314624	protein_coding	3	132036211	132087142	+
ENSG00000014824	SLC30A9	0.452024	0.00723688	0.0381834	0.219711	0.00804703	0.0168388	protein_coding	4	41992489	42092474	+
ENSG00000017260	ATP2C1	0.694928	0.00167004	0.0123337	0.556378	6.10757e-06	2.61141e-05	protein_coding	3	130569439	130735556	+
ENSG00000017373	SRCIN1	1.3135	0.000359391	0.00349578	1.3274	7.62203e-15	1.99437e-13	protein_coding	17	36686251	36762183	-
ENSG00000017483	SLC38A5	-2.28998	0.000162655	0.00179458	-1.22102	2.9853e-10	2.94623e-09	protein_coding	X	48316920	48328644	-
ENSG00000018236	CNTN1	-1.18341	0.000152414	0.00169763	-1.06915	3.20176e-06	1.45731e-05	protein_coding	12	41086244	41466220	+
ENSG00000018408	WWTR1	-0.736033	2.08951e-06	4.61074e-05	-0.780786	6.51258e-10	6.0934e-09	protein_coding	3	149235022	149454501	-
ENSG00000018625	ATP1A2	-2.58078	3.92425e-17	2.2126e-14	-1.4564	3.38066e-10	3.30235e-09	protein_coding	1	160085549	160113381	+
ENSG00000019144	PHLDB1	-1.0479	2.71131e-05	0.000398675	-0.540087	2.01233e-05	7.72581e-05	protein_coding	11	118477155	118528741	+
ENSG00000019485	PRDM11	-1.04382	0.00296529	0.0192174	-0.985126	2.02503e-19	1.44847e-17	protein_coding	11	45115564	45247734	+
ENSG00000019549	SNAI2	-1.81775	4.99038e-08	1.8461e-06	-1.58878	7.45507e-15	1.96411e-13	protein_coding	8	49830249	49834299	-
ENSG00000019582	CD74	-0.601582	0.00525986	0.0299831	-0.359427	0.026725	0.0483946	protein_coding	5	149781200	149792492	-
ENSG00000020181	GPR124	-1.11162	4.73156e-05	0.000636755	-0.86152	7.0724e-06	2.97247e-05	protein_coding	8	37641709	37702414	+
ENSG00000020577	SAMD4A	-0.736264	0.00751027	0.0392242	-0.831109	7.91309e-08	4.90586e-07	protein_coding	14	55033815	55260033	+
ENSG00000021355	SERPINB1	-2.07273	2.27003e-09	1.29203e-07	-1.53216	9.11871e-18	4.56144e-16	protein_coding	6	2832566	2842240	-
ENSG00000021645	NRXN3	-1.35042	0.000166847	0.00183095	-0.999448	1.86683e-09	1.58489e-08	protein_coding	14	78708734	80330762	+
ENSG00000022267	FHL1	-1.82742	1.26555e-09	7.55218e-08	-1.75434	3.5868e-14	7.92253e-13	protein_coding	X	135229559	135293518	+
ENSG00000023902	PLEKHO1	-0.777126	0.00773413	0.040159	-1.06521	9.24252e-11	1.0091e-09	protein_coding	1	150121373	150136916	+
ENSG00000024422	EHD2	-1.53353	3.87109e-08	1.47544e-06	-1.12051	2.13737e-11	2.67293e-10	protein_coding	19	48216600	48246391	+
ENSG00000026025	VIM	-1.07001	5.30045e-08	1.94051e-06	-0.649279	2.50998e-06	1.16744e-05	protein_coding	10	17270258	17279592	+
ENSG00000026103	FAS	-0.866446	0.00825452	0.0421253	-0.581091	0.000215554	0.00066069	protein_coding	10	90750414	90775542	+
ENSG00000026559	KCNG1	-1.84726	0.000220778	0.00233049	-0.882509	1.99444e-07	1.14255e-06	protein_coding	20	49620193	49639666	-
ENSG00000026950	BTN3A1	-0.497729	0.00448401	0.0265357	-0.451715	6.83348e-06	2.88234e-05	protein_coding	6	26402465	26415444	+
ENSG00000028137	TNFRSF1B	-0.821484	0.00618764	0.0338942	-0.398398	0.012725	0.0252438	protein_coding	1	12227060	12269285	+
ENSG00000029153	ARNTL2	-1.45987	0.00786473	0.0406436	-0.84952	4.32052e-05	0.00015499	protein_coding	12	27485787	27576241	+
ENSG00000029364	SLC39A9	0.507953	0.00530826	0.0301265	0.304906	0.000673281	0.00184793	protein_coding	14	69864732	69929105	+
ENSG00000031003	FAM13B	-0.718762	2.35451e-05	0.000353847	-0.668273	5.38768e-10	5.11913e-09	protein_coding	5	137273649	137387650	-
ENSG00000033122	LRRC7	2.24437	1.51863e-05	0.000242255	1.32489	1.23835e-06	6.09179e-06	protein_coding	1	70034081	70617628	+
ENSG00000035115	SH3YL1	1.2238	1.97925e-08	8.51651e-07	0.352649	0.0136843	0.0269062	protein_coding	2	217730	266398	-
ENSG00000035141	FAM136A	1.04298	6.37609e-05	0.000806931	0.538423	8.67024e-12	1.17616e-10	protein_coding	2	70523107	70529222	-
ENSG00000035403	VCL	-1.46175	1.5392e-11	1.67783e-09	-1.01015	2.2903e-08	1.57704e-07	protein_coding	10	75757872	75879918	+
ENSG00000035862	TIMP2	-0.911118	2.74583e-06	5.79317e-05	-0.835011	3.02199e-07	1.66454e-06	protein_coding	17	76849059	76921469	-
ENSG00000036448	MYOM2	-2.73992	1.64483e-05	0.000258852	-1.10008	0.000390032	0.00112667	protein_coding	8	1993155	2113475	+
ENSG00000036672	USP2	-2.12476	0.000463568	0.00430182	-1.47039	6.47532e-14	1.37282e-12	protein_coding	11	119225925	119252436	-
ENSG00000037474	NSUN2	0.510264	0.00164822	0.0122057	0.409671	6.37738e-11	7.21498e-10	protein_coding	5	6599352	6633404	-
ENSG00000039068	CDH1	0.539484	0.00746959	0.0390653	0.295614	0.0124696	0.0247724	protein_coding	16	68771128	68869451	+
ENSG00000039139	DNAH5	1.44328	0.000482411	0.00445644	2.58642	9.17873e-23	1.43901e-20	protein_coding	5	13690440	13944652	-
ENSG00000039650	PNKP	0.655403	0.000921314	0.00763141	0.590243	9.17884e-09	6.78091e-08	protein_coding	19	50364461	50371166	-
ENSG00000042493	CAPG	-1.56059	5.43951e-06	0.000101997	-1.48084	3.4579e-26	1.03784e-23	protein_coding	2	85621871	85645555	-
ENSG00000043039	BARX2	1.96979	0.0039116	0.0239725	-0.892952	0.000141274	0.000453254	protein_coding	11	129245835	129322171	+
ENSG00000043591	ADRB1	1.05804	0.000699374	0.00606013	1.3386	1.10415e-14	2.78899e-13	protein_coding	10	115803806	115806667	+
ENSG00000044524	EPHA3	-1.37183	2.92682e-08	1.20211e-06	-0.979934	6.00892e-06	2.57139e-05	protein_coding	3	89156674	89531284	+
ENSG00000046653	GPM6B	-1.40047	3.73807e-10	2.61202e-08	-1.0705	5.12737e-09	3.97189e-08	protein_coding	X	13789150	13956757	-
ENSG00000046889	PREX2	-1.28096	1.42334e-07	4.53666e-06	-0.830308	6.01563e-06	2.57354e-05	protein_coding	8	68864353	69149265	+
ENSG00000047346	FAM214A	0.741743	6.69469e-06	0.000121381	0.461236	5.02878e-07	2.65158e-06	protein_coding	15	52873514	53002014	-
ENSG00000048540	LMO3	-1.33786	7.33039e-07	1.86117e-05	-1.72235	7.60113e-11	8.4312e-10	protein_coding	12	16701307	16763528	-
ENSG00000048740	CELF2	-0.925492	7.65691e-05	0.000945605	-0.980505	4.08196e-10	3.94212e-09	protein_coding	10	11047259	11378674	+
ENSG00000048828	FAM120A	0.396873	0.00666013	0.0357517	0.375538	4.2876e-07	2.28916e-06	protein_coding	9	96214004	96328397	+
ENSG00000049089	COL9A2	2.44331	2.63118e-09	1.44857e-07	1.9655	6.33037e-15	1.71807e-13	protein_coding	1	40766159	40783488	-
ENSG00000049130	KITLG	-1.43582	1.14644e-10	9.46742e-09	-0.969999	4.30858e-11	5.06151e-10	protein_coding	12	88886570	88974628	-
ENSG00000049246	PER3	-0.729865	7.09717e-05	0.000884496	-0.413344	0.00116879	0.00301851	protein_coding	1	7844380	7905237	+
ENSG00000049283	EPN3	0.828146	0.00259171	0.0173392	0.348035	0.00310586	0.00722184	protein_coding	17	48609904	48621111	+
ENSG00000049319	SRD5A2	-1.62439	4.93886e-15	1.55299e-12	-1.57743	5.83349e-14	1.24711e-12	processed_transcript	2	31747550	31806136	-
ENSG00000049759	NEDD4L	0.647013	0.0067833	0.0363175	1.02258	1.35744e-11	1.76088e-10	protein_coding	18	55711599	56068772	+
ENSG00000050165	DKK3	-1.5613	1.06797e-10	8.90939e-09	-1.29549	9.95298e-18	4.94644e-16	protein_coding	11	11984653	12031316	-
ENSG00000050393	MCUR1	0.546876	0.00721687	0.0380901	0.272653	0.00101011	0.00265407	protein_coding	6	13786789	13814800	-
ENSG00000050426	LETMD1	0.465138	0.0034897	0.0218621	0.250706	0.00112706	0.00292257	protein_coding	12	51441745	51454207	+
ENSG00000051523	CYBA	-1.57093	0.000135947	0.00154473	-1.01254	8.12385e-13	1.38015e-11	protein_coding	16	88709691	88717560	-
ENSG00000051620	HEBP2	0.754768	0.000120693	0.00139565	0.478673	2.85444e-05	0.000106335	protein_coding	6	138724668	138743334	+
ENSG00000052344	PRSS8	0.980876	1.03176e-06	2.48824e-05	0.651236	2.11555e-06	9.95472e-06	protein_coding	16	31142756	31147083	-
ENSG00000052795	FNIP2	1.4221	2.54304e-09	1.41916e-07	1.40767	1.51291e-17	7.32854e-16	protein_coding	4	159690290	159829201	+
ENSG00000054598	FOXC1	-0.779141	0.00604686	0.0332679	-0.534098	0.000363068	0.00105615	protein_coding	6	1610681	1614127	+
ENSG00000054611	TBC1D22A	-0.671773	0.00629074	0.0342981	-0.168309	0.00860193	0.0178705	protein_coding	22	47158518	47571336	+
ENSG00000054690	PLEKHH1	1.13046	3.01921e-05	0.000439209	0.960547	8.54081e-08	5.26305e-07	protein_coding	14	68000018	68056329	+
ENSG00000055118	KCNH2	-1.19231	0.00018899	0.00202767	-0.973598	6.32859e-08	4.00627e-07	protein_coding	7	150642049	150675403	-
ENSG00000057608	GDI2	0.471584	0.0043051	0.0257566	0.236337	0.00162242	0.0040309	protein_coding	10	5807186	5884095	-
ENSG00000058063	ATP11B	0.908312	2.93093e-06	6.12052e-05	0.722713	2.32738e-09	1.93721e-08	protein_coding	3	182511288	182639423	+
ENSG00000058262	SEC61A1	0.471232	0.00368336	0.0228314	0.622943	6.32738e-10	5.93099e-09	protein_coding	3	127770484	127790526	+
ENSG00000058272	PPP1R12A	-0.660538	3.08848e-05	0.000448488	-0.70523	4.83852e-09	3.77296e-08	protein_coding	12	80167343	80329240	-
ENSG00000058600	POLR3E	0.590697	0.00025771	0.00264355	0.445618	2.28862e-12	3.51726e-11	protein_coding	16	22308730	22346424	+
ENSG00000058668	ATP2B4	-0.973529	5.48247e-08	1.99652e-06	-1.0166	4.79954e-09	3.74638e-08	protein_coding	1	203595689	203713209	+
ENSG00000058799	YIPF1	0.59388	0.00692278	0.0368952	0.291533	0.0171636	0.0328691	protein_coding	1	54317392	54356407	-
ENSG00000058866	DGKG	-2.14683	0.000127759	0.00146874	-1.34717	1.9569e-09	1.65768e-08	protein_coding	3	185823457	186080026	-
ENSG00000059573	ALDH18A1	0.733295	0.000193492	0.0020719	0.625368	2.26301e-13	4.2347e-12	protein_coding	10	97365696	97416463	-
ENSG00000059588	TARBP1	0.914765	4.39473e-06	8.59548e-05	0.800164	2.79365e-09	2.29535e-08	protein_coding	1	234527059	234614849	-
ENSG00000060656	PTPRU	-0.756755	0.0011589	0.00919865	-0.60604	3.55354e-05	0.000130191	protein_coding	1	29563028	29653325	+
ENSG00000061455	PRDM6	-1.10828	0.000927628	0.00766043	-1.05175	1.61863e-07	9.47107e-07	protein_coding	5	122424816	122529960	+
ENSG00000062485	CS	0.495303	0.00346289	0.0217191	0.362872	3.04313e-08	2.03945e-07	protein_coding	12	56665483	56694176	-
ENSG00000063046	EIF4B	0.559932	0.000134667	0.00153445	0.396904	8.4689e-08	5.22084e-07	protein_coding	12	53399942	53435993	+
ENSG00000063127	SLC6A16	-1.03325	0.00885113	0.0443533	-0.851224	3.6137e-09	2.9052e-08	protein_coding	19	49792895	49828482	-
ENSG00000063177	RPL18	0.553079	0.000952671	0.00784347	0.356119	0.0188	0.0356065	protein_coding	19	49118585	49122793	-
ENSG00000063660	GPC1	-0.85702	0.000294851	0.00296136	-0.789423	8.32128e-11	9.16358e-10	protein_coding	2	241375088	241407493	+
ENSG00000064115	TM7SF3	-0.529074	0.00295146	0.019143	-0.493923	2.80389e-06	1.29236e-05	protein_coding	12	27126128	27167367	-
ENSG00000064205	WISP2	-2.37522	0.00378994	0.023367	-1.73998	2.18245e-06	1.02318e-05	protein_coding	20	43343485	43357150	+
ENSG00000064393	HIPK2	1.00056	4.63308e-07	1.25009e-05	1.2404	4.47544e-17	1.89766e-15	protein_coding	7	139246316	139477577	-
ENSG00000064545	TMEM161A	0.926466	0.00667997	0.0358464	0.631568	2.72475e-11	3.33129e-10	protein_coding	19	19229978	19249322	-
ENSG00000064666	CNN2	-0.792732	0.000131973	0.00150796	-0.793948	3.53627e-11	4.23218e-10	protein_coding	19	1026298	1039068	+
ENSG00000065183	WDR3	0.806127	0.000608399	0.00540061	0.577877	2.2637e-11	2.81482e-10	protein_coding	1	118472343	118509165	+
ENSG00000065361	ERBB3	1.07964	1.34319e-07	4.29794e-06	0.922972	5.46868e-14	1.17404e-12	protein_coding	12	56473641	56497289	+
ENSG00000065485	PDIA5	0.963405	2.68389e-05	0.000395354	0.798774	5.62241e-11	6.45628e-10	protein_coding	3	122785909	122944074	+
ENSG00000065534	MYLK	-1.54412	1.74549e-16	8.64866e-14	-1.72972	1.26235e-14	3.13683e-13	protein_coding	3	123328896	123603178	-
ENSG00000065600	TMEM206	1.42653	0.00316394	0.0202401	0.676338	1.87796e-08	1.3126e-07	protein_coding	1	212537273	212588243	-
ENSG00000065618	COL17A1	-1.77414	6.11373e-08	2.20675e-06	-1.86631	1.93653e-14	4.6244e-13	protein_coding	10	105791044	105845760	-
ENSG00000065833	ME1	-1.20529	0.000257511	0.00264317	-1.21911	5.67273e-13	9.82268e-12	protein_coding	6	83920108	84140797	-
ENSG00000065882	TBC1D1	-0.694407	0.000236239	0.00246035	-0.823245	1.04743e-11	1.39782e-10	protein_coding	4	37892708	38140796	+
ENSG00000065923	SLC9A7	0.648009	0.00615613	0.0337555	0.619108	0.000274795	0.0008217	protein_coding	X	46464753	46618490	-
ENSG00000065970	FOXJ2	-0.533107	0.00693275	0.0369363	-0.207025	0.00787838	0.0165334	protein_coding	12	8185299	8208099	+
ENSG00000065989	PDE4A	-1.44242	1.93614e-05	0.00030006	-0.940133	2.52622e-14	5.87596e-13	protein_coding	19	10527449	10580305	+
ENSG00000066084	DIP2B	0.882326	1.89874e-07	5.84675e-06	0.710989	2.32428e-10	2.36397e-09	protein_coding	12	50898768	51142450	+
ENSG00000066382	MPPED2	-0.891122	0.00111134	0.00888582	-0.644755	7.4487e-07	3.81839e-06	protein_coding	11	30406040	30608419	-
ENSG00000066468	FGFR2	-1.49371	3.60432e-10	2.55964e-08	-1.25903	1.48012e-12	2.38235e-11	protein_coding	10	123237848	123357972	-
ENSG00000067066	SP100	-0.473437	0.00736244	0.0387084	-0.430852	2.85351e-08	1.92373e-07	protein_coding	2	231280657	231408805	+
ENSG00000067113	PPAP2A	0.884624	0.000380878	0.00366985	0.496828	4.74186e-05	0.000168956	protein_coding	5	54720682	54830878	-
ENSG00000067177	PHKA1	0.559578	0.00786359	0.0406436	0.485994	6.98252e-11	7.82441e-10	protein_coding	X	71798664	71934167	-
ENSG00000067445	TRO	-1.47867	0.000266579	0.00271748	-1.37806	6.11244e-23	1.02817e-20	protein_coding	X	54946895	54957864	+
ENSG00000067704	IARS2	0.445512	0.00317709	0.0203162	0.381732	3.85948e-06	1.73196e-05	protein_coding	1	220267444	220321380	+
ENSG00000067955	CBFB	0.674109	0.00484572	0.0281265	0.29124	0.00137525	0.00349103	protein_coding	16	67063019	67134961	+
ENSG00000068323	TFE3	-0.6021	0.00804691	0.0413628	-0.311037	1.58055e-05	6.18286e-05	protein_coding	X	48886242	48901012	-
ENSG00000068366	ACSL4	-0.92723	2.59921e-05	0.000385309	-1.13356	1.31574e-19	9.72949e-18	protein_coding	X	108867473	108976632	-
ENSG00000068394	GPKOW	-1.0615	0.00130072	0.0100892	-0.141651	0.0213578	0.0397528	protein_coding	X	48970334	48980151	-
ENSG00000068650	ATP11A	1.14838	1.07503e-06	2.58117e-05	1.17916	9.03207e-10	8.22451e-09	protein_coding	13	113344643	113541482	+
ENSG00000068697	LAPTM4A	-0.530257	0.000649265	0.0057199	-0.406279	5.0772e-09	3.93701e-08	protein_coding	2	20232411	20251789	-
ENSG00000068724	TTC7A	-0.684257	0.00449667	0.0265913	-0.180766	0.0258671	0.047008	protein_coding	2	47143296	47303276	+
ENSG00000068878	PSME4	0.382904	0.0101169	0.0490879	0.398482	1.51115e-07	8.90006e-07	protein_coding	2	54091204	54197977	-
ENSG00000068976	PYGM	-1.79846	1.50075e-05	0.000239636	-1.43106	9.39808e-10	8.5324e-09	protein_coding	11	64513861	64527769	-
ENSG00000069011	PITX1	-1.90547	0.00175928	0.0127906	-1.88544	3.83569e-22	5.24223e-20	protein_coding	5	134363425	134370503	-
ENSG00000069020	MAST4	-1.08445	5.73352e-09	2.89348e-07	-0.5396	1.86008e-05	7.18451e-05	protein_coding	5	65892176	66465423	+
ENSG00000069122	GPR116	1.77772	2.52639e-07	7.45411e-06	1.64214	4.10021e-08	2.69134e-07	protein_coding	6	46820249	46922680	-
ENSG00000069431	ABCC9	-0.68043	0.00478943	0.0278889	-0.718886	0.000122232	0.000396818	protein_coding	12	21950335	22094336	-
ENSG00000069535	MAOB	-1.56029	3.61615e-10	2.55964e-08	-1.05776	1.72904e-05	6.71909e-05	protein_coding	X	43625858	43741693	-
ENSG00000069667	RORA	-0.483698	0.00634088	0.034533	-0.307772	0.0117624	0.0234972	protein_coding	15	60780483	61521518	-
ENSG00000069702	TGFBR3	-1.44611	8.1682e-14	1.85498e-11	-0.953633	4.90102e-10	4.67705e-09	protein_coding	1	92145902	92371892	-
ENSG00000069956	MAPK6	1.07343	1.74881e-06	3.93326e-05	0.652898	6.05084e-11	6.89652e-10	protein_coding	15	52244303	52358462	+
ENSG00000069966	GNB5	-0.643332	0.00155498	0.0116898	-0.653392	5.55284e-12	7.87012e-11	protein_coding	15	52413117	52483566	-
ENSG00000069998	CECR5	0.722474	0.00175442	0.0127722	0.405826	1.74005e-09	1.48798e-08	protein_coding	22	17618401	17646177	-
ENSG00000070081	NUCB2	0.617922	4.90947e-05	0.000653171	0.538904	3.59304e-06	1.62142e-05	protein_coding	11	17229700	17371521	+
ENSG00000070159	PTPN3	0.845856	1.49375e-05	0.000238752	0.389042	0.00033787	0.000988866	protein_coding	9	112137746	112260590	-
ENSG00000070193	FGF10	-2.29118	1.02388e-06	2.4729e-05	-1.72227	7.37053e-10	6.81285e-09	protein_coding	5	44303646	44389808	-
ENSG00000070366	SMG6	-0.639956	0.00059466	0.00529303	-0.253318	0.00106069	0.00277206	protein_coding	17	1963133	2207065	-
ENSG00000070404	FSTL3	-1.35199	0.000986612	0.00810658	-0.536174	0.00128849	0.00329484	protein_coding	19	676392	683385	+
ENSG00000070501	POLB	0.746785	0.00697507	0.0371134	0.315422	0.00858078	0.0178411	protein_coding	8	42195972	42229326	+
ENSG00000070756	PABPC1	0.799947	2.88278e-05	0.000420861	0.746667	3.95764e-12	5.78602e-11	protein_coding	8	101698044	101735037	-
ENSG00000070778	PTPN21	-0.648752	0.000487827	0.00448368	-0.455495	7.17139e-06	3.01159e-05	protein_coding	14	88932122	89021077	-
ENSG00000071127	WDR1	-0.530856	0.00211802	0.0148316	-0.511906	7.58828e-09	5.705e-08	protein_coding	4	10075963	10118573	-
ENSG00000071205	ARHGAP10	-0.888677	3.24443e-05	0.000468609	-0.926584	2.23253e-10	2.27519e-09	protein_coding	4	148653214	148993931	+
ENSG00000071537	SEL1L	0.90148	1.47841e-06	3.40952e-05	0.9637	2.0587e-12	3.21885e-11	protein_coding	14	81937893	82000205	-
ENSG00000071553	ATP6AP1	0.480628	0.00967498	0.0475633	0.432416	3.68758e-05	0.000134469	protein_coding	X	153656978	153664862	+
ENSG00000071794	HLTF	0.716371	7.70224e-06	0.000137338	0.455465	3.40455e-07	1.85523e-06	protein_coding	3	148747914	148804341	-
ENSG00000071967	CYBRD1	-0.603934	0.000279231	0.00283057	-0.681754	7.39327e-07	3.79379e-06	protein_coding	2	172378757	172414643	+
ENSG00000072110	ACTN1	-0.749271	0.000483899	0.00446047	-0.740819	1.61778e-07	9.46975e-07	protein_coding	14	69340860	69446157	-
ENSG00000072163	LIMS2	-1.14519	1.78854e-05	0.000278518	-1.41384	3.43935e-12	5.08659e-11	protein_coding	2	128395956	128439360	-
ENSG00000072195	SPEG	-1.71139	3.9391e-06	7.80706e-05	-1.45721	3.04928e-14	6.90464e-13	protein_coding	2	220299568	220363009	+
ENSG00000072210	ALDH3A2	-0.649996	2.65106e-05	0.000391236	-0.536411	8.2818e-08	5.11993e-07	protein_coding	17	19551449	19580911	+
ENSG00000072657	TRHDE	-2.31831	9.16062e-07	2.24566e-05	-1.56639	1.22363e-08	8.84749e-08	protein_coding	12	72481046	73059422	+
ENSG00000072682	P4HA2	-1.00313	0.00282095	0.0184871	-0.400427	0.00027754	0.00082926	protein_coding	5	131527531	131631008	-
ENSG00000072756	TRNT1	0.924245	0.000165181	0.00181633	0.554615	0.000141327	0.00045333	protein_coding	3	3168600	3192563	+
ENSG00000072952	MRVI1	-1.46015	1.13894e-09	6.89734e-08	-1.2137	5.5803e-10	5.28247e-09	protein_coding	11	10594638	10715535	-
ENSG00000073282	TP63	-1.68732	2.53014e-07	7.45411e-06	-1.56076	5.99518e-11	6.83816e-10	protein_coding	3	189349205	189615068	+
ENSG00000073350	LLGL2	0.626481	0.00368273	0.0228314	0.265821	0.0194687	0.0366869	protein_coding	17	73521161	73571289	+
ENSG00000073712	FERMT2	-1.47611	5.91083e-15	1.72586e-12	-1.2396	8.39062e-14	1.72396e-12	protein_coding	14	53323986	53419153	-
ENSG00000073792	IGF2BP2	-3.23639	1.80603e-05	0.000280707	-1.12644	4.24871e-07	2.27157e-06	protein_coding	3	185361527	185542844	-
ENSG00000073969	NSF	1.1009	2.08828e-07	6.35856e-06	0.772737	3.69599e-19	2.58331e-17	protein_coding	17	44668035	44834830	+
ENSG00000074047	GLI2	-1.0173	0.00463158	0.0271925	-0.801164	9.8994e-05	0.000328913	protein_coding	2	121493199	121750229	+
ENSG00000074410	CA12	-1.55837	0.000793837	0.00671496	-0.882021	1.85154e-05	7.15697e-05	protein_coding	15	63613577	63674360	-
ENSG00000074527	NTN4	-0.724774	0.00771323	0.0401097	-0.978997	1.73472e-09	1.48509e-08	protein_coding	12	96051583	96184930	-
ENSG00000074657	ZNF532	-0.730564	3.15173e-05	0.000456053	-0.564376	4.06127e-07	2.17893e-06	protein_coding	18	56529832	56653712	+
ENSG00000074695	LMAN1	0.600167	0.00162163	0.0120688	0.348253	0.000506726	0.00142818	protein_coding	18	56995055	57027194	-
ENSG00000075035	WSCD2	-2.24738	6.9279e-05	0.000867572	-1.22136	8.16018e-07	4.13739e-06	protein_coding	12	108523248	108644314	+
ENSG00000075073	TACR2	-2.17521	0.00788582	0.0407011	-1.13574	3.37341e-07	1.84023e-06	protein_coding	10	71163659	71176623	-
ENSG00000075213	SEMA3A	-2.49035	7.79742e-06	0.000138432	-1.4171	1.36432e-08	9.7724e-08	protein_coding	7	83585093	84122040	-
ENSG00000075234	TTC38	0.706089	0.00108479	0.00871423	0.610426	1.18971e-07	7.14582e-07	protein_coding	22	46663858	46689905	+
ENSG00000075240	GRAMD4	-0.912783	0.00947881	0.04681	-0.354074	0.00708278	0.0150724	protein_coding	22	46971909	47075688	+
ENSG00000075426	FOSL2	-0.817011	0.00606595	0.0333393	-0.69228	2.03028e-05	7.79081e-05	protein_coding	2	28615315	28640179	+
ENSG00000075539	FRYL	0.505641	0.000774113	0.00658903	0.355476	0.000843022	0.00225658	protein_coding	4	48499378	48782339	-
ENSG00000075624	ACTB	-0.76005	3.39508e-05	0.000486529	-0.620789	1.70617e-06	8.18182e-06	protein_coding	7	5566782	5603415	-
ENSG00000075643	MOCOS	-1.25371	0.00198143	0.014046	-0.303716	0.0111369	0.0223864	protein_coding	18	33767482	33852120	+
ENSG00000075651	PLD1	-1.15924	0.000576929	0.00515817	-0.912165	6.90196e-11	7.75116e-10	protein_coding	3	171318195	171528740	-
ENSG00000076043	REXO2	1.46716	1.35016e-11	1.49165e-09	0.708403	9.45103e-07	4.74318e-06	protein_coding	11	114310108	114321001	+
ENSG00000076067	RBMS2	-0.804623	0.00139413	0.0106371	-0.406745	0.000403754	0.00116214	protein_coding	12	56915713	56984745	+
ENSG00000076258	FMO4	-1.34912	0.00288548	0.0187821	-0.699596	4.0651e-09	3.2358e-08	protein_coding	1	171283347	171311223	+
ENSG00000076356	PLXNA2	-0.864188	0.000138318	0.00156731	-0.619015	4.04319e-07	2.17079e-06	protein_coding	1	208195587	208417665	-
ENSG00000076513	ANKRD13A	-0.49344	0.00948381	0.0468206	-0.359574	7.04091e-05	0.000241974	protein_coding	12	110436991	110477568	+
ENSG00000076554	TPD52	0.988295	0.000102939	0.00121697	0.747006	2.15777e-08	1.49183e-07	protein_coding	8	80870571	81143467	-
ENSG00000076555	ACACB	-0.929791	4.91932e-05	0.00065395	-0.848759	6.14359e-11	6.98663e-10	protein_coding	12	109554400	109706031	+
ENSG00000076604	TRAF4	1.36813	2.19012e-09	1.25212e-07	0.584572	1.10041e-05	4.44432e-05	protein_coding	17	27071002	27077974	+
ENSG00000076706	MCAM	-1.22913	3.62526e-06	7.2643e-05	-1.09382	8.47424e-09	6.29075e-08	protein_coding	11	119179241	119192231	-
ENSG00000076864	RAP1GAP	1.64625	8.60696e-15	2.34554e-12	1.36429	9.68666e-25	2.21304e-22	protein_coding	1	21922708	21995801	-
ENSG00000077044	DGKD	0.526412	0.00409083	0.0247829	0.781341	4.2411e-09	3.36017e-08	protein_coding	2	234263153	234380750	+
ENSG00000077063	CTTNBP2	-1.21088	0.000154866	0.00172025	-1.26335	2.84208e-12	4.25672e-11	protein_coding	7	117350705	117514193	-
ENSG00000077092	RARB	-0.715205	0.00175643	0.0127803	-0.928603	8.38844e-19	5.48726e-17	protein_coding	3	25215823	25639423	+
ENSG00000077147	TM9SF3	0.559129	0.0041283	0.0249452	0.287327	0.00148717	0.00373833	protein_coding	10	98277866	98347209	-
ENSG00000077157	PPP1R12B	-0.847077	6.20036e-06	0.000114298	-1.09768	1.12002e-09	1.00141e-08	protein_coding	1	202317827	202561834	+
ENSG00000077232	DNAJC10	1.21378	3.3873e-08	1.32186e-06	0.942521	3.18118e-24	6.40715e-22	protein_coding	2	183580999	183659191	+
ENSG00000077235	GTF3C1	0.50006	0.00184579	0.0132836	0.54856	6.07745e-07	3.1599e-06	protein_coding	16	27470876	27561234	-
ENSG00000077238	IL4R	-0.731299	0.000714509	0.00615539	-0.535975	3.27613e-09	2.65613e-08	protein_coding	16	27324989	27376099	+
ENSG00000077254	USP33	0.464597	0.00943381	0.0466724	0.284104	0.00142875	0.0036077	protein_coding	1	78161672	78225537	-
ENSG00000077264	PAK3	-1.41054	3.1729e-07	9.10176e-06	-1.40052	2.46589e-13	4.56965e-12	protein_coding	X	110187513	110470589	+
ENSG00000077348	EXOSC5	1.30596	0.00875292	0.043996	0.606275	2.79624e-09	2.29625e-08	protein_coding	19	41892279	41903384	-
ENSG00000077549	CAPZB	-0.504919	0.00155402	0.0116898	-0.297213	0.000208241	0.000640456	protein_coding	1	19665267	19812066	-
ENSG00000077616	NAALAD2	-2.21151	5.03232e-05	0.000666803	-1.12236	6.56377e-08	4.13634e-07	protein_coding	11	89864683	89926062	+
ENSG00000077782	FGFR1	-1.20156	3.74849e-07	1.04772e-05	-0.898786	4.29468e-09	3.39559e-08	protein_coding	8	38268656	38326352	-
ENSG00000077809	GTF2I	0.385419	0.00832583	0.0424098	0.231924	0.0194916	0.0367165	protein_coding	7	74071994	74175026	+
ENSG00000077942	FBLN1	-1.52252	1.48094e-07	4.70191e-06	-0.990853	5.86933e-06	2.51869e-05	protein_coding	22	45898118	45997015	+
ENSG00000077943	ITGA8	-1.69688	1.91713e-06	4.24756e-05	-0.942579	0.00051192	0.00144096	protein_coding	10	15555948	15762124	-
ENSG00000078043	PIAS2	0.553122	0.0045201	0.0266816	0.296793	7.37138e-05	0.000252368	protein_coding	18	44388353	44500123	-
ENSG00000078124	ACER3	1.50672	7.11602e-09	3.48365e-07	0.585154	5.57852e-05	0.000195357	protein_coding	11	76571911	76737841	+
ENSG00000078269	SYNJ2	0.89452	8.30796e-07	2.06763e-05	0.886319	2.23752e-18	1.32751e-16	protein_coding	6	158402888	158520208	+
ENSG00000078295	ADCY2	-0.876095	0.00870473	0.0438887	-0.871552	4.11622e-09	3.27309e-08	protein_coding	5	7396321	7830194	+
ENSG00000078549	ADCYAP1R1	-1.52908	0.00152422	0.011501	-1.19969	5.32666e-06	2.31215e-05	protein_coding	7	31092076	31151089	+
ENSG00000078596	ITM2A	-1.52565	3.69985e-05	0.000519728	-1.11662	3.40388e-09	2.75242e-08	protein_coding	X	78615881	78623164	-
ENSG00000078618	NRD1	0.420606	0.00740919	0.0388294	0.394253	3.10043e-09	2.51901e-08	protein_coding	1	52254863	52344477	-
ENSG00000078804	TP53INP2	-1.06161	3.23722e-08	1.28475e-06	-0.747795	2.19445e-09	1.83555e-08	protein_coding	20	33292094	33301243	+
ENSG00000079102	RUNX1T1	-1.22787	6.40149e-07	1.65357e-05	-0.625981	0.000136212	0.000438117	protein_coding	8	92967203	93115514	-
ENSG00000079150	FKBP7	-1.22032	0.000792487	0.00671049	-0.687783	4.28446e-08	2.80146e-07	protein_coding	2	179328391	179343327	-
ENSG00000079156	OSBPL6	-1.08167	0.0022403	0.0154645	-0.382408	0.00529839	0.0116176	protein_coding	2	179059208	179264160	+
ENSG00000079308	TNS1	-1.26305	2.79307e-07	8.15526e-06	-1.0895	1.19283e-08	8.65337e-08	protein_coding	2	218664512	218867718	-
ENSG00000079462	PAFAH1B3	1.42512	0.00237236	0.0161761	0.793501	1.93575e-06	9.1707e-06	protein_coding	19	42801185	42807698	-
ENSG00000079819	EPB41L2	-0.988449	1.9067e-06	4.23593e-05	-0.803655	1.12604e-07	6.79665e-07	protein_coding	6	131160487	131384462	-
ENSG00000080709	KCNN2	2.12565	6.79301e-09	3.37606e-07	1.11728	4.15989e-06	1.85372e-05	protein_coding	5	113696642	113832337	+
ENSG00000080839	RBL1	-0.922329	0.00718447	0.0379558	-0.294983	0.00854972	0.0177837	protein_coding	20	35624752	35724398	-
ENSG00000081052	COL4A4	-1.02714	1.57694e-05	0.000249609	-0.502068	0.0115809	0.0231694	protein_coding	2	227867427	228028829	-
ENSG00000081189	MEF2C	-1.10674	5.84484e-06	0.000108472	-0.652183	0.000112812	0.000370004	protein_coding	5	88013975	88199922	-
ENSG00000081277	PKP1	-0.878594	0.00159291	0.0118876	-0.639727	0.00299172	0.0069819	protein_coding	1	201252580	201302121	+
ENSG00000081665	ZNF506	0.491022	0.0055261	0.0309867	0.180728	0.0224031	0.0414912	protein_coding	19	19896648	19932560	-
ENSG00000082014	SMARCD3	-1.50606	5.88593e-05	0.00075661	-1.06815	3.3895e-14	7.58525e-13	protein_coding	7	150935850	150974982	-
ENSG00000082175	PGR	-1.08064	8.8978e-07	2.19439e-05	-1.08384	1.68415e-08	1.18416e-07	protein_coding	11	100900355	101001255	-
ENSG00000082397	EPB41L3	-0.872382	0.000656745	0.00577025	-1.1333	3.60713e-15	1.03012e-13	protein_coding	18	5392383	5630699	-
ENSG00000082438	COBLL1	0.932498	3.1056e-06	6.41967e-05	0.614543	2.28993e-06	1.07127e-05	protein_coding	2	165510134	165700189	-
ENSG00000082512	TRAF5	-0.713261	0.000129478	0.00148464	-0.69946	1.79414e-06	8.56877e-06	protein_coding	1	211499957	211548288	+
ENSG00000082641	NFE2L1	-0.406464	0.00664147	0.035675	-0.213909	0.00987018	0.0201256	protein_coding	17	46125691	46138849	+
ENSG00000082805	ERC1	-0.562253	0.00177196	0.0128656	-0.310092	0.00130597	0.00333452	protein_coding	12	1099675	1605099	+
ENSG00000083097	DOPEY1	-0.656402	0.00188758	0.0134777	-0.392992	0.000642289	0.00177304	protein_coding	6	83777385	83881069	+
ENSG00000083223	ZCCHC6	1.00868	4.41602e-05	0.000600219	1.12078	2.65786e-16	9.37415e-15	protein_coding	9	88902648	88969369	-
ENSG00000083307	GRHL2	0.529225	0.00601264	0.0331354	0.566138	2.31369e-06	1.08172e-05	protein_coding	8	102504660	102681954	+
ENSG00000083857	FAT1	0.809005	3.06744e-08	1.24148e-06	0.674632	8.47562e-06	3.49882e-05	protein_coding	4	187508937	187647876	-
ENSG00000084073	ZMPSTE24	0.92818	5.76377e-05	0.000744418	0.4968	1.52652e-08	1.08228e-07	protein_coding	1	40723779	40759856	+
ENSG00000084207	GSTP1	-1.343	7.73665e-07	1.9432e-05	-1.88914	9.16316e-31	6.83091e-28	protein_coding	11	67351066	67354131	+
ENSG00000084444	KIAA1467	1.35446	6.74123e-09	3.36054e-07	0.722756	4.14708e-06	1.84909e-05	protein_coding	12	13197218	13295455	+
ENSG00000084623	EIF3I	0.723061	0.000310166	0.00309617	0.41748	3.32247e-06	1.50822e-05	protein_coding	1	32687529	32697205	+
ENSG00000084628	NKAIN1	4.21863	1.12072e-19	9.64472e-17	2.79359	2.33582e-17	1.07049e-15	protein_coding	1	31652592	31712401	-
ENSG00000084636	COL16A1	-1.20057	0.001366	0.0104665	-0.597529	0.000303312	0.000898722	protein_coding	1	32117848	32169920	-
ENSG00000085063	CD59	-0.485577	0.00442189	0.0262536	-0.637745	2.74292e-13	5.02224e-12	protein_coding	11	33719807	33757991	-
ENSG00000085117	CD82	-0.713127	0.00489754	0.0283769	-0.512941	3.51753e-06	1.5905e-05	protein_coding	11	44585977	44641913	+
ENSG00000085415	SEH1L	0.949147	1.16275e-05	0.000193017	0.449249	2.94153e-10	2.91148e-09	protein_coding	18	12947132	12987535	+
ENSG00000085433	WDR47	-0.683192	0.0101979	0.0494206	-0.388152	5.62031e-05	0.000196505	protein_coding	1	109512836	109584850	-
ENSG00000085662	AKR1B1	-1.04607	0.000766111	0.00653111	-1.0693	9.01265e-15	2.32642e-13	protein_coding	7	134127102	134144036	-
ENSG00000085831	TTC39A	0.589423	0.0025148	0.0169425	0.285864	0.0158951	0.0307166	protein_coding	1	51752930	51810788	-
ENSG00000085871	MGST2	0.80666	0.000501955	0.00458517	0.332729	0.0013006	0.00332247	protein_coding	4	140586922	140661899	+
ENSG00000086205	FOLH1	1.17495	0.00333742	0.021143	1.75149	1.31885e-10	1.39804e-09	protein_coding	11	49168187	49230222	-
ENSG00000086232	EIF2AK1	1.06615	2.24441e-10	1.68341e-08	0.664994	5.142e-16	1.72578e-14	protein_coding	7	6061881	6098861	-
ENSG00000086544	ITPKC	-0.678108	0.00138721	0.010597	-0.597226	8.33709e-05	0.000281775	protein_coding	19	41223008	41246765	+
ENSG00000086570	FAT2	-2.13771	4.15089e-09	2.15464e-07	-1.48727	4.60414e-08	2.99046e-07	protein_coding	5	150883654	150948505	-
ENSG00000086598	TMED2	0.627067	0.00205074	0.0144596	0.31649	0.000730645	0.00198826	protein_coding	12	124069078	124083116	+
ENSG00000087077	TRIP6	-1.30474	2.33574e-05	0.000352321	-1.32613	1.69153e-30	1.05865e-27	protein_coding	7	100464760	100471076	+
ENSG00000087245	MMP2	-0.832282	0.00247383	0.0166802	-0.642167	0.000221913	0.000678414	protein_coding	16	55423612	55540603	+
ENSG00000087258	GNAO1	-1.55051	0.000164966	0.00181633	-1.52174	1.31095e-12	2.14388e-11	protein_coding	16	56225302	56391356	+
ENSG00000087303	NID2	-1.22769	8.33562e-07	2.07136e-05	-0.532456	0.00281542	0.00661178	protein_coding	14	52471521	52535712	-
ENSG00000087338	GMCL1	0.695291	0.000841764	0.00706153	0.247159	0.000924868	0.0024493	protein_coding	2	70056774	70108528	+
ENSG00000087448	KLHL42	-0.513202	0.000653089	0.0057443	-0.48724	2.52061e-06	1.17202e-05	protein_coding	12	27932953	27955973	+
ENSG00000087916	SLC6A14	1.89653	0.00611936	0.0335651	1.04739	0.000203356	0.000626944	protein_coding	X	115567790	115592625	+
ENSG00000088340	FER1L4	-1.57944	0.00172962	0.0126354	-1.39856	5.36891e-07	2.81445e-06	pseudogene	20	34146507	34195484	-
ENSG00000088538	DOCK3	-1.46731	0.000392309	0.00375785	-1.00911	3.06789e-06	1.40096e-05	protein_coding	3	50712672	51421629	+
ENSG00000088727	KIF9	1.36625	0.00622482	0.0340336	0.649433	2.15939e-11	2.69387e-10	protein_coding	3	47269516	47324941	-
ENSG00000088756	ARHGAP28	0.865304	0.00678952	0.0363367	0.961201	4.26526e-06	1.89297e-05	protein_coding	18	6729717	6915715	+
ENSG00000088882	CPXM1	-2.1207	0.000308565	0.00308207	-1.5094	2.21102e-13	4.14756e-12	protein_coding	20	2774715	2781283	-
ENSG00000088899	LZTS3	-0.833875	0.00438478	0.0260995	-0.489679	4.13116e-05	0.00014893	protein_coding	20	3143263	3154192	-
ENSG00000089009	RPL6	0.745392	3.81733e-05	0.000531663	0.387576	0.000127496	0.000412422	protein_coding	12	112842994	112856642	-
ENSG00000089157	RPLP0	0.952724	1.23069e-08	5.57424e-07	0.443194	0.000118848	0.000386819	protein_coding	12	120634489	120639038	-
ENSG00000089177	KIF16B	0.637333	0.00121141	0.00951718	0.384919	0.000817484	0.00219492	protein_coding	20	16252749	16554078	-
ENSG00000089199	CHGB	-3.38055	0.00041151	0.00391198	-1.20011	0.000844843	0.00225961	protein_coding	20	5892076	5906007	+
ENSG00000089225	TBX5	-4.00703	1.76647e-13	3.61043e-11	-1.57025	5.74613e-06	2.47137e-05	protein_coding	12	114791736	114846247	-
ENSG00000089250	NOS1	-2.35969	1.36162e-09	8.0666e-08	-1.4327	3.06277e-10	3.01491e-09	protein_coding	12	117645947	117889975	-
ENSG00000089351	GRAMD1A	0.750814	0.00104662	0.00845935	0.787998	8.41344e-22	1.04703e-19	protein_coding	19	35485688	35517375	+
ENSG00000089472	HEPH	-1.79071	8.74674e-10	5.4587e-08	-1.19289	7.63035e-09	5.73381e-08	protein_coding	X	65382391	65488709	+
ENSG00000089486	CDIP1	-1.09372	0.000131297	0.00150166	-0.9781	7.28051e-15	1.92143e-13	protein_coding	16	4560676	4588829	-
ENSG00000089597	GANAB	0.511047	0.000764097	0.00651734	0.57114	4.92707e-12	7.08823e-11	protein_coding	11	62392298	62414104	-
ENSG00000089723	OTUB2	1.34756	0.00184033	0.0132594	0.75344	2.38829e-10	2.42103e-09	protein_coding	14	94492675	94515276	+
ENSG00000090006	LTBP4	-1.50294	1.10695e-07	3.64915e-06	-0.749733	0.000165921	0.000523768	protein_coding	19	41098789	41135725	+
ENSG00000090013	BLVRB	-0.757924	0.00367753	0.0228202	-0.407825	0.000200808	0.000619838	protein_coding	19	40953696	40971747	-
ENSG00000090376	IRAK3	-0.811133	5.17848e-05	0.000681201	-0.980446	1.6126e-08	1.13647e-07	protein_coding	12	66582659	66648402	+
ENSG00000090487	SPG21	1.04085	4.9942e-10	3.40251e-08	0.429113	1.2556e-07	7.5282e-07	protein_coding	15	65255362	65282648	-
ENSG00000090539	CHRD	1.21773	0.00490481	0.0283989	1.18526	3.69108e-08	2.4448e-07	protein_coding	3	184097861	184108524	+
ENSG00000090621	PABPC4	0.439118	0.00867186	0.0437905	0.647015	5.08203e-11	5.88431e-10	protein_coding	1	40026488	40042462	-
ENSG00000090661	CERS4	0.700662	2.30641e-05	0.000348863	0.82475	2.9131e-11	3.54741e-10	protein_coding	19	8271620	8327305	+
ENSG00000090776	EFNB1	-1.32245	4.3179e-05	0.000591307	-1.2356	4.29724e-24	8.32631e-22	protein_coding	X	68048840	68061990	+
ENSG00000091127	PUS7	1.00769	0.00100702	0.00824177	0.772139	1.39192e-12	2.25941e-11	protein_coding	7	105080108	105162714	-
ENSG00000091136	LAMB1	-1.54082	2.11313e-07	6.41037e-06	-0.607484	0.000522921	0.00146842	protein_coding	7	107564244	107643700	-
ENSG00000091317	CMTM6	0.588065	0.0034853	0.0218429	0.209465	0.00680825	0.0145333	protein_coding	3	32522804	32544900	-
ENSG00000091409	ITGA6	0.493631	0.00174392	0.0127242	-0.260078	0.0141322	0.0276732	protein_coding	2	173292082	173371181	+
ENSG00000091436	MLTK	-0.700143	5.32948e-05	0.000697697	-0.93139	4.56126e-09	3.58231e-08	protein_coding	2	173940163	174132738	+
ENSG00000091490	SEL1L3	1.01515	4.99094e-06	9.49168e-05	0.670343	2.10369e-06	9.90806e-06	protein_coding	4	25749055	25865382	-
ENSG00000091592	NLRP1	-0.989781	0.00256289	0.0171745	-1.21182	2.07381e-13	3.90934e-12	protein_coding	17	5402747	5522744	-
ENSG00000091844	RGS17	2.03244	7.35555e-10	4.71704e-08	0.973582	3.35501e-06	1.52163e-05	protein_coding	6	153325594	153452384	-
ENSG00000091986	CCDC80	-1.87726	1.91098e-13	3.85758e-11	-1.36759	9.02699e-08	5.54257e-07	protein_coding	3	112323407	112368377	-
ENSG00000092051	JPH4	-2.44476	3.49157e-17	2.03895e-14	-1.66447	2.23818e-11	2.78535e-10	protein_coding	14	24037244	24048009	-
ENSG00000092096	SLC22A17	-1.59751	7.26205e-15	2.04727e-12	-0.963321	1.11039e-11	1.47158e-10	protein_coding	14	23815515	23822121	-
ENSG00000092421	SEMA6A	0.932438	0.00181207	0.0130986	0.537646	0.0015537	0.00388539	protein_coding	5	115779312	115910630	-
ENSG00000092621	PHGDH	-0.674715	0.00267834	0.0177518	-0.433499	0.000758323	0.0020501	protein_coding	1	120202421	120286838	+
ENSG00000092841	MYL6	-0.736166	4.91163e-06	9.36014e-05	-0.984562	8.01393e-14	1.65769e-12	protein_coding	12	56551945	56557280	+
ENSG00000092871	RFFL	0.653236	0.00107977	0.00868013	0.546545	1.9187e-11	2.42523e-10	protein_coding	17	33333009	33416338	-
ENSG00000092964	DPYSL2	-1.19696	1.01855e-08	4.75837e-07	-0.68465	2.69429e-05	0.000100934	protein_coding	8	26371791	26515694	+
ENSG00000092969	TGFB2	-0.971017	2.11041e-07	6.41037e-06	-0.6237	0.000685393	0.0018768	protein_coding	1	218519577	218617961	+
ENSG00000093217	XYLB	0.906745	0.00843819	0.0428754	0.805543	2.64455e-13	4.84793e-12	protein_coding	3	38388251	38462839	+
ENSG00000094963	FMO2	-1.67591	5.82177e-05	0.000749541	-0.883881	8.32657e-05	0.000281481	protein_coding	1	171154347	171181822	+
ENSG00000095203	EPB41L4B	1.05841	0.000193893	0.00207483	1.03179	1.50529e-12	2.41778e-11	protein_coding	9	111934255	112083244	-
ENSG00000095303	PTGS1	-2.99918	3.36282e-12	4.54426e-10	-2.7883	1.95487e-17	9.20715e-16	protein_coding	9	125132824	125157982	+
ENSG00000095637	SORBS1	-1.12931	7.25879e-07	1.84865e-05	-1.3018	2.75055e-10	2.74822e-09	protein_coding	10	97071528	97321171	-
ENSG00000096006	CRISP3	3.83514	0.000197908	0.00211226	3.55014	2.77587e-08	1.87927e-07	protein_coding	6	49695097	49712150	-
ENSG00000096063	SRPK1	0.537979	0.00239493	0.0163164	0.259094	0.002248	0.00540871	protein_coding	6	35800743	35889119	-
ENSG00000096433	ITPR3	1.11413	3.72688e-08	1.43048e-06	0.783855	3.03979e-06	1.38937e-05	protein_coding	6	33588142	33664351	+
ENSG00000096968	JAK2	-0.795527	0.000404357	0.00384621	-0.555003	1.57651e-07	9.24581e-07	protein_coding	9	4985033	5128183	+
ENSG00000099256	PRTFDC1	-1.07744	0.00460361	0.0270979	-1.454	1.02348e-18	6.55495e-17	protein_coding	10	25137536	25241533	-
ENSG00000099290	FAM21A	1.00174	0.00197752	0.014034	0.539989	0.00148451	0.00373248	protein_coding	10	51827648	51893269	+
ENSG00000099385	BCL7C	-0.733487	0.00772371	0.0401304	-0.399151	9.84553e-05	0.000327336	protein_coding	16	30844947	30906281	-
ENSG00000099849	RASSF7	1.03482	0.000351632	0.00343871	0.538154	9.93042e-05	0.000329872	protein_coding	11	560404	564021	+
ENSG00000099889	ARVCF	0.850831	0.000123025	0.0014206	0.601898	1.58359e-10	1.65123e-09	protein_coding	22	19957419	20004331	-
ENSG00000099954	CECR2	1.36366	6.5516e-06	0.000119559	1.4173	6.03693e-13	1.04062e-11	protein_coding	22	17840837	18037850	+
ENSG00000100027	YPEL1	1.57412	4.00364e-06	7.92537e-05	1.38462	3.66554e-26	1.03905e-23	protein_coding	22	22051833	22090123	-
ENSG00000100031	GGT1	1.76958	1.16434e-13	2.53841e-11	0.857356	1.4872e-05	5.84605e-05	protein_coding	22	24979718	25024972	+
ENSG00000100034	PPM1F	-0.936775	1.79361e-05	0.000279042	-0.379391	0.000724855	0.00197391	protein_coding	22	22273793	22307209	-
ENSG00000100097	LGALS1	-1.07376	2.234e-06	4.88201e-05	-1.34095	3.63783e-12	5.35426e-11	protein_coding	22	38071615	38075813	+
ENSG00000100105	PATZ1	0.498692	0.00523081	0.0298739	0.514026	7.36251e-08	4.59616e-07	protein_coding	22	31721790	31742218	-
ENSG00000100139	MICALL1	-0.852822	0.000330595	0.0032662	-0.714499	1.04849e-13	2.10344e-12	protein_coding	22	38301664	38338829	+
ENSG00000100154	TTC28	-1.24133	8.20443e-10	5.19964e-08	-0.555692	8.29704e-05	0.000280607	protein_coding	22	28374004	29075853	-
ENSG00000100167	SEPT3	1.25131	0.00109384	0.00877594	0.999313	5.63274e-07	2.93966e-06	protein_coding	22	42372276	42394225	+
ENSG00000100219	XBP1	0.702972	0.00265677	0.0176445	0.698704	4.54208e-06	2.00362e-05	protein_coding	22	29190543	29196585	-
ENSG00000100234	TIMP3	-1.3525	8.55093e-13	1.41228e-10	-1.06693	6.68611e-12	9.32947e-11	protein_coding	22	33197687	33259030	+
ENSG00000100243	CYB5R3	-0.642103	0.000487032	0.00447888	-0.37411	2.8009e-05	0.000104518	protein_coding	22	43013846	43045574	-
ENSG00000100281	HMGXB4	0.534468	0.00341152	0.0214931	0.354111	7.07077e-06	2.97247e-05	protein_coding	22	35653445	35691800	+
ENSG00000100285	NEFH	-1.74888	5.04136e-09	2.56795e-07	-1.17904	0.000269428	0.000807703	protein_coding	22	29876219	29887379	+
ENSG00000100290	BIK	1.60484	0.000108349	0.00127271	0.712804	1.41213e-06	6.86644e-06	protein_coding	22	43506754	43525718	+
ENSG00000100302	RASD2	-0.818717	0.00971392	0.047726	-0.707509	1.57657e-05	6.17043e-05	protein_coding	22	35936915	35950048	+
ENSG00000100304	TTLL12	0.775743	0.0001899	0.00203611	0.865277	6.03059e-18	3.17217e-16	protein_coding	22	43562628	43583139	-
ENSG00000100307	CBX7	-1.18423	1.9084e-08	8.277e-07	-0.857542	6.25964e-18	3.27018e-16	protein_coding	22	39516172	39548679	-
ENSG00000100316	RPL3	0.517947	0.0027487	0.0180934	0.28378	0.00673148	0.014392	protein_coding	22	39708887	39716394	-
ENSG00000100320	RBFOX2	-0.654947	1.09805e-05	0.000183769	-0.536947	1.63177e-09	1.40719e-08	protein_coding	22	36134783	36424473	-
ENSG00000100321	SYNGR1	-1.37123	1.06539e-07	3.53351e-06	-0.824709	4.6032e-18	2.51647e-16	protein_coding	22	39745930	39781593	+
ENSG00000100342	APOL1	-0.689795	0.00468629	0.0274348	-0.778301	3.2218e-08	2.15166e-07	protein_coding	22	36649056	36663576	+
ENSG00000100353	EIF3D	0.518456	0.00520309	0.0297884	0.264369	0.000572953	0.00159545	protein_coding	22	36906897	36925483	-
ENSG00000100422	CERK	-1.10016	1.05499e-05	0.000178758	-0.990833	6.26128e-15	1.70233e-13	protein_coding	22	47080308	47134158	-
ENSG00000100427	MLC1	-3.60658	2.23301e-06	4.88201e-05	-2.44143	1.5116e-10	1.58915e-09	protein_coding	22	50497820	50524331	-
ENSG00000100522	GNPNAT1	0.790048	0.000398713	0.00380923	0.795699	1.49316e-10	1.57084e-09	protein_coding	14	53241912	53258386	-
ENSG00000100605	ITPK1	-0.52765	0.00286108	0.0186753	-0.299452	0.0052428	0.0115172	protein_coding	14	93403259	93582665	-
ENSG00000100625	SIX4	1.31559	7.90583e-08	2.72144e-06	0.897016	5.03019e-15	1.38984e-13	protein_coding	14	61176246	61191066	-
ENSG00000100628	ASB2	-1.96764	9.39578e-10	5.77558e-08	-1.55096	1.45606e-13	2.83201e-12	protein_coding	14	94400499	94443137	-
ENSG00000100767	PAPLN	-0.83226	0.00403403	0.024548	-0.466371	0.00542628	0.0118657	protein_coding	14	73704205	73741348	+
ENSG00000100823	APEX1	0.578119	0.000439613	0.00413254	0.400951	1.05918e-07	6.41841e-07	protein_coding	14	20923350	20925927	+
ENSG00000100842	EFS	-1.52705	8.40658e-12	9.96058e-10	-1.34153	2.06633e-14	4.92669e-13	protein_coding	14	23825611	23834961	-
ENSG00000100934	SEC23A	-0.75104	1.22451e-05	0.000201895	-0.982381	1.38563e-12	2.25158e-11	protein_coding	14	39501123	39578850	-
ENSG00000100968	NFATC4	-1.61469	1.73537e-08	7.58691e-07	-0.958748	5.74668e-10	5.43325e-09	protein_coding	14	24834879	24848810	+
ENSG00000101004	NINL	-1.00368	0.000356301	0.00347606	-0.78806	3.65175e-07	1.98077e-06	protein_coding	20	25433341	25566153	-
ENSG00000101017	CD40	-1.70039	2.20507e-05	0.000335708	-1.23735	6.8119e-21	6.81502e-19	protein_coding	20	44746911	44758502	+
ENSG00000101040	ZMYND8	0.767812	7.17767e-05	0.000893846	0.642807	4.31305e-09	3.40836e-08	protein_coding	20	45837859	45985567	-
ENSG00000101096	NFATC2	-0.837074	0.00195284	0.0138951	-0.651031	2.23334e-05	8.50815e-05	protein_coding	20	50003494	50179370	-
ENSG00000101098	RIMS4	-2.21309	3.11756e-08	1.24939e-06	-1.39447	5.49987e-09	4.2326e-08	protein_coding	20	43380449	43438979	-
ENSG00000101166	SLMO2	1.18536	1.74684e-06	3.93326e-05	0.458076	2.95266e-07	1.62929e-06	protein_coding	20	57608200	57617964	-
ENSG00000101236	RNF24	0.55677	0.00767341	0.0399579	0.366162	5.60418e-05	0.000196121	protein_coding	20	3907956	3996229	-
ENSG00000101255	TRIB3	1.33578	5.04705e-05	0.000667673	0.927057	4.94567e-13	8.66172e-12	protein_coding	20	361261	378203	+
ENSG00000101265	RASSF2	-0.75418	0.00109992	0.0088074	-0.457881	0.00487269	0.0107942	protein_coding	20	4760669	4804291	-
ENSG00000101290	CDS2	-0.520956	0.000863237	0.00721615	-0.32281	8.31154e-05	0.000281035	protein_coding	20	5107432	5178533	+
ENSG00000101298	SNPH	-1.28649	0.00635757	0.0345763	-0.521912	0.00459483	0.0102452	protein_coding	20	1246960	1289972	+
ENSG00000101310	SEC23B	0.744028	9.2885e-05	0.00111921	0.602629	4.00834e-07	2.15283e-06	protein_coding	20	18488137	18542059	+
ENSG00000101335	MYL9	-1.59898	7.79234e-09	3.74743e-07	-1.77443	4.32397e-16	1.46756e-14	protein_coding	20	35169887	35178228	+
ENSG00000101347	SAMHD1	-0.522334	0.00406728	0.0247043	-0.347721	0.00985671	0.0201062	protein_coding	20	35518632	35580246	-
ENSG00000101443	WFDC2	-1.50979	0.000159078	0.00175986	-1.4966	1.03831e-10	1.121e-09	protein_coding	20	44098346	44110172	+
ENSG00000101444	AHCY	0.613886	0.00402566	0.0245062	0.337145	0.000229994	0.000700181	protein_coding	20	32868074	32899608	-
ENSG00000101474	APMAP	0.559216	0.00163145	0.0121143	0.535792	1.92211e-11	2.42753e-10	protein_coding	20	24943561	24973615	-
ENSG00000101493	ZNF516	-1.05413	4.25301e-07	1.1622e-05	-1.00378	8.32141e-13	1.40747e-11	protein_coding	18	74069644	74207146	-
ENSG00000101605	MYOM1	-3.10924	2.92799e-09	1.60119e-07	-1.50774	2.02423e-06	9.56027e-06	protein_coding	18	3066805	3220106	-
ENSG00000101665	SMAD7	-0.837603	0.000527917	0.00478225	-0.542215	5.23424e-07	2.75044e-06	protein_coding	18	46446223	46477081	-
ENSG00000101849	TBL1X	-1.01206	1.37232e-06	3.21014e-05	-0.543341	4.31101e-06	1.90995e-05	protein_coding	X	9431335	9687780	+
ENSG00000101856	PGRMC1	-0.467032	0.00710221	0.0376307	-0.654962	1.55167e-13	3.0027e-12	protein_coding	X	118370216	118378429	+
ENSG00000101935	AMMECR1	1.07483	0.00102349	0.00833839	0.732782	1.32157e-08	9.50625e-08	protein_coding	X	109437414	109683461	-
ENSG00000101938	CHRDL1	-1.94763	6.83207e-22	9.30926e-19	-1.63867	8.66035e-12	1.17616e-10	protein_coding	X	109917084	110039286	-
ENSG00000101951	PAGE4	-1.97651	3.75497e-08	1.43788e-06	-1.67415	3.78821e-08	2.50372e-07	protein_coding	X	49593863	49598576	+
ENSG00000101955	SRPX	-1.63532	1.15366e-05	0.000191897	-1.2033	5.92501e-10	5.58117e-09	protein_coding	X	38008589	38080696	-
ENSG00000102007	PLP2	-1.4233	4.13767e-07	1.13515e-05	-1.19355	1.67195e-19	1.21292e-17	protein_coding	X	49028273	49031588	+
ENSG00000102024	PLS3	-0.8194	0.00100271	0.00821823	-0.9958	8.16286e-14	1.68337e-12	protein_coding	X	114795501	114885181	+
ENSG00000102034	ELF4	-1.48382	7.63117e-07	1.91965e-05	-1.17161	1.51396e-16	5.6248e-15	protein_coding	X	129198849	129244691	-
ENSG00000102054	RBBP7	-0.596843	2.4198e-05	0.00036266	-0.366468	7.59987e-06	3.17152e-05	protein_coding	X	16857406	16888537	-
ENSG00000102181	CD99L2	-0.616112	0.0054837	0.0308442	-0.408987	5.19894e-05	0.000183491	protein_coding	X	149934810	150067289	-
ENSG00000102226	USP11	-0.722907	0.00331281	0.0210033	-0.515692	9.61552e-10	8.70401e-09	protein_coding	X	47092089	47107727	+
ENSG00000102265	TIMP1	-0.672821	0.00745977	0.0390319	-0.589648	0.000267715	0.000803511	protein_coding	X	47441712	47446188	+
ENSG00000102287	GABRE	-0.777627	0.00158705	0.0118493	-1.1623	0.000114371	0.000374456	protein_coding	X	151121596	151143152	-
ENSG00000102349	KLF8	-0.795299	0.00926111	0.0460129	-1.10027	5.5708e-16	1.84572e-14	protein_coding	X	56258854	56314322	+
ENSG00000102362	SYTL4	-1.11581	4.43197e-09	2.28603e-07	-0.559396	1.62745e-09	1.40427e-08	protein_coding	X	99929488	99987110	-
ENSG00000102409	BEX4	-0.72046	0.000134592	0.00153445	-0.387265	9.18621e-06	3.76879e-05	protein_coding	X	102470020	102472174	+
ENSG00000102547	CAB39L	0.69705	0.00108508	0.00871423	0.276894	0.00784535	0.0164731	protein_coding	13	49882786	50018262	-
ENSG00000102743	SLC25A15	2.61957	7.59187e-06	0.000135518	0.581701	6.49927e-06	2.75809e-05	protein_coding	13	41363548	41384247	+
ENSG00000102780	DGKH	-0.652442	0.000580777	0.00518923	-0.723158	4.96497e-06	2.17077e-05	protein_coding	13	42614176	42830714	+
ENSG00000102781	KATNAL1	-0.66549	0.00541457	0.0304973	-0.903611	3.65747e-10	3.56365e-09	protein_coding	13	30776767	30881621	-
ENSG00000102882	MAPK3	-0.629259	0.00582528	0.0323207	-0.314969	2.14817e-05	8.20069e-05	protein_coding	16	30125426	30134827	-
ENSG00000102934	PLLP	-1.57107	0.0064582	0.0349662	-1.29008	7.79009e-14	1.61711e-12	protein_coding	16	57290004	57318599	-
ENSG00000102935	ZNF423	-1.44252	8.3538e-07	2.07273e-05	-0.822372	6.72327e-06	2.84212e-05	protein_coding	16	49521435	49891830	-
ENSG00000103034	NDRG4	-1.71446	0.00191575	0.0136609	-1.65492	6.99755e-15	1.85958e-13	protein_coding	16	58496750	58547532	+
ENSG00000103056	SMPD3	1.46741	0.000584021	0.00520965	0.684007	0.00180292	0.00443616	protein_coding	16	68392231	68482591	-
ENSG00000103067	ESRP2	1.21489	1.08566e-09	6.62376e-08	1.18794	7.13263e-20	5.62779e-18	protein_coding	16	68263014	68272005	-
ENSG00000103175	WFDC1	-1.65084	6.86235e-08	2.44156e-06	-1.58972	2.10161e-13	3.95201e-12	protein_coding	16	84328252	84363450	+
ENSG00000103196	CRISPLD2	-1.12404	9.03846e-09	4.29616e-07	-1.17299	3.08058e-15	8.94669e-14	protein_coding	16	84853590	84954374	+
ENSG00000103202	NME4	0.559603	0.00953886	0.0470356	0.282461	0.0254933	0.0464223	protein_coding	16	446725	460367	+
ENSG00000103241	FOXF1	-1.50545	8.31675e-10	5.23028e-08	-1.37799	3.39166e-12	5.0209e-11	protein_coding	16	86544133	86548076	+
ENSG00000103264	FBXO31	-0.998031	1.21047e-06	2.88099e-05	-0.395007	5.8938e-05	0.000205504	protein_coding	16	87360593	87425748	-
ENSG00000103319	EEF2K	-0.927393	7.26487e-08	2.55458e-06	-0.339887	0.000137219	0.000441079	protein_coding	16	22217603	22298554	+
ENSG00000103335	PIEZO1	0.520342	0.00395619	0.0241642	0.722664	1.69734e-13	3.24765e-12	protein_coding	16	88781751	88851619	-
ENSG00000103353	UBFD1	0.398334	0.00631385	0.0344011	0.377718	7.47417e-08	4.66207e-07	protein_coding	16	23568392	23585710	+
ENSG00000103365	GGA2	-0.654768	0.000288347	0.00291214	-0.41497	2.30616e-08	1.58653e-07	protein_coding	16	23474863	23533316	-
ENSG00000103381	CPPED1	-0.902468	0.000439766	0.00413254	-0.495709	1.35871e-06	6.61716e-06	protein_coding	16	12756919	12897874	-
ENSG00000103460	TOX3	1.84461	3.26556e-07	9.33483e-06	1.72948	7.58912e-15	1.98915e-13	protein_coding	16	52471917	52581714	-
ENSG00000103485	QPRT	-2.19973	2.33134e-05	0.000351983	-1.83112	3.62099e-26	1.03905e-23	protein_coding	16	29674600	29710020	+
ENSG00000103490	PYCARD	-1.30074	0.0032006	0.0204107	-1.07698	2.44234e-10	2.46928e-09	protein_coding	16	31212806	31214771	-
ENSG00000103495	MAZ	0.553949	0.00661221	0.0355584	0.588757	6.20642e-06	2.64629e-05	protein_coding	16	29817427	29823649	+
ENSG00000103528	SYT17	0.625421	0.00377584	0.0232977	0.460742	3.31439e-05	0.000122014	protein_coding	16	19179293	19279652	+
ENSG00000103534	TMC5	1.65631	7.70208e-16	2.92876e-13	1.02512	7.05629e-11	7.89442e-10	protein_coding	16	19421818	19510435	+
ENSG00000103710	RASL12	-1.92897	7.62937e-09	3.67988e-07	-1.72266	1.75161e-16	6.36998e-15	protein_coding	15	65345679	65369028	-
ENSG00000103769	RAB11A	1.0302	1.17848e-07	3.84616e-06	0.454294	1.06127e-09	9.51662e-09	protein_coding	15	66018392	66184329	+
ENSG00000103855	CD276	0.474577	0.00988267	0.0483084	0.347524	0.000840633	0.00225099	protein_coding	15	73976307	74006859	+
ENSG00000103942	HOMER2	0.648609	0.00227337	0.0156119	0.547846	4.69082e-06	2.06329e-05	protein_coding	15	83509838	83654661	-
ENSG00000103978	TMEM87A	0.64546	0.00042699	0.00403334	0.402394	3.14619e-05	0.000116438	protein_coding	15	42502730	42565861	-
ENSG00000104067	TJP1	0.391584	0.00413395	0.0249517	0.525057	7.54892e-09	5.68339e-08	protein_coding	15	29991571	30261068	-
ENSG00000104093	DMXL2	0.40647	0.00984079	0.0481869	0.428649	0.000712771	0.00194481	protein_coding	15	51739908	51915030	-
ENSG00000104177	MYEF2	1.18846	1.11157e-07	3.657e-06	0.708701	4.93194e-17	2.03486e-15	protein_coding	15	48431625	48470714	-
ENSG00000104228	TRIM35	-0.601476	0.00738508	0.0387651	-0.294768	0.000378097	0.00109592	protein_coding	8	27142404	27168836	-
ENSG00000104312	RIPK2	0.877501	0.00227751	0.0156272	0.906088	1.4638e-16	5.45169e-15	protein_coding	8	90769975	90803291	+
ENSG00000104313	EYA1	-1.14279	0.000107003	0.00125872	-1.01397	2.63337e-05	9.88933e-05	protein_coding	8	72109668	72274467	-
ENSG00000104324	CPQ	-0.9288	0.000240896	0.00250565	-0.685325	3.14914e-08	2.10497e-07	protein_coding	8	97657455	98161882	+
ENSG00000104341	LAPTM4B	-0.970209	0.000144417	0.0016274	-0.86018	1.14718e-09	1.02271e-08	protein_coding	8	98787285	98865241	+
ENSG00000104413	ESRP1	0.938573	4.64598e-06	8.96887e-05	0.772258	2.68197e-10	2.68495e-09	protein_coding	8	95653302	95719694	+
ENSG00000104447	TRPS1	-0.992181	1.65037e-05	0.000259473	-0.560063	2.97231e-05	0.0001105	protein_coding	8	116420724	116821899	-
ENSG00000104490	NCALD	1.68342	2.92878e-12	4.02424e-10	0.979464	4.58122e-06	2.01856e-05	protein_coding	8	102698771	103137135	-
ENSG00000104522	TSTA3	0.833836	0.000185978	0.00200457	0.689543	2.45614e-07	1.37967e-06	protein_coding	8	144694788	144700218	-
ENSG00000104824	HNRNPL	0.556426	0.000687778	0.00598951	0.243325	2.00933e-05	7.71813e-05	protein_coding	19	39327028	39342987	-
ENSG00000104870	FCGRT	-0.638203	0.00202782	0.0143103	-0.775133	2.3855e-15	7.06284e-14	protein_coding	19	50010073	50029590	+
ENSG00000104879	CKM	-6.13091	1.64994e-06	3.74696e-05	-2.28994	1.00422e-06	5.02011e-06	protein_coding	19	45809672	45826235	-
ENSG00000104936	DMPK	-1.19075	9.24126e-07	2.26203e-05	-1.32414	2.28597e-12	3.51672e-11	protein_coding	19	46272975	46285810	-
ENSG00000105136	ZNF419	0.960457	0.00104803	0.00846653	0.382368	0.00122139	0.00313847	protein_coding	19	57999079	58006048	+
ENSG00000105137	SYDE1	-1.28704	0.00623986	0.0340661	-0.946774	5.29806e-09	4.08963e-08	protein_coding	19	15218214	15225799	+
ENSG00000105245	NUMBL	-0.928918	0.00336273	0.0212622	-0.435322	2.38655e-05	9.03781e-05	protein_coding	19	41172596	41196877	-
ENSG00000105270	CLIP3	-1.29238	5.2514e-07	1.39166e-05	-1.48136	2.20806e-12	3.41401e-11	protein_coding	19	36505562	36524245	-
ENSG00000105514	RAB3D	1.27701	2.4374e-11	2.5224e-09	1.08285	3.36675e-17	1.48089e-15	protein_coding	19	11432722	11456946	-
ENSG00000105607	GCDH	-0.781795	0.00737374	0.0387305	0.170533	0.0234556	0.0431792	protein_coding	19	13001840	13025021	+
ENSG00000105640	RPL18A	0.748325	6.52885e-06	0.000119277	0.33792	0.00525596	0.0115376	protein_coding	19	17970685	17974962	+
ENSG00000105655	ISYNA1	-1.43335	0.000254416	0.00261797	-1.01005	4.61048e-12	6.66256e-11	protein_coding	19	18545198	18549111	-
ENSG00000105664	COMP	1.72574	0.00185319	0.0133135	2.55198	7.55224e-10	6.97239e-09	protein_coding	19	18893583	18902123	-
ENSG00000105699	LSR	0.819001	2.30935e-05	0.000348985	0.608966	7.83063e-09	5.85271e-08	protein_coding	19	35739233	35758867	+
ENSG00000105707	HPN	3.31598	7.62311e-16	2.92876e-13	2.51145	1.34864e-27	4.80084e-25	protein_coding	19	35531410	35557475	+
ENSG00000105738	SIPA1L3	0.638986	0.00284808	0.0186053	0.835512	4.66012e-15	1.29695e-13	protein_coding	19	38397868	38699012	+
ENSG00000105778	AVL9	0.76196	4.41462e-06	8.62406e-05	0.781165	6.20807e-18	3.25434e-16	protein_coding	7	32535038	33078516	+
ENSG00000105855	ITGB8	-0.542663	0.0051786	0.0296586	-0.795029	4.99722e-07	2.63676e-06	protein_coding	7	20370325	20455377	+
ENSG00000105875	WDR91	-0.622596	0.00871016	0.0438899	-0.30111	0.000103237	0.000341453	protein_coding	7	134868590	134896316	-
ENSG00000105894	PTN	-1.92654	2.38084e-12	3.32728e-10	-0.809853	0.00107382	0.00280016	protein_coding	7	136912088	137028611	-
ENSG00000105926	MPP6	0.770844	0.000822949	0.00691827	1.41758	3.63307e-22	5.05558e-20	protein_coding	7	24612887	24733812	+
ENSG00000105971	CAV2	-1.55552	3.02349e-13	5.55472e-11	-1.49311	3.49463e-28	1.33731e-25	protein_coding	7	115927434	116148595	+
ENSG00000105974	CAV1	-1.33381	1.83445e-09	1.07896e-07	-1.70474	8.44751e-19	5.50239e-17	protein_coding	7	116164839	116201233	+
ENSG00000105982	RNF32	1.64313	0.00822865	0.0420327	0.600316	8.80482e-07	4.44071e-06	protein_coding	7	156432975	156469824	+
ENSG00000105983	LMBR1	0.577136	0.00303624	0.0195995	0.272579	0.00164586	0.00408053	protein_coding	7	156461646	156685924	-
ENSG00000105989	WNT2	-3.3667	2.44702e-15	8.16556e-13	-1.0127	0.00240659	0.00574065	protein_coding	7	116916685	116963343	-
ENSG00000106003	LFNG	1.36908	6.60098e-10	4.33464e-08	1.18723	4.96724e-09	3.86153e-08	protein_coding	7	2552163	2568811	+
ENSG00000106031	HOXA13	-0.975075	1.42466e-06	3.31832e-05	-0.470311	3.01726e-05	0.000112073	protein_coding	7	27233122	27239725	-
ENSG00000106034	CPED1	-0.958156	3.50054e-06	7.04026e-05	-1.217	1.0284e-09	9.2544e-09	protein_coding	7	120628731	120937498	+
ENSG00000106066	CPVL	-0.773504	0.00940868	0.0465854	-0.735004	0.000102855	0.000340264	protein_coding	7	29034847	29235067	-
ENSG00000106069	CHN2	1.16243	0.000173616	0.00188875	0.95585	5.2103e-07	2.73975e-06	protein_coding	7	29161890	29553944	+
ENSG00000106211	HSPB1	-1.36426	2.2616e-06	4.91748e-05	-1.28355	4.06838e-10	3.93149e-09	protein_coding	7	75931861	75933612	+
ENSG00000106258	CYP3A5	-2.15016	2.46271e-06	5.29253e-05	-1.99812	4.03039e-10	3.8997e-09	protein_coding	7	99245817	99277621	-
ENSG00000106261	ZKSCAN1	0.821414	2.5385e-07	7.4653e-06	0.826276	6.02677e-12	8.48682e-11	protein_coding	7	99613204	99639312	+
ENSG00000106278	PTPRZ1	-1.77009	0.00705151	0.0374078	-1.32548	2.34768e-05	8.90384e-05	protein_coding	7	121513143	121702090	+
ENSG00000106290	TAF6	-0.573266	0.00737694	0.0387348	-0.200573	0.00486482	0.0107797	protein_coding	7	99704693	99717464	-
ENSG00000106330	MOSPD3	1.30815	0.00788421	0.0407011	0.250082	0.0193439	0.0364786	protein_coding	7	100209725	100213007	+
ENSG00000106351	AGFG2	0.92692	1.33558e-05	0.000217728	0.569608	4.9771e-07	2.62705e-06	protein_coding	7	100136834	100165842	+
ENSG00000106443	PHF14	0.527001	0.00214993	0.0150036	0.541472	1.12215e-10	1.2037e-09	protein_coding	7	11013499	11209250	+
ENSG00000106462	EZH2	1.37626	0.000411971	0.00391408	1.36894	4.35416e-22	5.84641e-20	protein_coding	7	148504475	148581413	-
ENSG00000106483	SFRP4	1.30237	0.00114776	0.00912351	1.42298	4.20265e-07	2.25009e-06	protein_coding	7	37945543	38065297	-
ENSG00000106537	TSPAN13	1.87654	6.27955e-12	7.6057e-10	1.26578	8.79839e-17	3.46213e-15	protein_coding	7	16793160	16824161	+
ENSG00000106538	RARRES2	-1.52103	5.75173e-06	0.000106871	-1.4969	1.55546e-15	4.7241e-14	protein_coding	7	150035408	150038763	-
ENSG00000106546	AHR	-0.713077	0.000235702	0.00245788	-0.999112	2.31517e-09	1.9292e-08	protein_coding	7	17338246	17385776	+
ENSG00000106571	GLI3	-1.18342	4.45086e-06	8.65352e-05	-0.745797	6.07263e-08	3.86825e-07	protein_coding	7	42000548	42277469	-
ENSG00000106628	POLD2	0.611116	0.00597593	0.0329553	0.685987	1.20465e-15	3.72517e-14	protein_coding	7	44154286	44163957	-
ENSG00000106638	TBL2	0.510797	0.00528209	0.0300296	0.443013	2.65803e-07	1.48328e-06	protein_coding	7	72983262	72993121	-
ENSG00000106665	CLIP2	-1.11149	0.000322441	0.00320306	-0.702456	1.99575e-08	1.3867e-07	protein_coding	7	73703805	73820273	+
ENSG00000106789	CORO2A	0.931734	0.00034349	0.00338163	0.477563	0.000287595	0.000857798	protein_coding	9	100883257	100954922	-
ENSG00000106809	OGN	-1.11578	8.89706e-06	0.000155177	-1.49724	3.12897e-10	3.07612e-09	protein_coding	9	95146249	95166978	-
ENSG00000106819	ASPN	1.41302	0.00102475	0.0083424	1.64297	9.34267e-11	1.01866e-09	protein_coding	9	95218487	95244788	-
ENSG00000106823	ECM2	-1.11173	9.2495e-06	0.000160041	-0.744714	9.06025e-05	0.000304134	protein_coding	9	95256365	95298937	-
ENSG00000107104	KANK1	-0.818598	6.73787e-06	0.000121996	-0.825625	2.3152e-18	1.36651e-16	protein_coding	9	470291	746105	+
ENSG00000107130	NCS1	-0.900973	0.000436708	0.00411107	-1.13686	1.09335e-11	1.45151e-10	protein_coding	9	132934857	132999583	+
ENSG00000107249	GLIS3	-1.28115	0.00066933	0.00586339	-0.758951	3.8342e-05	0.000139157	protein_coding	9	3824127	4348392	-
ENSG00000107317	PTGDS	-1.85946	1.2147e-08	5.51711e-07	-1.45495	1.04018e-10	1.12206e-09	protein_coding	9	139871956	139879887	+
ENSG00000107438	PDLIM1	-1.015	0.000365564	0.00354948	-1.12953	1.19758e-16	4.58285e-15	protein_coding	10	96997329	97050781	-
ENSG00000107485	GATA3	-1.73441	8.24139e-05	0.00100864	-1.58114	2.42732e-12	3.70439e-11	protein_coding	10	8095567	8117161	+
ENSG00000107518	ATRNL1	-2.09104	1.77154e-12	2.5634e-10	-1.40655	1.12937e-06	5.58555e-06	protein_coding	10	116853124	117708503	+
ENSG00000107521	HPS1	-1.02534	4.3071e-05	0.000590322	-0.415371	0.00135085	0.00343423	protein_coding	10	100175955	100206684	-
ENSG00000107562	CXCL12	-1.4043	8.30252e-10	5.23028e-08	-0.800661	1.41682e-05	5.60248e-05	protein_coding	10	44793038	44881941	-
ENSG00000107719	PALD1	-1.12956	0.00455737	0.0268822	-0.606886	0.000108816	0.000358358	protein_coding	10	72238577	72328205	+
ENSG00000107731	UNC5B	-1.40714	0.000681699	0.00594795	-1.18812	2.08249e-12	3.24217e-11	protein_coding	10	72972327	73062621	+
ENSG00000107736	CDH23	-2.76722	7.50093e-07	1.88989e-05	-1.63968	9.34829e-15	2.40494e-13	protein_coding	10	73156691	73575702	+
ENSG00000107738	C10orf54	-1.05709	0.000103008	0.00121697	-0.98447	2.95672e-13	5.35604e-12	protein_coding	10	73507316	73533255	-
ENSG00000107771	CCSER2	-0.603864	0.000693327	0.0060173	-0.419629	6.41737e-05	0.000222342	protein_coding	10	86088342	86278273	+
ENSG00000107796	ACTA2	-1.34482	3.4518e-08	1.34382e-06	-1.48113	1.35981e-12	2.22098e-11	protein_coding	10	90694831	90751147	-
ENSG00000107819	SFXN3	-0.677549	0.0010581	0.00853529	-0.75335	2.50525e-10	2.52455e-09	protein_coding	10	102790991	102800998	+
ENSG00000107897	ACBD5	0.572399	0.00742328	0.0388658	0.279544	0.00133969	0.00340868	protein_coding	10	27484146	27531059	-
ENSG00000107929	LARP4B	0.430641	0.00771178	0.0401097	0.378178	8.7643e-07	4.42318e-06	protein_coding	10	855484	977564	-
ENSG00000107957	SH3PXD2A	-0.689593	0.000264441	0.00270144	-0.719756	2.58723e-09	2.13492e-08	protein_coding	10	105348285	105615301	-
ENSG00000108091	CCDC6	0.781543	4.4387e-05	0.0006028	0.395883	7.71818e-06	3.21475e-05	protein_coding	10	61548521	61666414	-
ENSG00000108107	RPL28	0.695818	0.000362396	0.00352291	0.615178	3.96936e-05	0.00014357	protein_coding	19	55896713	55914612	+
ENSG00000108244	KRT23	-1.99293	0.000224891	0.00236354	-1.68616	1.51757e-09	1.32136e-08	protein_coding	17	39078948	39093886	-
ENSG00000108298	RPL19	0.52748	0.00170718	0.0125175	0.327274	0.00368778	0.00840888	protein_coding	17	37356536	37360980	+
ENSG00000108370	RGS9	-1.97704	0.00067722	0.00591835	-1.70441	1.45734e-12	2.35312e-11	protein_coding	17	63133549	63223821	+
ENSG00000108375	RNF43	1.06664	1.4637e-06	3.39364e-05	0.555312	1.06925e-05	4.32532e-05	protein_coding	17	56429861	56494956	-
ENSG00000108381	ASPA	-2.42963	1.86924e-11	1.97187e-09	-2.17877	1.05007e-18	6.64191e-17	protein_coding	17	3375668	3406713	+
ENSG00000108439	PNPO	0.736396	0.00261742	0.0174541	0.371177	0.000166665	0.000525632	protein_coding	17	46018872	46025654	+
ENSG00000108515	ENO3	-3.0869	0.00100811	0.00824177	-0.918837	0.00579422	0.0125769	protein_coding	17	4851387	4860426	+
ENSG00000108582	CPD	0.686411	5.63078e-05	0.000730126	0.473605	7.31362e-06	3.06497e-05	protein_coding	17	28705923	28797007	+
ENSG00000108604	SMARCD2	0.490151	0.00133444	0.0102583	0.397334	9.86232e-08	6.00249e-07	protein_coding	17	61909444	61920425	-
ENSG00000108639	SYNGR2	0.937662	6.27124e-06	0.000115085	0.690426	2.58408e-09	2.13462e-08	protein_coding	17	76164639	76169608	+
ENSG00000108679	LGALS3BP	-1.03328	0.000110024	0.00128961	-0.970391	1.12589e-10	1.20686e-09	protein_coding	17	76967320	76976191	-
ENSG00000108753	HNF1B	1.17309	0.0100577	0.0489185	0.542343	0.00771488	0.0162437	protein_coding	17	36046435	36105237	-
ENSG00000108799	EZH1	-0.571409	0.00448723	0.0265451	-0.460323	1.37158e-07	8.1533e-07	protein_coding	17	40852293	40897071	-
ENSG00000108823	SGCA	-1.95115	1.01338e-05	0.000173324	-1.46771	8.36549e-11	9.20565e-10	protein_coding	17	48241575	48253292	+
ENSG00000108829	LRRC59	0.590792	0.000708731	0.00611851	0.47307	1.34657e-09	1.1812e-08	protein_coding	17	48452420	48474914	-
ENSG00000108846	ABCC3	-1.18722	0.000584337	0.00520965	-0.692681	0.000882983	0.00234976	protein_coding	17	48712138	48769613	+
ENSG00000108852	MPP2	-1.82585	2.17509e-08	9.29266e-07	-1.46752	1.093e-16	4.20364e-15	protein_coding	17	41952725	41987068	-
ENSG00000108861	DUSP3	-0.667215	8.50319e-05	0.00103758	-0.804335	1.4108e-12	2.2852e-11	protein_coding	17	41843489	41856356	-
ENSG00000108924	HLF	-1.2641	2.57162e-09	1.42493e-07	-1.06499	2.1014e-09	1.7664e-08	protein_coding	17	53342373	53402426	+
ENSG00000108953	YWHAE	0.455064	0.00525993	0.0299831	0.246627	0.00280882	0.00659932	protein_coding	17	1247566	1303672	-
ENSG00000108984	MAP2K6	1.53425	3.13835e-06	6.47101e-05	1.1369	1.21536e-11	1.59414e-10	protein_coding	17	67410839	67539472	+
ENSG00000109084	TMEM97	1.00478	0.00280971	0.0184356	0.444106	0.000620109	0.00171739	protein_coding	17	26646121	26655707	+
ENSG00000109099	PMP22	-1.41512	4.8616e-08	1.80254e-06	-1.24206	1.361e-12	2.22098e-11	protein_coding	17	15133095	15168643	-
ENSG00000109113	RAB34	-1.57961	9.87842e-12	1.13748e-09	-1.23687	4.86213e-18	2.64857e-16	protein_coding	17	27041299	27045447	-
ENSG00000109118	PHF12	0.463196	0.0084666	0.042993	0.879726	1.36044e-18	8.46512e-17	protein_coding	17	27232268	27278789	-
ENSG00000109133	TMEM33	0.616287	0.00435165	0.0259685	0.360614	9.47144e-05	0.000316549	protein_coding	4	41937137	41962589	+
ENSG00000109184	DCUN1D4	-0.407717	0.00536899	0.0303256	-0.603972	2.53018e-12	3.8346e-11	protein_coding	4	52709166	52783003	+
ENSG00000109501	WFS1	-0.669111	0.00282225	0.0184882	-0.344699	0.00326424	0.00754656	protein_coding	4	6271576	6304992	+
ENSG00000109572	CLCN3	0.838339	2.49448e-07	7.38901e-06	0.451732	2.81249e-06	1.29515e-05	protein_coding	4	170533784	170644824	+
ENSG00000109576	AADAT	1.31774	2.20264e-05	0.000335652	0.565962	7.68543e-06	3.20373e-05	protein_coding	4	170981373	171012850	-
ENSG00000109586	GALNT7	1.62167	3.43507e-10	2.47109e-08	1.33885	2.51232e-20	2.2229e-18	protein_coding	4	174089904	174245118	+
ENSG00000109667	SLC2A9	-1.36836	0.00414165	0.024989	-1.27179	4.43282e-17	1.88481e-15	protein_coding	4	9772777	10056560	-
ENSG00000109790	KLHL5	-0.738023	0.000256801	0.0026392	-0.862138	2.89647e-07	1.60348e-06	protein_coding	4	39046659	39128477	+
ENSG00000109814	UGDH	1.20594	3.6832e-10	2.58472e-08	0.550603	2.40529e-05	9.10431e-05	protein_coding	4	39500375	39529931	-
ENSG00000109819	PPARGC1A	-2.32519	1.64307e-12	2.42616e-10	-1.53514	1.78941e-16	6.48228e-15	protein_coding	4	23756664	23905712	-
ENSG00000109846	CRYAB	-2.53183	2.82808e-14	6.90179e-12	-1.84995	1.6555e-19	1.2067e-17	protein_coding	11	111779289	111794446	-
ENSG00000109956	B3GAT1	2.20521	6.4893e-11	5.79818e-09	2.18998	3.8719e-19	2.66969e-17	protein_coding	11	134248398	134281812	-
ENSG00000109971	HSPA8	0.640507	4.63179e-05	0.000625387	0.252375	0.0258831	0.0470315	protein_coding	11	122928197	122933938	-
ENSG00000110002	VWA5A	-1.81627	8.52655e-08	2.90454e-06	-1.13926	2.45161e-17	1.11687e-15	protein_coding	11	123986069	124018428	+
ENSG00000110042	DTX4	-1.0758	0.00642765	0.0348354	-0.614408	6.61287e-05	0.000228598	protein_coding	11	58938903	58976060	+
ENSG00000110047	EHD1	-0.655414	0.0060623	0.0333304	-0.290097	0.00575145	0.0124929	protein_coding	11	64619114	64655768	-
ENSG00000110092	CCND1	-0.455468	0.00347069	0.0217597	-0.293925	0.00121216	0.00311685	protein_coding	11	69455855	69469242	+
ENSG00000110108	TMEM109	-0.84697	7.47105e-07	1.88809e-05	-0.333961	3.90507e-06	1.75088e-05	protein_coding	11	60681346	60690915	+
ENSG00000110171	TRIM3	0.813195	0.000123947	0.00142924	0.397011	2.42753e-07	1.36511e-06	protein_coding	11	6469843	6495689	-
ENSG00000110237	ARHGEF17	-1.12273	2.90824e-05	0.00042382	-0.698433	2.63866e-08	1.79351e-07	protein_coding	11	73019334	73080136	+
ENSG00000110422	HIPK3	-0.401355	0.00419494	0.025236	-0.206787	0.0133764	0.0263823	protein_coding	11	33278218	33378569	+
ENSG00000110651	CD81	-0.731592	1.63342e-05	0.000257302	-0.434807	2.79762e-06	1.28985e-05	protein_coding	11	2397407	2418649	+
ENSG00000110721	CHKA	0.574853	0.00131599	0.0101787	0.27001	0.016756	0.0321932	protein_coding	11	67820326	67888911	-
ENSG00000110777	POU2AF1	-2.17228	0.000242302	0.00251548	-1.20509	3.59577e-07	1.9511e-06	protein_coding	11	111222977	111326355	-
ENSG00000110811	LEPREL2	-1.24787	0.000457742	0.00426809	-0.954469	6.50493e-08	4.10263e-07	polymorphic_pseudogene	12	6937572	6949018	+
ENSG00000110880	CORO1C	-1.10242	1.12696e-07	3.70018e-06	-0.96803	3.58823e-12	5.29142e-11	protein_coding	12	109038885	109125372	-
ENSG00000110917	MLEC	0.672636	2.04434e-05	0.000315348	0.589852	1.5663e-11	2.01304e-10	protein_coding	12	121124672	121139667	+
ENSG00000110931	CAMKK2	0.967099	3.91572e-05	0.000541675	1.76287	6.31489e-26	1.72611e-23	protein_coding	12	121675497	121736111	-
ENSG00000111057	KRT18	0.802855	0.000907537	0.00754021	0.796186	4.58946e-08	2.98432e-07	protein_coding	12	53342655	53346685	+
ENSG00000111058	ACSS3	-1.5229	4.38328e-07	1.18857e-05	-1.1885	8.0966e-12	1.10446e-10	protein_coding	12	81331594	81650533	+
ENSG00000111077	TENC1	-0.587987	0.00809104	0.0415593	-0.29545	0.0137676	0.0270389	protein_coding	12	53440753	53458156	+
ENSG00000111110	PPM1H	1.25544	7.68737e-08	2.67439e-06	1.11772	1.4985e-15	4.56013e-14	protein_coding	12	63037762	63328817	-
ENSG00000111249	CUX2	0.619546	0.00589065	0.0326059	0.46536	0.00642864	0.013809	protein_coding	12	111471828	111788358	+
ENSG00000111261	MANSC1	0.741038	0.00505111	0.0290301	0.337893	0.00114247	0.00295701	protein_coding	12	12482198	12503475	-
ENSG00000111275	ALDH2	-1.7945	5.35549e-15	1.59214e-12	-0.7425	8.01678e-06	3.32916e-05	protein_coding	12	112204691	112247782	+
ENSG00000111452	GPR133	-2.00919	7.55375e-09	3.66059e-07	-1.63055	2.83808e-08	1.9163e-07	protein_coding	12	131438452	131626014	+
ENSG00000111490	TBC1D30	1.15166	0.00132817	0.0102342	1.2691	1.8311e-28	7.57533e-26	protein_coding	12	65174589	65274812	+
ENSG00000111684	LPCAT3	0.585584	0.00654183	0.0353021	0.478213	1.93465e-06	9.16833e-06	protein_coding	12	7085348	7125814	-
ENSG00000111716	LDHB	-0.504535	0.00462181	0.0271546	-0.803286	7.43953e-07	3.81497e-06	protein_coding	12	21788276	21910791	-
ENSG00000111728	ST8SIA1	-1.77178	2.96255e-09	1.60933e-07	-1.17075	3.84252e-14	8.45079e-13	protein_coding	12	22216707	22589975	-
ENSG00000111816	FRK	1.31643	2.76049e-08	1.1427e-06	0.895564	1.27718e-07	7.64557e-07	protein_coding	6	116252312	116381921	-
ENSG00000111817	DSE	-1.18555	3.95501e-10	2.75184e-08	-0.781666	1.50706e-09	1.31445e-08	protein_coding	6	116575336	116762424	+
ENSG00000111846	GCNT2	-0.99168	0.00296448	0.0192174	-0.688214	0.000519059	0.00145945	protein_coding	6	10492456	10629601	+
ENSG00000111860	CEP85L	-0.810211	0.00144883	0.0110083	-0.414206	0.00296955	0.00693333	protein_coding	6	118781935	119031238	-
ENSG00000111885	MAN1A1	-0.730492	0.00103628	0.00841063	-0.353774	0.0262006	0.0475293	protein_coding	6	119498374	119670926	-
ENSG00000111897	SERINC1	-0.480501	0.000529734	0.0047934	-0.243062	0.00599062	0.0129627	protein_coding	6	122764499	122792967	-
ENSG00000111912	NCOA7	-0.71091	0.00913751	0.0455233	-0.892903	3.56068e-05	0.00013036	protein_coding	6	126102307	126252266	+
ENSG00000111913	FAM65B	-1.32528	1.27001e-06	2.9836e-05	-1.38884	7.41646e-13	1.26559e-11	protein_coding	6	24797601	25042238	-
ENSG00000112079	STK38	-0.492258	0.00985125	0.0482125	-0.295667	0.000266163	0.000799325	protein_coding	6	36461669	36515247	-
ENSG00000112139	MDGA1	-1.49904	0.00107215	0.00863154	-0.462953	0.0143932	0.0281196	protein_coding	6	37600284	37667082	-
ENSG00000112175	BMP5	-5.99459	6.63038e-20	6.02296e-17	-2.25435	5.9184e-05	0.000206174	protein_coding	6	55618443	55740362	-
ENSG00000112182	BACH2	-1.447	4.047e-05	0.000557476	-0.454832	0.00348621	0.00799213	protein_coding	6	90636248	91006627	-
ENSG00000112186	CAP2	-0.892195	0.000253764	0.00261455	-1.01386	4.23792e-09	3.35939e-08	protein_coding	6	17393447	17558023	+
ENSG00000112210	RAB23	-0.5549	0.0025429	0.0170685	-0.6285	0.000123585	0.000400787	protein_coding	6	57053607	57087078	-
ENSG00000112214	FHL5	-1.81005	0.00133426	0.0102583	-1.0259	4.87297e-06	2.13543e-05	protein_coding	6	97010424	97064512	+
ENSG00000112242	E2F3	0.793067	0.000902009	0.00750572	0.628032	4.57493e-08	2.97613e-07	protein_coding	6	20402398	20493941	+
ENSG00000112280	COL9A1	-1.97566	0.0052603	0.0299831	-2.65462	3.49116e-14	7.74481e-13	protein_coding	6	70924764	71012786	-
ENSG00000112297	AIM1	0.637649	0.00229153	0.0157168	0.410435	0.0033114	0.00763714	protein_coding	6	106959730	107018326	+
ENSG00000112312	GMNN	-0.873598	0.0101763	0.0493602	-0.822635	3.74935e-05	0.000136386	protein_coding	6	24775159	24786327	+
ENSG00000112319	EYA4	-0.911132	0.000229938	0.00240391	-1.06926	6.16548e-08	3.92086e-07	protein_coding	6	133561736	133853258	+
ENSG00000112357	PEX7	1.00865	0.00660459	0.0355353	0.265912	0.00417372	0.00941316	protein_coding	6	137143717	137235075	+
ENSG00000112365	ZBTB24	0.57959	0.0046486	0.0272728	0.329546	0.000597194	0.00165783	protein_coding	6	109783797	109804440	-
ENSG00000112379	KIAA1244	1.41056	5.58484e-12	6.91801e-10	1.33611	5.8103e-20	4.68096e-18	protein_coding	6	138483058	138665800	+
ENSG00000112414	GPR126	-1.07479	0.000530937	0.00480163	-1.32034	1.37225e-10	1.45163e-09	protein_coding	6	142622991	142767403	+
ENSG00000112419	PHACTR2	-0.520206	0.00187464	0.0134097	-0.489286	7.62037e-05	0.000260194	protein_coding	6	143857982	144152322	+
ENSG00000112511	PHF1	-0.796753	9.45532e-07	2.30408e-05	-0.374724	3.1729e-05	0.000117285	protein_coding	6	33378176	33384230	+
ENSG00000112531	QKI	-0.515951	0.00102547	0.0083424	-0.477035	3.57372e-05	0.000130806	protein_coding	6	163835032	163999628	+
ENSG00000112562	SMOC2	1.17357	3.09624e-09	1.65989e-07	0.77715	3.08417e-07	1.69452e-06	protein_coding	6	168841831	169073984	+
ENSG00000112578	BYSL	1.02125	0.00145446	0.0110408	0.595428	9.65195e-12	1.29485e-10	protein_coding	6	41888926	41900784	+
ENSG00000112619	PRPH2	-2.33803	0.000119232	0.00138067	-1.3562	6.57445e-11	7.42147e-10	protein_coding	6	42664340	42690312	-
ENSG00000112658	SRF	-0.759876	3.89748e-05	0.000541018	-0.622012	5.70668e-07	2.97724e-06	protein_coding	6	43139037	43149243	+
ENSG00000112699	GMDS	1.03492	4.41001e-05	0.000599901	1.1952	5.65441e-17	2.29581e-15	protein_coding	6	1624041	2245926	-
ENSG00000112763	BTN2A1	-0.862832	0.00689908	0.0367928	-0.630165	3.62585e-13	6.50654e-12	protein_coding	6	26458150	26476849	+
ENSG00000112769	LAMA4	-1.21566	5.46378e-05	0.000712271	-0.827269	1.14131e-05	4.59376e-05	protein_coding	6	112429963	112576141	-
ENSG00000112902	SEMA5A	-0.948561	0.00116411	0.00923103	-1.10053	7.30462e-11	8.14955e-10	protein_coding	5	9035138	9546187	-
ENSG00000112936	C7	-1.90397	9.64583e-09	4.55835e-07	-1.12782	0.000209322	0.00064352	protein_coding	5	40909354	40983041	+
ENSG00000112964	GHR	1.6155	3.91762e-08	1.4897e-06	0.704338	0.000139361	0.000447494	protein_coding	5	42423879	42721979	+
ENSG00000113013	HSPA9	0.374077	0.0100803	0.0489728	0.368841	2.40648e-07	1.35526e-06	protein_coding	5	137890571	137911133	-
ENSG00000113070	HBEGF	-1.29807	0.00379857	0.0234114	-1.12006	2.62171e-05	9.8504e-05	protein_coding	5	139712428	139726216	-
ENSG00000113083	LOX	1.31886	0.000472058	0.00437316	1.20948	3.07659e-07	1.69109e-06	protein_coding	5	121398890	121413980	-
ENSG00000113140	SPARC	-0.885652	0.000158795	0.00175792	-0.559527	0.00507552	0.0111866	protein_coding	5	151040657	151066726	-
ENSG00000113296	THBS4	2.78347	3.1909e-08	1.275e-06	1.84563	2.95444e-08	1.98524e-07	protein_coding	5	79287134	79379110	+
ENSG00000113300	CNOT6	0.587351	0.00118189	0.00933128	0.491127	1.34637e-11	1.74948e-10	protein_coding	5	179921412	180005405	+
ENSG00000113319	RASGRF2	-1.24418	2.61424e-06	5.55135e-05	-0.778943	5.3119e-06	2.30664e-05	protein_coding	5	80256491	80525975	+
ENSG00000113328	CCNG1	0.587019	0.007284	0.03837	0.499148	1.28607e-06	6.29544e-06	protein_coding	5	162864575	162873157	+
ENSG00000113384	GOLPH3	0.679801	0.00230432	0.0157979	0.59271	8.67502e-12	1.17616e-10	protein_coding	5	32124810	32174456	-
ENSG00000113430	IRX4	2.02355	0.000549461	0.00494455	0.692241	0.0100068	0.0203852	protein_coding	5	1877541	1887350	-
ENSG00000113580	NR3C1	-0.725269	4.11084e-06	8.10812e-05	-0.759276	8.0122e-13	1.3627e-11	protein_coding	5	142657496	142815077	-
ENSG00000113645	WWC1	0.952136	7.62726e-08	2.65913e-06	1.02478	1.90509e-17	9.08447e-16	protein_coding	5	167718656	167899308	+
ENSG00000113657	DPYSL3	-1.28085	4.51072e-11	4.33851e-09	-1.14507	2.64901e-12	3.98705e-11	protein_coding	5	146770374	146889619	-
ENSG00000113719	ERGIC1	1.00304	3.04421e-08	1.23821e-06	0.859117	5.25502e-16	1.755e-14	protein_coding	5	172261278	172379688	+
ENSG00000114115	RBP1	-1.82076	0.00153134	0.0115424	-1.77257	4.08371e-17	1.76083e-15	protein_coding	3	139236276	139258671	-
ENSG00000114270	COL7A1	-1.44279	3.3522e-06	6.80772e-05	-0.854531	4.57741e-05	0.000163439	protein_coding	3	48601506	48632700	-
ENSG00000114346	ECT2	1.6347	2.27795e-08	9.64944e-07	1.10338	1.11689e-14	2.81652e-13	protein_coding	3	172468472	172539264	+
ENSG00000114353	GNAI2	-0.815092	1.67122e-05	0.000261996	-0.680659	2.13056e-14	5.04057e-13	protein_coding	3	50263724	50296787	+
ENSG00000114439	BBX	-0.61556	2.20264e-05	0.000335652	-0.351243	0.000673037	0.00184792	protein_coding	3	107241783	107530171	+
ENSG00000114631	PODXL2	1.34677	5.47905e-07	1.44497e-05	1.48424	2.89848e-17	1.286e-15	protein_coding	3	127348024	127391652	+
ENSG00000114686	MRPL3	0.806922	1.74255e-06	3.92998e-05	0.424185	1.89316e-09	1.60635e-08	protein_coding	3	131181056	131221827	-
ENSG00000114698	PLSCR4	-1.03837	2.90745e-05	0.00042382	-0.898342	2.203e-12	3.40964e-11	protein_coding	3	145910126	145968966	-
ENSG00000114739	ACVR2B	0.607854	0.00114948	0.00913272	0.794612	5.63501e-11	6.4659e-10	protein_coding	3	38495342	38534633	+
ENSG00000114790	ARHGEF26	1.09493	5.57103e-08	2.02426e-06	1.78	1.06574e-33	1.81259e-30	protein_coding	3	153838792	153975616	+
ENSG00000114853	ZBTB47	-1.19429	5.04423e-05	0.000667673	-0.792037	6.89625e-10	6.40928e-09	protein_coding	3	42695176	42709072	+
ENSG00000114861	FOXP1	0.443388	0.00714102	0.0377873	0.303746	0.000974939	0.00257167	protein_coding	3	71003844	71633140	-
ENSG00000114923	SLC4A3	-1.01273	0.00321469	0.0204846	-0.499644	0.000384026	0.001111	protein_coding	2	220492049	220506702	+
ENSG00000115020	PIKFYVE	0.553335	0.00138324	0.0105738	0.337503	0.00190758	0.00466442	protein_coding	2	209130991	209223475	+
ENSG00000115041	KCNIP3	-1.79879	5.24602e-05	0.000689531	-1.2483	6.53865e-14	1.38242e-12	protein_coding	2	95963052	96051825	+
ENSG00000115084	SLC35F5	0.899502	2.23633e-06	4.88201e-05	0.441614	5.32226e-05	0.000187412	protein_coding	2	114462588	114514400	-
ENSG00000115109	EPB41L5	0.595984	5.06627e-05	0.000669673	0.270032	0.00166571	0.00412506	protein_coding	2	120770581	120936695	+
ENSG00000115165	CYTIP	-1.05639	0.000899505	0.00749252	-0.582524	0.00469394	0.0104418	protein_coding	2	158271131	158345473	-
ENSG00000115268	RPS15	0.657799	0.000377074	0.00363963	0.48419	0.000881549	0.00234635	protein_coding	19	1438358	1440583	+
ENSG00000115295	CLIP4	-1.20389	7.8885e-08	2.7212e-06	-1.13748	7.57316e-16	2.44008e-14	protein_coding	2	29320571	29412509	+
ENSG00000115339	GALNT3	1.11469	1.22985e-06	2.9144e-05	0.829713	1.60292e-07	9.38996e-07	protein_coding	2	166604101	166651192	-
ENSG00000115355	CCDC88A	-0.932011	2.3383e-05	0.000352383	-0.769877	4.438e-09	3.49267e-08	protein_coding	2	55514978	55647057	-
ENSG00000115380	EFEMP1	-1.82561	4.19068e-10	2.90347e-08	-1.43284	4.73136e-17	1.98014e-15	protein_coding	2	56093102	56151274	-
ENSG00000115468	EFHD1	-1.35827	0.00737153	0.0387305	-1.09258	5.78402e-07	3.0145e-06	protein_coding	2	233470767	233547491	+
ENSG00000115556	PLCD4	-2.47311	8.49438e-05	0.00103728	-0.865774	5.71781e-08	3.66509e-07	protein_coding	2	219472488	219501907	+
ENSG00000115641	FHL2	-0.790268	0.00157361	0.011792	-1.17716	1.15984e-14	2.90094e-13	protein_coding	2	105974169	106054970	-
ENSG00000115648	MLPH	0.819312	7.08413e-06	0.00012771	0.672635	6.49186e-06	2.75571e-05	protein_coding	2	238394071	238463961	+
ENSG00000115677	HDLBP	0.394205	0.00340327	0.0214521	0.535369	7.87707e-12	1.07752e-10	protein_coding	2	242166679	242256476	-
ENSG00000115758	ODC1	1.15745	8.00394e-06	0.000141484	0.697081	1.58189e-05	6.18652e-05	protein_coding	2	10580094	10588630	-
ENSG00000115808	STRN	0.582725	0.00312091	0.0200275	0.55728	2.58928e-08	1.76121e-07	protein_coding	2	37070783	37193615	-
ENSG00000115896	PLCL1	-2.21333	9.3112e-14	2.0574e-11	-1.43503	1.63431e-09	1.40858e-08	protein_coding	2	198669426	199437305	+
ENSG00000115935	WIPF1	-0.867281	9.16423e-05	0.00110832	-0.693881	3.30418e-07	1.80697e-06	protein_coding	2	175424300	175547644	-
ENSG00000115963	RND3	-1.49372	9.11511e-11	7.68254e-09	-1.51398	4.62649e-19	3.14745e-17	protein_coding	2	151324709	151395525	-
ENSG00000116016	EPAS1	-0.981666	1.65061e-10	1.28519e-08	-0.609181	1.03236e-06	5.14231e-06	protein_coding	2	46520806	46613836	+
ENSG00000116031	CD207	-1.51088	0.0103164	0.0498769	-1.12412	1.43259e-07	8.4765e-07	protein_coding	2	71057347	71062952	-
ENSG00000116128	BCL9	0.562406	0.00088028	0.0073511	0.782333	1.058e-17	5.22394e-16	protein_coding	1	147013182	147098017	+
ENSG00000116133	DHCR24	0.662373	0.00703656	0.0373554	0.506824	0.000291237	0.000867308	protein_coding	1	55315306	55352891	-
ENSG00000116157	GPX7	-1.19263	0.00447351	0.0264927	-1.1073	1.47226e-11	1.89856e-10	protein_coding	1	53068044	53074723	+
ENSG00000116194	ANGPTL1	-2.40896	1.61088e-11	1.73286e-09	-2.0004	7.49986e-12	1.03238e-10	protein_coding	1	178818840	178840187	-
ENSG00000116260	QSOX1	-1.61094	3.65954e-10	2.57919e-08	-0.928221	2.51842e-11	3.10132e-10	protein_coding	1	180123969	180173165	+
ENSG00000116299	KIAA1324	0.822523	0.000241886	0.00251435	0.503025	0.00271189	0.00639121	protein_coding	1	109656301	109749401	+
ENSG00000116406	EDEM3	0.596478	0.00429815	0.0257338	1.00825	3.67896e-17	1.60438e-15	protein_coding	1	184659365	184724047	-
ENSG00000116478	HDAC1	0.73653	4.22137e-06	8.30609e-05	0.459813	3.83491e-08	2.5324e-07	protein_coding	1	32757687	32799236	+
ENSG00000116584	ARHGEF2	-0.992714	4.78147e-05	0.000640835	-0.643103	1.30223e-07	7.78035e-07	protein_coding	1	155916630	155976861	-
ENSG00000116661	FBXO2	-1.39902	0.00301628	0.0194937	-1.19564	4.1864e-11	4.93312e-10	protein_coding	1	11708424	11715842	-
ENSG00000116688	MFN2	-0.655335	0.000165293	0.00181633	-0.426161	4.72958e-07	2.50591e-06	protein_coding	1	12040238	12073571	+
ENSG00000116711	PLA2G4A	-0.988862	0.00122171	0.00958093	-0.779334	6.37895e-08	4.03481e-07	protein_coding	1	186798085	186958113	+
ENSG00000116741	RGS2	-1.00635	0.000150474	0.00167945	-0.563708	0.00834035	0.0173837	protein_coding	1	192778169	192781403	+
ENSG00000116774	OLFML3	-1.1698	1.06148e-06	2.5524e-05	-0.810132	2.98858e-06	1.3676e-05	protein_coding	1	114522063	114524876	+
ENSG00000116871	MAP7D1	-0.560017	0.00263284	0.0175355	-0.21959	0.0117406	0.0234613	protein_coding	1	36621180	36646450	+
ENSG00000116874	WARS2	0.771776	0.0029079	0.0189054	0.451434	3.50515e-07	1.9053e-06	protein_coding	1	119573839	119683294	-
ENSG00000116962	NID1	-1.08534	5.30493e-08	1.94051e-06	-0.748824	0.000153028	0.000487491	protein_coding	1	236139130	236228462	-
ENSG00000117016	RIMS3	-1.79256	2.71346e-06	5.73228e-05	-1.13798	1.23061e-10	1.31085e-09	protein_coding	1	41086351	41131329	-
ENSG00000117114	LPHN2	-1.18177	3.09708e-08	1.24423e-06	-0.387026	0.0054986	0.0120067	protein_coding	1	81771845	82458120	+
ENSG00000117143	UAP1	1.43654	6.53609e-11	5.80824e-09	1.33921	1.71901e-28	7.45574e-26	protein_coding	1	162531323	162569627	+
ENSG00000117155	SSX2IP	-0.820673	0.000110587	0.00129528	-0.455161	2.85232e-06	1.31113e-05	protein_coding	1	85109390	85156486	-
ENSG00000117228	GBP1	-1.85271	1.57956e-10	1.24171e-08	-1.03523	1.17918e-09	1.04879e-08	protein_coding	1	89518002	89531043	-
ENSG00000117318	ID3	-0.763801	0.00498979	0.0287523	-1.61996	1.13498e-18	7.12012e-17	protein_coding	1	23884409	23886285	-
ENSG00000117448	AKR1A1	0.753454	2.25227e-05	0.000341306	0.431651	1.28572e-06	6.29544e-06	protein_coding	1	46016215	46035721	+
ENSG00000117472	TSPAN1	1.23532	5.15729e-06	9.76005e-05	1.04163	2.86061e-10	2.84149e-09	protein_coding	1	46640745	46651630	+
ENSG00000117519	CNN3	-0.517752	0.00527728	0.0300135	-0.522586	4.35618e-06	1.92738e-05	protein_coding	1	95362507	95392834	-
ENSG00000117593	DARS2	0.993115	7.15664e-06	0.000128733	0.622696	4.08708e-11	4.8262e-10	protein_coding	1	173793641	173827684	+
ENSG00000117594	HSD11B1	-1.89803	7.23138e-05	0.000898482	-1.62003	2.91029e-09	2.38351e-08	protein_coding	1	209859510	209908295	+
ENSG00000117620	SLC35A3	0.780551	0.000308201	0.00308032	0.35247	0.000377537	0.00109471	protein_coding	1	100435345	100492535	+
ENSG00000117676	RPS6KA1	0.59115	0.00168687	0.0124319	0.489032	1.39895e-07	8.29992e-07	protein_coding	1	26856252	26901521	+
ENSG00000118257	NRP2	-1.417	0.000116866	0.0013574	-0.915341	3.21678e-06	1.46327e-05	protein_coding	2	206546714	206662857	+
ENSG00000118276	B4GALT6	-1.1491	5.02199e-07	1.3352e-05	-0.845891	2.09478e-07	1.19511e-06	protein_coding	18	29202210	29265799	-
ENSG00000118407	FILIP1	-1.76614	0.00121184	0.00951718	-1.52406	2.23794e-09	1.86886e-08	protein_coding	6	76001575	76203454	-
ENSG00000118432	CNR1	-1.51105	0.00748872	0.0391458	-1.16046	1.24513e-08	8.97752e-08	protein_coding	6	88849583	88876078	-
ENSG00000118495	PLAGL1	-1.40218	2.88788e-06	6.05381e-05	-0.558643	6.1906e-06	2.64101e-05	protein_coding	6	144261437	144385735	-
ENSG00000118496	FBXO30	-0.862084	0.000288038	0.00291082	-0.634071	9.36327e-08	5.73294e-07	protein_coding	6	146114638	146135889	-
ENSG00000118503	TNFAIP3	-0.783507	0.000350806	0.00343475	-0.878008	3.18073e-07	1.74382e-06	protein_coding	6	138188351	138204449	+
ENSG00000118513	MYB	1.11609	0.00758336	0.0395646	1.082	5.65791e-10	5.35264e-09	protein_coding	6	135502453	135540311	+
ENSG00000118526	TCF21	-1.53846	6.60203e-06	0.000120037	-0.886133	1.45344e-05	5.73248e-05	protein_coding	6	134210276	134216691	+
ENSG00000118596	SLC16A7	-1.17529	0.0010397	0.00842291	-0.881831	0.000117944	0.000384366	protein_coding	12	59989848	60176395	+
ENSG00000118705	RPN2	0.492866	0.00620556	0.0339582	0.446579	2.48213e-05	9.36733e-05	protein_coding	20	35806813	35870022	+
ENSG00000118729	CASQ2	-1.84437	0.0040699	0.0247111	-1.56102	7.59653e-07	3.87859e-06	protein_coding	1	116242628	116311402	-
ENSG00000118762	PKD2	-0.76731	0.00395078	0.0241402	-0.407267	0.000562709	0.00157035	protein_coding	4	88928820	88998929	+
ENSG00000118777	ABCG2	-1.20061	0.000209213	0.00221988	-0.970674	1.68418e-07	9.81339e-07	protein_coding	4	89011416	89152474	-
ENSG00000118922	KLF12	-0.881104	0.000186481	0.00200762	-0.429689	0.00710934	0.0151164	protein_coding	13	74260226	74708394	-
ENSG00000118961	C2orf43	-0.994404	0.00224946	0.0154932	-0.885707	2.12178e-07	1.20961e-06	protein_coding	2	20883788	21022882	-
ENSG00000118971	CCND2	-1.28604	1.5418e-10	1.21788e-08	-1.0166	8.23466e-08	5.09697e-07	protein_coding	12	4382938	4414516	+
ENSG00000119042	SATB2	1.2271	0.000315894	0.00314759	0.696819	5.32712e-12	7.59239e-11	protein_coding	2	200134223	200335989	-
ENSG00000119147	C2orf40	-1.52512	3.69116e-06	7.38728e-05	-1.58439	2.0587e-13	3.89044e-12	protein_coding	2	106679702	106694615	+
ENSG00000119203	CPSF3	0.761105	0.00380184	0.0234139	0.147552	0.0249437	0.0455733	protein_coding	2	9563697	9613230	+
ENSG00000119318	RAD23B	0.486096	0.00420432	0.0252616	0.414831	1.29703e-09	1.14167e-08	protein_coding	9	110045418	110094475	+
ENSG00000119403	PHF19	-1.04806	0.000716074	0.00616238	-0.778578	8.80373e-12	1.19045e-10	protein_coding	9	123617977	123639606	-
ENSG00000119408	NEK6	0.542203	0.00206136	0.0145219	0.434231	0.000127664	0.000412879	protein_coding	9	127019885	127115586	+
ENSG00000119547	ONECUT2	4.14059	5.56872e-14	1.28245e-11	3.56141	2.45738e-24	5.08313e-22	protein_coding	18	55102917	55158529	+
ENSG00000119630	PGF	-3.70715	3.53805e-21	3.85671e-18	-1.64181	1.40684e-14	3.44001e-13	protein_coding	14	75408537	75422487	-
ENSG00000119632	IFI27L2	-1.44721	0.00839828	0.042739	-1.38157	1.08764e-16	4.19359e-15	protein_coding	14	94594116	94596590	-
ENSG00000119699	TGFB3	-2.51482	2.24352e-16	1.04811e-13	-1.17483	1.45227e-07	8.58628e-07	protein_coding	14	76424442	76449334	-
ENSG00000119729	RHOQ	-0.551281	0.00217551	0.0151434	-0.505412	1.66486e-08	1.17114e-07	protein_coding	2	46768945	46810260	+
ENSG00000119771	KLHL29	-1.00275	0.0018065	0.0130643	-0.766668	1.82315e-10	1.88642e-09	protein_coding	2	23608088	23931481	+
ENSG00000119865	CNRIP1	-1.86094	4.50555e-07	1.21971e-05	-1.1916	1.0738e-11	1.43051e-10	protein_coding	2	68511303	68547183	-
ENSG00000119888	EPCAM	2.1143	1.09802e-23	2.56482e-20	1.35171	4.96923e-32	4.22578e-29	protein_coding	2	47572297	47614740	+
ENSG00000119900	OGFRL1	-0.680622	0.0046545	0.0272878	-0.679827	3.8723e-15	1.0936e-13	protein_coding	6	71998506	72018653	+
ENSG00000119938	PPP1R3C	-1.28688	0.000197003	0.00210398	-1.54061	7.3409e-17	2.95703e-15	protein_coding	10	93388199	93392811	-
ENSG00000120159	CAAP1	0.929892	0.000511819	0.00465966	0.197911	0.0123523	0.0245681	protein_coding	9	26840683	26892802	-
ENSG00000120162	MOB3B	-0.989616	0.000854893	0.00716104	-0.656795	2.31694e-06	1.08286e-05	protein_coding	9	27325207	27529779	-
ENSG00000120256	LRP11	0.759642	0.000457845	0.00426809	0.642775	2.95134e-11	3.58541e-10	protein_coding	6	150139934	150186199	-
ENSG00000120306	CYSTM1	-1.00794	0.000729769	0.00626047	-0.310189	0.0106608	0.0215739	protein_coding	5	139554227	139661637	+
ENSG00000120318	ARAP3	-1.28626	0.000438739	0.00412763	-0.617853	1.75048e-05	6.7955e-05	protein_coding	5	141032968	141061788	-
ENSG00000120438	TCP1	0.525395	0.00150671	0.0113898	0.388813	1.04788e-07	6.35996e-07	protein_coding	6	160199530	160210781	-
ENSG00000120519	SLC10A7	0.982139	4.40312e-05	0.000599463	1.22149	1.20389e-08	8.72126e-08	protein_coding	4	147175127	147443123	-
ENSG00000120675	DNAJC15	-1.45261	2.34606e-05	0.000353227	-0.732548	0.000232854	0.000707763	protein_coding	13	43597339	43683045	+
ENSG00000120709	FAM53C	0.487294	0.00339436	0.0214125	0.364332	2.41451e-06	1.12508e-05	protein_coding	5	137667624	137685416	+
ENSG00000120742	SERP1	0.979233	1.02985e-07	3.42954e-06	0.50826	9.63032e-07	4.82367e-06	protein_coding	3	150259781	150321015	-
ENSG00000120837	NFYB	-0.546465	0.0100613	0.0489185	-0.338666	3.63509e-05	0.000132893	protein_coding	12	104510855	104532067	-
ENSG00000120885	CLU	-1.94534	2.29773e-12	3.23881e-10	-1.69101	3.17857e-21	3.40241e-19	protein_coding	8	27454434	27472548	-
ENSG00000120896	SORBS3	-0.739328	0.00328198	0.0208402	-0.380019	0.00294105	0.00687308	protein_coding	8	22402499	22433301	+
ENSG00000120907	ADRA1A	-2.19592	2.42143e-09	1.36527e-07	-1.34092	1.26287e-06	6.19576e-06	protein_coding	8	26605667	26724790	-
ENSG00000120992	LYPLA1	0.950672	0.000244912	0.00253935	0.648211	9.50483e-07	4.76549e-06	protein_coding	8	54958938	55014577	-
ENSG00000121064	SCPEP1	-0.711146	2.16294e-05	0.000330835	-0.919294	2.98532e-23	5.25245e-21	protein_coding	17	55055466	55084129	+
ENSG00000121068	TBX2	-1.16088	0.00212096	0.0148434	-0.525249	0.00446394	0.0099824	protein_coding	17	59477257	59486827	+
ENSG00000121075	TBX4	-3.52937	8.51286e-11	7.24968e-09	-2.16173	4.17057e-07	2.23369e-06	protein_coding	17	59529765	59562471	+
ENSG00000121297	TSHZ3	-1.57656	1.93945e-13	3.86731e-11	-0.959963	9.81655e-15	2.49605e-13	protein_coding	19	31765851	31840453	-
ENSG00000121361	KCNJ8	-1.56696	0.000490621	0.00449924	-1.37566	1.12104e-14	2.82232e-13	protein_coding	12	21917889	21928515	-
ENSG00000121413	ZSCAN18	-0.519353	0.00872377	0.0439305	-0.359047	2.03522e-06	9.60624e-06	protein_coding	19	58595205	58629794	-
ENSG00000121577	POPDC2	-1.84288	5.98687e-05	0.000767775	-1.56013	1.63281e-13	3.13988e-12	protein_coding	3	119355304	119384171	-
ENSG00000121769	FABP3	-1.34231	0.0046158	0.0271485	-1.34035	2.22698e-10	2.27104e-09	protein_coding	1	31838472	31849697	-
ENSG00000122012	SV2C	2.69233	6.20462e-05	0.000789508	1.51062	3.11298e-14	7.01773e-13	protein_coding	5	75378997	75649764	+
ENSG00000122176	FMOD	0.98953	5.43386e-05	0.000710193	1.16696	1.21201e-06	5.97113e-06	protein_coding	1	203309756	203320617	-
ENSG00000122367	LDB3	-2.59481	2.47288e-18	1.7945e-15	-1.7385	5.98473e-12	8.43538e-11	protein_coding	10	88428206	88495825	+
ENSG00000122376	FAM35A	0.858076	0.000377	0.00363963	0.459864	1.41781e-05	5.60497e-05	protein_coding	10	88853918	88951225	+
ENSG00000122565	CBX3	1.08823	2.94492e-09	1.60508e-07	0.417898	9.01691e-07	4.53423e-06	protein_coding	7	26240782	26252976	+
ENSG00000122574	WIPF3	-1.10583	0.00202442	0.0142924	-0.902517	7.93121e-08	4.9151e-07	protein_coding	7	29846102	29956682	+
ENSG00000122585	NPY	1.8636	0.00102129	0.00832874	2.69534	2.92731e-09	2.39489e-08	protein_coding	7	24323782	24331484	+
ENSG00000122591	FAM126A	-0.850794	0.000353421	0.00345002	-0.483151	0.000922426	0.00244452	protein_coding	7	22980878	23053749	-
ENSG00000122644	ARL4A	-0.797539	0.00911976	0.0454626	-0.776999	2.95414e-09	2.41297e-08	protein_coding	7	12726481	12730559	+
ENSG00000122707	RECK	-0.7664	0.00747093	0.0390653	-0.510785	0.000298184	0.000884726	protein_coding	9	36036430	36124448	+
ENSG00000122756	CNTFR	-3.41862	7.3564e-10	4.71704e-08	-1.96738	2.13829e-15	6.36785e-14	protein_coding	9	34551430	34590121	-
ENSG00000122778	KIAA1549	2.21551	2.41409e-21	2.81948e-18	1.47927	3.82605e-21	4.03899e-19	protein_coding	7	138516126	138666064	-
ENSG00000122786	CALD1	-0.963302	9.45208e-08	3.18106e-06	-1.03909	8.88278e-10	8.10302e-09	protein_coding	7	134429003	134655479	+
ENSG00000122824	NUDT10	-2.32059	3.61952e-08	1.39912e-06	-1.49884	2.53583e-14	5.87596e-13	protein_coding	X	51075083	51080377	+
ENSG00000122861	PLAU	-1.71522	0.000918099	0.00761249	-0.992518	2.34081e-10	2.3792e-09	protein_coding	10	75668935	75677255	+
ENSG00000122863	CHST3	-1.22787	2.50239e-07	7.39903e-06	-0.96621	2.31981e-09	1.93195e-08	protein_coding	10	73724123	73773322	+
ENSG00000122986	HVCN1	-1.92983	4.73819e-05	0.000637124	-0.919509	1.22921e-11	1.60816e-10	protein_coding	12	111065646	111142755	-
ENSG00000123096	SSPN	-0.921151	1.16708e-05	0.000193538	-0.975417	4.81619e-09	3.75746e-08	protein_coding	12	26274924	26452223	+
ENSG00000123104	ITPR2	0.563184	0.00622763	0.0340336	0.702483	3.89113e-05	0.000141074	protein_coding	12	26490342	26986131	-
ENSG00000123143	PKN1	0.714378	0.00065846	0.00578221	0.802895	3.36558e-13	6.05399e-12	protein_coding	19	14543865	14582679	+
ENSG00000123191	ATP7B	1.15186	2.85885e-05	0.000418488	0.964867	2.63423e-12	3.97262e-11	protein_coding	13	52506809	52585630	-
ENSG00000123213	NLN	0.812668	0.00939112	0.0465457	0.614266	6.39857e-10	5.99405e-09	protein_coding	5	65018023	65167553	+
ENSG00000123240	OPTN	-1.21875	8.42988e-09	4.03032e-07	-0.974601	4.35733e-14	9.52129e-13	protein_coding	10	13141449	13180291	+
ENSG00000123243	ITIH5	-1.73598	2.44046e-13	4.53455e-11	-0.935893	1.91073e-07	1.09953e-06	protein_coding	10	7601232	7708961	-
ENSG00000123329	ARHGAP9	-1.22359	0.00884873	0.0443533	-0.423201	0.0143904	0.0281176	protein_coding	12	57866038	57882597	-
ENSG00000123338	NCKAP1L	-0.753924	0.00971119	0.047726	-0.488229	0.0079118	0.0165876	protein_coding	12	54891495	54937726	+
ENSG00000123360	PDE1B	-1.65542	0.00565884	0.0315902	-1.01092	1.82862e-06	8.71714e-06	protein_coding	12	54943134	54973023	+
ENSG00000123473	STIL	1.50774	0.000994851	0.00815849	1.38971	1.00711e-26	3.21164e-24	protein_coding	1	47715811	47779819	-
ENSG00000123570	RAB9B	-1.5621	7.33196e-05	0.000909597	-1.71087	1.04345e-16	4.05385e-15	protein_coding	X	103077252	103087158	-
ENSG00000123572	NRK	-2.87899	2.12838e-11	2.23084e-09	-1.68309	2.22575e-09	1.85969e-08	protein_coding	X	105066536	105202602	+
ENSG00000123609	NMI	-1.2289	0.00132108	0.0102036	-0.66642	4.90191e-09	3.81656e-08	protein_coding	2	152126979	152146571	-
ENSG00000123689	G0S2	-1.96213	4.59956e-06	8.88977e-05	-1.54091	1.06378e-15	3.35046e-14	protein_coding	1	209848765	209849733	+
ENSG00000123739	PLA2G12A	0.651638	0.00337228	0.0212978	0.573189	9.31665e-09	6.86285e-08	protein_coding	4	110631145	110651233	-
ENSG00000123815	ADCK4	-0.719724	0.000721934	0.00620302	-0.18269	0.0240991	0.0442468	protein_coding	19	41197434	41224112	-
ENSG00000123836	PFKFB2	1.12662	1.40386e-08	6.27172e-07	0.60679	4.02136e-08	2.64411e-07	protein_coding	1	207222801	207254369	+
ENSG00000123983	ACSL3	0.990718	0.000147494	0.0016541	0.591852	2.61358e-05	9.82226e-05	protein_coding	2	223725652	223809357	+
ENSG00000124067	SLC12A4	-1.13687	4.96351e-05	0.000658219	-0.816597	1.00893e-13	2.04281e-12	protein_coding	16	67977377	68003504	-
ENSG00000124104	SNX21	-0.863391	0.00521949	0.0298375	-0.44326	7.89724e-06	3.28397e-05	protein_coding	20	44462449	44471914	+
ENSG00000124193	SRSF6	0.73907	8.03562e-05	0.000987155	0.396612	5.04028e-05	0.000178633	protein_coding	20	42086568	42092245	+
ENSG00000124205	EDN3	-1.4015	0.00905469	0.0452464	-1.8677	3.37489e-11	4.0549e-10	protein_coding	20	57875482	57901047	+
ENSG00000124212	PTGIS	-1.71247	2.71831e-12	3.7667e-10	-1.24648	3.14025e-09	2.55001e-08	protein_coding	20	48120411	48184683	-
ENSG00000124224	PPP4R1L	-1.56754	0.00150945	0.0114	-0.817404	1.27294e-07	7.62322e-07	protein_coding	20	56806188	56884495	-
ENSG00000124225	PMEPA1	0.517785	0.00991037	0.0483998	0.725886	2.04861e-06	9.6665e-06	protein_coding	20	56223448	56286592	-
ENSG00000124374	PAIP2B	0.52526	0.0074018	0.0388136	0.861236	2.86374e-17	1.27734e-15	protein_coding	2	71409869	71454213	-
ENSG00000124406	ATP8A1	0.93565	4.6918e-05	0.000632967	0.896703	2.24232e-10	2.28364e-09	protein_coding	4	42410390	42659122	-
ENSG00000124440	HIF3A	-2.45803	5.06118e-15	1.56142e-12	-1.45232	1.29609e-09	1.1415e-08	protein_coding	19	46800303	46846690	+
ENSG00000124479	NDP	-1.34024	0.0085573	0.0433458	-1.67545	1.43892e-11	1.86026e-10	protein_coding	X	43808022	43832750	-
ENSG00000124496	TRERF1	-1.31585	7.05112e-07	1.80427e-05	-0.715985	3.93794e-06	1.76355e-05	protein_coding	6	42192669	42419789	-
ENSG00000124713	GNMT	-1.5214	0.00767184	0.0399579	0.995177	0.000397736	0.00114589	protein_coding	6	42928496	42931618	+
ENSG00000124721	DNAH8	2.83614	2.46601e-08	1.03125e-06	1.54296	3.74491e-06	1.68449e-05	protein_coding	6	38683117	38998301	+
ENSG00000124762	CDKN1A	-0.865689	0.000842149	0.00706153	-0.733738	0.00220172	0.00530485	protein_coding	6	36644305	36655116	+
ENSG00000124766	SOX4	1.13825	2.86789e-08	1.18417e-06	1.04937	3.3461e-15	9.62758e-14	protein_coding	6	21593972	21598847	+
ENSG00000124772	CPNE5	-2.06511	0.000147485	0.0016541	-1.26841	1.22814e-07	7.3722e-07	protein_coding	6	36708552	36807778	-
ENSG00000124785	NRN1	1.82218	0.00872681	0.0439323	0.701348	0.00232777	0.00557783	protein_coding	6	5998232	6007200	-
ENSG00000124831	LRRFIP1	0.597676	3.51289e-05	0.000499906	0.194143	0.0136166	0.0267938	protein_coding	2	238536219	238722325	+
ENSG00000124839	RAB17	2.07173	2.00318e-10	1.51639e-08	1.60913	6.21452e-28	2.2649e-25	protein_coding	2	238482965	238510257	-
ENSG00000125149	C16orf70	0.674725	0.000169697	0.00185617	0.702829	9.63326e-11	1.04876e-09	protein_coding	16	67143861	67182442	+
ENSG00000125170	DOK4	-1.46829	0.000153879	0.00171045	-1.21102	8.86828e-27	2.95102e-24	protein_coding	16	57505863	57521239	-
ENSG00000125247	TMTC4	1.91555	6.78597e-22	9.30926e-19	1.47841	7.41313e-38	2.26945e-34	protein_coding	13	101256181	101327347	-
ENSG00000125257	ABCC4	1.97421	1.66186e-12	2.42616e-10	1.99153	7.93044e-23	1.2914e-20	protein_coding	13	95672083	95953687	-
ENSG00000125384	PTGER2	-1.37211	0.000105573	0.00124458	-1.06095	3.43667e-06	1.55636e-05	protein_coding	14	52781023	52795324	+
ENSG00000125458	NT5C	-1.14742	0.00272464	0.0179774	-0.552166	2.30242e-05	8.74895e-05	protein_coding	17	73126320	73127890	-
ENSG00000125676	THOC2	0.446971	0.00216127	0.0150635	0.389714	1.03015e-06	5.13297e-06	protein_coding	X	122734412	122866906	-
ENSG00000125691	RPL23	0.774586	5.8578e-06	0.000108472	0.304518	0.00539047	0.0117942	protein_coding	17	37004118	37010096	-
ENSG00000125746	EML2	-0.921426	0.000119313	0.00138067	-0.377745	2.29126e-05	8.70929e-05	protein_coding	19	46110252	46148887	-
ENSG00000125848	FLRT3	-1.37009	0.000994925	0.00815849	-0.968815	1.65091e-05	6.43341e-05	protein_coding	20	14303634	14318262	-
ENSG00000125868	DSTN	-0.548671	0.00032887	0.00325506	-0.812166	1.19811e-10	1.2798e-09	protein_coding	20	17550508	17590564	+
ENSG00000125944	HNRNPR	0.477806	0.00279732	0.0183617	0.197667	0.00418994	0.00943723	protein_coding	1	23630264	23670829	-
ENSG00000125968	ID1	-1.19699	3.39881e-05	0.000486637	-2.10198	6.86613e-15	1.82782e-13	protein_coding	20	30193086	30194318	+
ENSG00000126217	MCF2L	0.758983	2.1804e-05	0.000333194	0.491424	2.08243e-05	7.97093e-05	protein_coding	13	113548692	113754053	+
ENSG00000126218	F10	-3.04785	1.28686e-07	4.15019e-06	-1.30609	4.25069e-09	3.36429e-08	protein_coding	13	113777128	113803843	+
ENSG00000126458	RRAS	-1.2408	1.66427e-08	7.3547e-07	-1.11567	5.25047e-14	1.13196e-12	protein_coding	19	50138549	50143458	-
ENSG00000126561	STAT5A	-0.833946	0.00232803	0.0159337	-0.579472	6.67504e-11	7.51838e-10	protein_coding	17	40439565	40463961	+
ENSG00000126602	TRAP1	0.501852	0.00483041	0.0280676	0.443031	3.20001e-10	3.14192e-09	protein_coding	16	3701640	3767598	-
ENSG00000126603	GLIS2	-1.69132	6.83165e-05	0.000856629	-0.800088	1.14998e-07	6.92955e-07	protein_coding	16	4364762	4389598	+
ENSG00000126705	AHDC1	-1.11616	4.99226e-06	9.49168e-05	-0.563349	6.94252e-07	3.57929e-06	protein_coding	1	27860546	27930942	-
ENSG00000126778	SIX1	1.0737	1.47163e-05	0.000236604	0.557879	3.93773e-05	0.000142527	protein_coding	14	61110133	61124977	-
ENSG00000126785	RHOJ	-1.37822	0.00011075	0.00129626	-0.813646	6.69565e-06	2.83279e-05	protein_coding	14	63670832	63759937	+
ENSG00000126878	AIF1L	1.017	0.00439328	0.0261311	0.702283	7.07581e-09	5.35126e-08	protein_coding	9	133971863	133998539	+
ENSG00000126947	ARMCX1	-1.27485	5.52557e-07	1.45489e-05	-1.17164	3.11705e-11	3.76878e-10	protein_coding	X	100805514	100809683	+
ENSG00000126950	TMEM35	-1.24614	5.14524e-05	0.000677921	-1.62032	7.93654e-12	1.08372e-10	protein_coding	X	100333709	100351353	+
ENSG00000127022	CANX	0.83355	1.82525e-07	5.64172e-06	0.482249	9.45759e-09	6.95997e-08	protein_coding	5	179105629	179157926	+
ENSG00000127152	BCL11B	-1.26481	0.00432198	0.0258292	-0.702328	0.000328308	0.0009642	protein_coding	14	99635624	99737861	-
ENSG00000127241	MASP1	-1.94725	7.23476e-09	3.53121e-07	-1.54186	1.85025e-09	1.57343e-08	protein_coding	3	186935942	187009810	-
ENSG00000127328	RAB3IP	1.20782	3.02232e-09	1.63636e-07	0.720082	2.38098e-10	2.41683e-09	protein_coding	12	70132461	70216984	+
ENSG00000127418	FGFRL1	0.681845	0.00853341	0.0432569	1.49381	1.38693e-22	2.08134e-20	protein_coding	4	1003724	1020685	+
ENSG00000127511	SIN3B	-0.50575	0.00539302	0.0304192	-0.171674	0.0234005	0.0430986	protein_coding	19	16940211	16991164	+
ENSG00000127526	SLC35E1	0.493897	0.00852606	0.0432412	0.550206	4.21804e-10	4.06692e-09	protein_coding	19	16660642	16683193	-
ENSG00000127663	KDM4B	0.578284	0.00279565	0.0183581	0.753519	2.32483e-13	4.33978e-12	protein_coding	19	4969125	5153606	+
ENSG00000127884	ECHS1	0.407414	0.00622766	0.0340336	0.289379	0.0073776	0.0156195	protein_coding	10	135175984	135187193	-
ENSG00000127951	FGL2	-0.69603	0.00018858	0.00202461	-0.911379	7.87958e-07	4.00574e-06	protein_coding	7	76822688	76829143	-
ENSG00000127954	STEAP4	1.86834	3.243e-13	5.89181e-11	1.15651	1.13078e-09	1.00927e-08	protein_coding	7	87905744	87936206	-
ENSG00000127955	GNAI1	1.26092	2.15737e-09	1.23773e-07	0.695246	5.93032e-06	2.54106e-05	protein_coding	7	79763271	79848718	+
ENSG00000128050	PAICS	1.14426	2.52078e-06	5.38787e-05	0.963691	1.72903e-30	1.05865e-27	protein_coding	4	57301907	57327534	+
ENSG00000128059	PPAT	1.0417	0.00405401	0.0246421	1.01847	3.21009e-21	3.41228e-19	protein_coding	4	57259528	57301781	-
ENSG00000128245	YWHAH	-0.727112	0.00106127	0.00855664	-0.329379	0.0044274	0.00990794	protein_coding	22	32340447	32353590	+
ENSG00000128266	GNAZ	-1.70755	6.28243e-08	2.25272e-06	-1.38148	9.79396e-15	2.49605e-13	protein_coding	22	23412540	23467224	+
ENSG00000128340	RAC2	-1.55588	0.00264133	0.0175777	-0.549464	0.00497078	0.0109763	protein_coding	22	37621301	37640488	-
ENSG00000128482	RNF112	-3.22613	3.42314e-14	8.11185e-12	-1.81964	2.84833e-10	2.83113e-09	protein_coding	17	19314438	19320589	+
ENSG00000128487	SPECC1	-0.837594	0.000450746	0.00421633	0.287919	0.0101705	0.0206828	protein_coding	17	19912657	20222339	+
ENSG00000128591	FLNC	-1.90305	2.56878e-09	1.42493e-07	-1.47474	3.33562e-09	2.7015e-08	protein_coding	7	128470431	128499328	+
ENSG00000128596	CCDC136	-1.77781	1.47401e-06	3.40418e-05	-0.997292	2.32612e-08	1.5974e-07	protein_coding	7	128430811	128462186	+
ENSG00000128606	LRRC17	-1.97986	0.000270694	0.00275085	-1.47993	6.87866e-14	1.44433e-12	protein_coding	7	102553438	102585396	+
ENSG00000128654	MTX2	0.918413	0.000190052	0.00203639	0.240345	0.00927041	0.0190806	protein_coding	2	177134123	177202753	+
ENSG00000128656	CHN1	-1.58842	6.74481e-06	0.000121996	-0.800572	0.000380543	0.00110238	protein_coding	2	175664091	175870097	-
ENSG00000128710	HOXD10	-1.78158	3.59634e-05	0.000506492	-1.16969	1.89316e-08	1.32262e-07	protein_coding	2	176973518	176984670	+
ENSG00000128714	HOXD13	-1.78231	1.00149e-05	0.00017147	-1.93162	8.825e-18	4.44356e-16	protein_coding	2	176957619	176960666	+
ENSG00000128791	TWSG1	-0.45146	0.00441157	0.026221	-0.357548	0.000168323	0.000530399	protein_coding	18	9334765	9402418	+
ENSG00000128829	EIF2AK4	0.501744	0.00184079	0.0132594	0.46739	1.80295e-07	1.043e-06	protein_coding	15	40226347	40327797	+
ENSG00000128833	MYO5C	0.655829	0.000244251	0.0025341	0.521669	7.85477e-07	3.99445e-06	protein_coding	15	52484519	52587995	-
ENSG00000128918	ALDH1A2	-1.42172	9.51158e-13	1.55524e-10	-0.98452	1.13e-08	8.2366e-08	protein_coding	15	58245622	58790065	-
ENSG00000128928	IVD	0.676697	0.000158641	0.00175792	0.512722	1.23285e-09	1.09209e-08	protein_coding	15	40697686	40728146	+
ENSG00000128944	KNSTRN	1.17479	0.00230534	0.0157982	0.682258	4.20364e-09	3.33567e-08	protein_coding	15	40674922	40686447	+
ENSG00000129116	PALLD	-1.36606	7.49205e-09	3.64591e-07	-1.42386	1.00477e-14	2.55057e-13	protein_coding	4	169418217	169849608	+
ENSG00000129128	SPCS3	0.599936	0.00780699	0.0404573	0.348732	0.000118503	0.000385859	protein_coding	4	177241115	177253396	+
ENSG00000129244	ATP1B2	-1.47206	0.00469522	0.0274576	-0.734231	0.000125403	0.00040651	protein_coding	17	7549945	7561086	+
ENSG00000129270	MMP28	-1.98441	0.000924671	0.00764759	-1.02087	1.42226e-08	1.01542e-07	protein_coding	17	34083268	34122711	-
ENSG00000129277	CCL4	-1.48549	0.00226463	0.0155715	-0.583352	0.0121132	0.0241429	protein_coding	17	34430983	34433014	+
ENSG00000129474	AJUBA	-1.4696	0.000149602	0.001672	-1.05493	2.7767e-16	9.77079e-15	protein_coding	14	23440383	23451851	-
ENSG00000129480	DTD2	0.722047	0.010285	0.0497985	0.375181	2.31236e-05	8.78293e-05	protein_coding	14	31915242	31926716	-
ENSG00000129514	FOXA1	0.873937	4.77955e-05	0.000640835	0.956981	9.60969e-16	3.05346e-14	protein_coding	14	38059189	38069245	-
ENSG00000129675	ARHGEF6	-1.02759	4.35229e-05	0.000595019	-0.56255	0.00022668	0.000691193	protein_coding	X	135747706	135864247	-
ENSG00000129680	MAP7D3	-1.40221	0.00358958	0.0223935	-0.755098	8.30141e-07	4.20204e-06	protein_coding	X	135295381	135338641	-
ENSG00000129757	CDKN1C	-1.07659	0.00188249	0.0134531	-1.06298	8.05579e-18	4.06963e-16	protein_coding	11	2904443	2907111	-
ENSG00000129824	RPS4Y1	0.907688	2.52499e-09	1.41391e-07	0.326094	0.0236447	0.0435012	protein_coding	Y	2709527	2800041	+
ENSG00000129925	TMEM8A	0.89733	8.2982e-06	0.000146211	0.675326	1.16061e-10	1.24147e-09	protein_coding	16	420773	437113	-
ENSG00000130021	HDHD1	-1.08546	0.000779662	0.00662591	-0.265632	0.000637018	0.00175976	protein_coding	X	6966961	7066231	-
ENSG00000130052	STARD8	-1.70249	3.84356e-08	1.46837e-06	-1.08262	2.53862e-08	1.7309e-07	protein_coding	X	67867508	67945684	+
ENSG00000130054	FAM155B	1.51349	0.000687387	0.00598951	1.19816	2.81883e-18	1.6406e-16	protein_coding	X	68725084	68752351	+
ENSG00000130176	CNN1	-1.56716	2.66959e-08	1.10788e-06	-1.74991	2.50986e-13	4.6399e-12	protein_coding	19	11649532	11661138	+
ENSG00000130202	PVRL2	0.8704	3.26554e-05	0.000470439	0.601959	1.34011e-08	9.63507e-08	protein_coding	19	45349432	45392485	+
ENSG00000130224	LRCH2	-1.15431	2.19119e-06	4.81561e-05	-1.20853	7.54464e-11	8.3746e-10	protein_coding	X	114345185	114468635	-
ENSG00000130255	RPL36	0.944884	3.81867e-06	7.60524e-05	0.444611	0.00169448	0.00418886	protein_coding	19	5674958	5691887	+
ENSG00000130303	BST2	-1.67012	4.10162e-09	2.13585e-07	-0.732438	0.00025824	0.000777359	protein_coding	19	17513748	17516457	-
ENSG00000130396	MLLT4	0.474396	0.00378118	0.0233218	0.610973	1.00385e-05	4.08236e-05	protein_coding	6	168227602	168372703	+
ENSG00000130413	STK33	-2.16026	2.35558e-07	7.04132e-06	-1.29486	8.79264e-11	9.62036e-10	protein_coding	11	8413418	8615836	-
ENSG00000130508	PXDN	0.751842	5.60692e-07	1.47157e-05	0.874313	3.46927e-11	4.15526e-10	protein_coding	2	1635659	1748624	-
ENSG00000130513	GDF15	1.25891	0.00206701	0.0145366	1.86824	5.51983e-10	5.23494e-09	protein_coding	19	18485541	18499986	+
ENSG00000130528	HRC	-2.25211	0.00474991	0.0277081	-0.716488	0.00952581	0.0195014	protein_coding	19	49654455	49658681	-
ENSG00000130529	TRPM4	0.821007	0.000132945	0.00151801	1.64591	1.66984e-20	1.56812e-18	protein_coding	19	49660998	49715093	+
ENSG00000130600	H19	-3.54938	1.15972e-07	3.80013e-06	-1.82322	3.08856e-05	0.000114527	processed_transcript	11	2016406	2022700	-
ENSG00000130700	GATA5	-2.60223	0.000329608	0.00325841	-1.79985	7.82862e-09	5.85271e-08	protein_coding	20	61038553	61051026	-
ENSG00000130741	EIF2S3	0.743646	9.86061e-06	0.000169238	0.468487	1.04304e-10	1.12435e-09	protein_coding	X	24072833	24096088	+
ENSG00000130768	SMPDL3B	1.72424	1.44936e-05	0.000233662	1.87981	1.75667e-29	8.67397e-27	protein_coding	1	28261504	28285668	+
ENSG00000130988	RGN	-1.79262	0.000229422	0.00240216	-1.48032	5.43825e-17	2.22576e-15	protein_coding	X	46937775	46952712	+
ENSG00000131002	TXLNG2P	1.44592	1.06846e-12	1.69615e-10	0.461737	0.000112581	0.000369326	pseudogene	Y	21729199	21768160	+
ENSG00000131016	AKAP12	-1.13853	2.64495e-08	1.10045e-06	-0.687449	0.000719923	0.00196188	protein_coding	6	151561134	151679692	+
ENSG00000131067	GGT7	-1.11555	0.00046285	0.00429759	-0.312963	0.00742925	0.015718	protein_coding	20	33432523	33460663	-
ENSG00000131089	ARHGEF9	-0.486383	0.00472072	0.0275708	-0.642858	1.30352e-09	1.14606e-08	protein_coding	X	62854847	63005426	-
ENSG00000131171	SH3BGRL	-0.571904	0.00186317	0.0133734	-0.634596	3.07676e-06	1.40459e-05	protein_coding	X	80457442	80554046	+
ENSG00000131242	RAB11FIP4	0.684548	0.00559996	0.0313149	0.513648	4.38031e-06	1.93672e-05	protein_coding	17	29718642	29865236	+
ENSG00000131378	RFTN1	-1.21517	0.000185616	0.00200198	-0.58502	0.00086475	0.00230485	protein_coding	3	16355081	16555533	-
ENSG00000131389	SLC6A6	-0.677324	0.00371129	0.0229774	-0.568555	1.75628e-05	6.81197e-05	protein_coding	3	14444076	14530857	+
ENSG00000131435	PDLIM4	-1.03456	0.00430032	0.0257374	-0.980547	7.152e-09	5.3982e-08	protein_coding	5	131593364	131609147	+
ENSG00000131459	GFPT2	-1.01021	0.000535697	0.00483768	-0.723097	4.77997e-05	0.000170196	protein_coding	5	179727690	179780387	-
ENSG00000131471	AOC3	-1.25192	4.72337e-07	1.27026e-05	-0.965482	3.57736e-06	1.6153e-05	protein_coding	17	41003201	41010147	+
ENSG00000131477	RAMP2	-1.41193	0.00310413	0.0199511	-0.451491	0.00642981	0.0138096	protein_coding	17	40910465	40915059	+
ENSG00000131620	ANO1	-0.786049	0.004991	0.0287523	-0.935411	4.58126e-11	5.34084e-10	protein_coding	11	69924408	70035634	+
ENSG00000131669	NINJ1	-0.697466	0.0059439	0.0328119	-0.392287	5.59068e-05	0.000195693	protein_coding	9	95883771	95896570	-
ENSG00000131711	MAP1B	-1.67276	3.75298e-12	5.02468e-10	-0.998695	1.80486e-06	8.61728e-06	protein_coding	5	71403061	71505395	+
ENSG00000131746	TNS4	-1.27622	0.00090123	0.00750306	-1.6017	1.82156e-08	1.27551e-07	protein_coding	17	38632080	38657849	-
ENSG00000131747	TOP2A	1.24779	0.000671506	0.00587784	2.16295	1.67295e-17	8.02755e-16	protein_coding	17	38544768	38574202	-
ENSG00000131759	RARA	-1.15506	0.000170861	0.00186623	-0.421169	0.00012706	0.000411135	protein_coding	17	38465444	38513094	+
ENSG00000131771	PPP1R1B	1.11794	2.66117e-06	5.64368e-05	0.630699	0.00481254	0.0106762	protein_coding	17	37782993	37792879	+
ENSG00000131778	CHD1L	0.876272	1.73466e-06	3.91759e-05	0.432648	1.42437e-08	1.01645e-07	protein_coding	1	146714291	146767443	+
ENSG00000131781	FMO5	1.22169	0.00141654	0.0108031	1.03335	1.01229e-06	5.05384e-06	protein_coding	1	146646930	146714700	-
ENSG00000131831	RAI2	-0.978432	0.000220766	0.00233049	-0.759433	1.46183e-10	1.54106e-09	protein_coding	X	17818169	17879457	-
ENSG00000131844	MCCC2	1.09661	0.000109136	0.00128012	1.73677	5.35386e-18	2.87121e-16	protein_coding	5	70883115	70954531	+
ENSG00000131941	RHPN2	1.08288	2.39752e-06	5.19919e-05	0.64077	8.30317e-06	3.43677e-05	protein_coding	19	33469499	33555794	-
ENSG00000131981	LGALS3	-0.963089	6.44144e-05	0.00081457	-1.08498	3.36575e-13	6.05399e-12	protein_coding	14	55590828	55612126	+
ENSG00000132122	SPATA6	-1.18891	1.44809e-05	0.000233662	-0.869866	1.66112e-13	3.18233e-12	protein_coding	1	48761044	48937845	-
ENSG00000132142	ACACA	0.898108	9.75569e-07	2.3667e-05	1.16737	4.87507e-19	3.30189e-17	protein_coding	17	35441923	35766909	-
ENSG00000132182	NUP210	0.997836	2.20525e-06	4.84e-05	1.40127	4.22834e-30	2.31154e-27	protein_coding	3	13357737	13461809	-
ENSG00000132254	ARFIP2	0.669149	0.00326574	0.0207452	0.44905	3.56532e-06	1.61034e-05	protein_coding	11	6496910	6502666	-
ENSG00000132274	TRIM22	-0.771731	0.000313001	0.00312256	-0.992051	2.89525e-13	5.25713e-12	protein_coding	11	5710919	5758319	+
ENSG00000132357	CARD6	-1.32486	0.00842933	0.0428703	-0.687459	2.03278e-05	7.7965e-05	protein_coding	5	40841286	40860275	+
ENSG00000132359	RAP1GAP2	1.54934	5.22467e-15	1.58201e-12	1.1811	1.90818e-13	3.61939e-12	protein_coding	17	2680350	2941033	+
ENSG00000132386	SERPINF1	-1.77857	8.62123e-10	5.40098e-08	-1.20519	1.24841e-10	1.32889e-09	protein_coding	17	1665253	1680868	+
ENSG00000132432	SEC61G	0.583316	0.00320039	0.0204107	0.391971	0.000296935	0.000881533	protein_coding	7	54819943	54827667	-
ENSG00000132470	ITGB4	-1.34307	2.43945e-06	5.26056e-05	-1.09188	1.50056e-09	1.30953e-08	protein_coding	17	73717408	73753899	+
ENSG00000132530	XAF1	-1.38106	1.31347e-05	0.000214765	-0.841473	1.40073e-07	8.30726e-07	protein_coding	17	6658766	6678966	+
ENSG00000132554	RGS22	-0.973229	0.00511706	0.0293678	-1.2616	9.68844e-11	1.05402e-09	protein_coding	8	100973164	101143496	-
ENSG00000132561	MATN2	-1.12912	1.21726e-05	0.000201044	-0.899619	7.47484e-07	3.82539e-06	protein_coding	8	98881068	99048944	+
ENSG00000132613	MTSS1L	-0.778922	0.00413335	0.0249517	-0.568821	8.30879e-08	5.13248e-07	protein_coding	16	70695107	70719969	-
ENSG00000132622	HSPA12B	-1.71721	0.00275892	0.0181472	-0.390452	0.0114626	0.0229476	protein_coding	20	3713314	3733758	+
ENSG00000132623	ANKEF1	1.0167	0.00808801	0.0415593	0.483493	2.59675e-06	1.20413e-05	protein_coding	20	9966774	10037410	+
ENSG00000132640	BTBD3	-0.456148	0.00300839	0.0194505	-0.448924	7.33135e-08	4.57858e-07	protein_coding	20	11871371	11907257	+
ENSG00000132688	NES	-1.52078	8.92984e-08	3.02929e-06	-0.912465	4.27643e-07	2.284e-06	protein_coding	1	156638555	156647189	-
ENSG00000132698	RAB25	1.35807	1.1611e-05	0.000192938	0.263208	0.0247623	0.045296	protein_coding	1	156030951	156040295	+
ENSG00000132718	SYT11	-0.982453	0.00178568	0.012948	-0.997431	1.33316e-07	7.94655e-07	protein_coding	1	155829300	155854990	+
ENSG00000132746	ALDH3B2	2.55601	0.000754454	0.00644215	2.04238	6.2805e-14	1.33336e-12	protein_coding	11	67429633	67448671	-
ENSG00000132749	MTL5	1.56836	1.02225e-05	0.000174476	1.01537	3.38821e-18	1.9352e-16	protein_coding	11	68474908	68519032	-
ENSG00000132819	RBM38	-1.47507	2.0268e-06	4.47842e-05	-1.07422	1.21876e-16	4.64741e-15	protein_coding	20	55966463	55984389	+
ENSG00000132821	VSTM2L	2.33994	3.52321e-07	1.00014e-05	2.35294	6.73553e-23	1.10861e-20	protein_coding	20	36531499	36573752	+
ENSG00000132840	BHMT2	-1.84007	9.70707e-06	0.00016725	-1.5573	5.18619e-13	9.05188e-12	protein_coding	5	78365540	78385289	+
ENSG00000132854	KANK4	-2.8652	2.32696e-07	6.99415e-06	-1.35766	2.40698e-09	1.99911e-08	protein_coding	1	62702651	62785085	-
ENSG00000132932	ATP8A2	3.84948	1.54381e-08	6.8409e-07	4.58401	2.86358e-28	1.12392e-25	protein_coding	13	25946209	26599989	+
ENSG00000132970	WASF3	0.649721	0.00103572	0.00841063	0.749229	2.62809e-13	4.83512e-12	protein_coding	13	27131840	27263085	+
ENSG00000133019	CHRM3	3.42187	2.23813e-27	9.14892e-24	2.90322	1.29576e-20	1.23194e-18	protein_coding	1	239549865	240078750	+
ENSG00000133065	SLC41A1	-1.19371	5.94183e-06	0.000109714	0.544515	0.0078245	0.0164406	protein_coding	1	205758221	205782876	-
ENSG00000133067	LGR6	-4.25823	1.23385e-13	2.65456e-11	-2.3807	8.43606e-20	6.48898e-18	protein_coding	1	202163029	202288909	+
ENSG00000133104	SPG20	-1.39235	9.18084e-17	4.69112e-14	-0.864961	5.15075e-09	3.98799e-08	protein_coding	13	36875775	36944317	-
ENSG00000133107	TRPC4	-1.36213	6.25099e-06	0.000114972	-1.00765	6.33306e-07	3.28834e-06	protein_coding	13	38210773	38444562	-
ENSG00000133142	TCEAL4	-0.9407	4.95675e-07	1.32e-05	-0.500885	4.26346e-07	2.27866e-06	protein_coding	X	102831159	102842657	+
ENSG00000133392	MYH11	-1.5595	7.27095e-11	6.39179e-09	-1.45219	3.00994e-10	2.96863e-09	protein_coding	16	15797029	15950890	-
ENSG00000133424	LARGE	-1.69529	5.82475e-13	9.98607e-11	-1.0316	2.94623e-11	3.58204e-10	protein_coding	22	33558212	34318829	-
ENSG00000133519	ZDHHC8P1	-1.37431	0.00499319	0.0287523	-0.684173	0.0020063	0.00488088	pseudogene	22	23732793	23744913	-
ENSG00000133606	MKRN1	0.479755	0.00405317	0.0246421	0.310681	6.15588e-06	2.62961e-05	protein_coding	7	140152840	140179369	-
ENSG00000133639	BTG1	-0.547758	0.000497075	0.00454568	-0.295088	0.00432112	0.0096885	protein_coding	12	92536286	92539673	-
ENSG00000133640	LRRIQ1	1.72517	0.000481543	0.00445094	1.41837	4.1179e-12	5.9974e-11	protein_coding	12	85430092	85657002	+
ENSG00000133706	LARS	0.518903	0.000460214	0.00427798	0.377139	1.8395e-08	1.28631e-07	protein_coding	5	145492601	145562223	-
ENSG00000133740	E2F5	1.85292	0.000121104	0.00139942	0.998717	3.04532e-18	1.75904e-16	protein_coding	8	86089460	86129387	+
ENSG00000133800	LYVE1	-1.36857	0.000175552	0.00190474	-2.13733	3.1077e-11	3.76044e-10	protein_coding	11	10578513	10633236	-
ENSG00000133805	AMPD3	1.02159	6.76536e-07	1.73658e-05	0.508782	0.00137704	0.003495	protein_coding	11	10329860	10529126	+
ENSG00000133808	MICALCL	2.36159	1.06582e-05	0.000180405	1.63561	1.21927e-11	1.59789e-10	protein_coding	11	12297627	12380691	+
ENSG00000133816	MICAL2	1.51761	3.27619e-08	1.29393e-06	1.25718	5.37697e-13	9.33167e-12	protein_coding	11	12115543	12285334	+
ENSG00000133835	HSD17B4	0.65878	9.92976e-05	0.0011847	0.680676	3.74122e-10	3.64062e-09	protein_coding	5	118788138	118972894	+
ENSG00000133874	RNF122	-1.03028	0.0084333	0.0428716	-0.906597	9.76882e-09	7.18555e-08	protein_coding	8	33405273	33424643	-
ENSG00000133943	C14orf159	-1.05716	1.71352e-05	0.000267856	-0.894346	4.75126e-12	6.84173e-11	protein_coding	14	91526677	91691976	+
ENSG00000133983	COX16	1.36271	0.000173525	0.00188875	0.417789	0.000976102	0.00257385	protein_coding	14	70791798	70826448	-
ENSG00000134030	CTIF	-0.627468	0.00490352	0.0283989	-0.410182	0.000576961	0.00160574	protein_coding	18	46065417	46389588	+
ENSG00000134057	CCNB1	1.286	0.00871034	0.0438899	1.00023	2.88115e-14	6.55302e-13	protein_coding	5	68462837	68474072	+
ENSG00000134138	MEIS2	-1.32023	1.25775e-09	7.53317e-08	-1.43286	3.7148e-22	5.12274e-20	protein_coding	15	37181406	37393504	-
ENSG00000134201	GSTM5	-2.17016	3.28692e-09	1.74495e-07	-1.73861	3.98958e-17	1.7251e-15	protein_coding	1	110254864	110318050	+
ENSG00000134202	GSTM3	-1.1586	3.91164e-05	0.000541568	-1.39531	2.67992e-17	1.20652e-15	protein_coding	1	110276554	110284384	-
ENSG00000134215	VAV3	-1.48707	0.000101756	0.00120566	-1.07138	7.6664e-09	5.75243e-08	protein_coding	1	108113782	108507766	-
ENSG00000134222	PSRC1	-2.06111	0.00134811	0.0103439	-0.342759	0.0178839	0.0341078	protein_coding	1	109822178	109825808	-
ENSG00000134308	YWHAQ	0.758299	1.28391e-06	3.01194e-05	0.241696	0.00318738	0.00739006	protein_coding	2	9724101	9771143	-
ENSG00000134318	ROCK2	-0.693691	0.000231697	0.00241921	-0.413263	0.000331265	0.000972511	protein_coding	2	11319887	11488456	-
ENSG00000134324	LPIN1	-0.965027	5.46188e-06	0.000102299	-0.780227	6.91195e-11	7.75669e-10	protein_coding	2	11817721	11967535	+
ENSG00000134333	LDHA	0.524861	0.00209361	0.0146858	0.361957	0.000640786	0.00176921	protein_coding	11	18415935	18429972	+
ENSG00000134352	IL6ST	-0.658025	1.05175e-05	0.000178393	-0.531962	1.35192e-06	6.58621e-06	protein_coding	5	55230923	55290821	-
ENSG00000134461	ANKRD16	-1.10392	0.00351842	0.0220167	0.309069	0.000673164	0.00184793	protein_coding	10	5903580	5931869	-
ENSG00000134569	LRP4	-1.20816	0.000229345	0.00240216	-0.888586	3.94815e-10	3.82738e-09	protein_coding	11	46878419	46940193	-
ENSG00000134574	DDB2	-1.43197	0.000180384	0.0019507	-0.817703	1.56703e-13	3.02478e-12	protein_coding	11	47236493	47260767	+
ENSG00000134590	FAM127A	-1.02765	4.8345e-06	9.27793e-05	-0.49147	8.4e-05	0.000283647	protein_coding	X	134166333	134167576	+
ENSG00000134602	MST4	-1.26116	2.29082e-08	9.67885e-07	-0.952432	1.05924e-12	1.75664e-11	protein_coding	X	131157293	131209971	+
ENSG00000134709	HOOK1	0.693242	0.00072482	0.00622454	0.770961	9.1652e-11	1.00137e-09	protein_coding	1	60280458	60342050	+
ENSG00000134717	BTF3L4	0.569994	0.00484497	0.0281265	0.26235	7.91228e-05	0.000269081	protein_coding	1	52521797	52556388	+
ENSG00000134755	DSC2	1.40256	3.05357e-08	1.23893e-06	0.857968	1.15032e-07	6.92955e-07	protein_coding	18	28645940	28682378	-
ENSG00000134769	DTNA	-1.03049	3.52006e-05	0.000500179	-1.47456	1.08827e-11	1.44602e-10	protein_coding	18	32073254	32471808	+
ENSG00000134775	FHOD3	-1.56911	2.91779e-11	2.9818e-09	-1.20161	3.29978e-10	3.23366e-09	protein_coding	18	33877677	34360018	+
ENSG00000134802	SLC43A3	-1.71559	0.000473768	0.00438652	-0.655746	4.01445e-06	1.79466e-05	protein_coding	11	57174427	57195053	-
ENSG00000134853	PDGFRA	-0.955289	2.56927e-06	5.47168e-05	-0.654235	0.00244852	0.00582794	protein_coding	4	55095264	55164414	+
ENSG00000134871	COL4A2	-1.10769	0.000195092	0.00208629	-0.448896	0.0261886	0.0475132	protein_coding	13	110958159	111165374	+
ENSG00000134874	DZIP1	-1.65089	1.10248e-11	1.24321e-09	-1.14714	5.36428e-13	9.3202e-12	protein_coding	13	96230457	96296957	-
ENSG00000134909	ARHGAP32	0.949414	4.1666e-08	1.56257e-06	0.96297	1.09816e-14	2.77845e-13	protein_coding	11	128834955	129149219	-
ENSG00000134910	STT3A	0.729202	7.30609e-06	0.000131277	0.609231	3.52268e-14	7.80343e-13	protein_coding	11	125461607	125495110	+
ENSG00000135002	RFK	0.892973	0.00696647	0.037082	0.427353	1.05637e-05	4.28e-05	protein_coding	9	79000433	79009433	-
ENSG00000135040	NAA35	0.92291	2.74587e-05	0.000403032	0.456011	4.97206e-08	3.20857e-07	protein_coding	9	88556061	88637213	+
ENSG00000135048	TMEM2	1.00143	1.87064e-06	4.18424e-05	0.593365	0.00028311	0.000845245	protein_coding	9	74298282	74431606	-
ENSG00000135052	GOLM1	1.97362	3.70824e-09	1.94452e-07	1.8755	5.09497e-20	4.17005e-18	protein_coding	9	88641061	88715088	-
ENSG00000135063	FAM189A2	0.902621	0.00154123	0.0116079	0.702525	1.51815e-07	8.93783e-07	protein_coding	9	71939488	72007371	+
ENSG00000135069	PSAT1	0.871116	0.00224923	0.0154932	0.758152	6.61902e-07	3.4252e-06	protein_coding	9	80912059	80945009	+
ENSG00000135090	TAOK3	0.813582	7.91225e-05	0.000973647	0.557696	6.15914e-06	2.62979e-05	protein_coding	12	118587606	118810750	-
ENSG00000135298	BAI3	-1.94382	5.40475e-06	0.000101462	-1.31437	4.82491e-10	4.60729e-09	protein_coding	6	69345259	70099403	+
ENSG00000135318	NT5E	-0.922263	0.000414722	0.00393336	-1.29902	8.10685e-17	3.22316e-15	protein_coding	6	86159809	86205500	+
ENSG00000135333	EPHA7	-1.78383	1.34808e-12	2.11946e-10	-0.884994	0.000188429	0.000586238	protein_coding	6	93949738	94129265	-
ENSG00000135387	CAPRIN1	0.470123	0.000485011	0.00446784	0.29789	0.00013061	0.000421793	protein_coding	11	34073230	34122703	+
ENSG00000135390	ATP5G2	0.523376	0.00679354	0.0363367	0.324483	0.00198722	0.00484293	protein_coding	12	54026510	54071192	-
ENSG00000135424	ITGA7	-1.63313	1.48086e-05	0.000237853	-1.03737	3.16383e-07	1.73518e-06	protein_coding	12	56078352	56109827	-
ENSG00000135447	PPP1R1A	-1.70583	0.00330904	0.0209958	-1.86644	4.59221e-12	6.64394e-11	protein_coding	12	54969171	54982443	-
ENSG00000135454	B4GALNT1	-2.64193	6.62955e-07	1.7044e-05	-0.96844	1.93458e-07	1.112e-06	protein_coding	12	58017193	58027138	-
ENSG00000135472	FAIM2	-1.58439	2.56112e-06	5.46695e-05	-0.725034	0.00119332	0.00307359	protein_coding	12	50260679	50298000	-
ENSG00000135486	HNRNPA1	0.36893	0.00823717	0.0420499	0.203947	0.00985931	0.0201088	protein_coding	12	54673977	54680872	+
ENSG00000135525	MAP7	1.14585	3.13898e-09	1.67184e-07	0.731096	5.86978e-11	6.72018e-10	protein_coding	6	136663875	136871957	-
ENSG00000135636	DYSF	-1.56554	7.03604e-06	0.000127123	-0.634059	0.000920252	0.00244003	protein_coding	2	71680852	71913898	+
ENSG00000135709	KIAA0513	-1.15732	1.24773e-06	2.94396e-05	-0.335331	0.0144877	0.0282933	protein_coding	16	85061375	85127836	+
ENSG00000135722	FBXL8	1.15055	1.5393e-05	0.000244597	0.719459	3.27052e-06	1.4864e-05	protein_coding	16	67193834	67198473	+
ENSG00000135823	STX6	0.493082	0.00459419	0.0270604	0.227616	0.00204171	0.00495756	protein_coding	1	180941861	180992047	-
ENSG00000135835	KIAA1614	-1.84589	0.000389625	0.0037409	-1.10269	1.51626e-11	1.95201e-10	protein_coding	1	180882290	180920750	+
ENSG00000135916	ITM2C	-1.5007	2.9595e-14	7.11628e-12	-0.607954	1.69225e-06	8.12522e-06	protein_coding	2	231729354	231743963	+
ENSG00000135919	SERPINE2	-1.45437	8.48478e-06	0.000149338	-0.935761	2.01989e-06	9.54567e-06	protein_coding	2	224839829	224904036	-
ENSG00000135926	TMBIM1	-0.580161	0.00147938	0.011204	-0.376116	0.00316833	0.00734813	protein_coding	2	219138915	219157309	-
ENSG00000135929	CYP27A1	-1.58648	3.46584e-09	1.83398e-07	-1.17299	1.48974e-07	8.78747e-07	protein_coding	2	219646472	219680016	+
ENSG00000135968	GCC2	0.827578	9.77846e-06	0.000168303	0.500284	2.59154e-07	1.44935e-06	protein_coding	2	109065017	109125871	+
ENSG00000136003	ISCU	-0.536414	0.00120276	0.00946861	-0.545634	1.19983e-10	1.28074e-09	protein_coding	12	108956358	108963160	+
ENSG00000136010	ALDH1L2	-0.927693	0.00712794	0.0377425	-1.12532	4.99857e-06	2.18422e-05	protein_coding	12	105413568	105478355	-
ENSG00000136059	VILL	-1.04127	0.00531067	0.0301265	-1.25707	2.29466e-12	3.523e-11	protein_coding	3	38029550	38048679	+
ENSG00000136158	SPRY2	-1.43375	8.33066e-11	7.13166e-09	-0.711876	9.34184e-10	8.48817e-09	protein_coding	13	80910111	80915086	-
ENSG00000136160	EDNRB	-1.99582	1.47483e-10	1.17063e-08	-1.41306	1.74558e-08	1.22455e-07	protein_coding	13	78469616	78493903	-
ENSG00000136161	RCBTB2	-0.928851	1.15326e-05	0.000191897	-0.67694	2.09848e-14	4.99555e-13	protein_coding	13	49063095	49107369	-
ENSG00000136193	SCRN1	-0.535135	0.0026453	0.0175898	-0.677803	7.12167e-09	5.37797e-08	protein_coding	7	29959719	30029905	-
ENSG00000136240	KDELR2	0.632695	0.00314904	0.0201763	0.429006	1.29953e-05	5.17076e-05	protein_coding	7	6485584	6523873	-
ENSG00000136478	TEX2	0.534587	0.000992689	0.00814832	0.277158	0.000105123	0.000347168	protein_coding	17	62224587	62340661	-
ENSG00000136485	DCAF7	0.644512	3.75517e-05	0.000525241	0.470052	2.38731e-09	1.98385e-08	protein_coding	17	61627822	61671639	+
ENSG00000136546	SCN7A	-1.70627	1.47778e-14	3.71742e-12	-0.928165	0.000536633	0.00150361	protein_coding	2	167260083	167350757	-
ENSG00000136636	KCTD3	0.674662	0.00130253	0.0100985	0.445248	3.84314e-08	2.53564e-07	protein_coding	1	215740735	215795149	+
ENSG00000136643	RPS6KC1	0.831048	0.00168714	0.0124319	0.92438	2.51032e-10	2.52799e-09	protein_coding	1	213224589	213448116	+
ENSG00000136717	BIN1	-0.994085	2.78876e-06	5.87617e-05	-0.631969	1.30216e-06	6.36201e-06	protein_coding	2	127805603	127864931	-
ENSG00000136731	UGGT1	0.576648	0.000443986	0.0041674	0.451838	2.32096e-05	8.81345e-05	protein_coding	2	128848774	128953251	+
ENSG00000136732	GYPC	-1.41529	3.52398e-05	0.000500179	-1.15733	3.62225e-11	4.32494e-10	protein_coding	2	127413509	127454246	+
ENSG00000136810	TXN	0.643758	0.00331408	0.0210033	0.582681	7.06739e-08	4.42999e-07	protein_coding	9	113006091	113018920	-
ENSG00000136813	KIAA0368	0.436718	0.00263558	0.0175465	0.567356	1.68131e-14	4.06568e-13	protein_coding	9	114122972	114247025	-
ENSG00000136816	TOR1B	0.650296	0.00793265	0.0408783	0.453748	1.61479e-09	1.39648e-08	protein_coding	9	132565432	132573560	+
ENSG00000136840	ST6GALNAC4	-1.9764	9.2237e-05	0.00111468	-1.17491	2.13571e-17	9.90644e-16	protein_coding	9	130670165	130679317	-
ENSG00000136848	DAB2IP	-1.00487	2.29927e-05	0.000348106	-0.616278	1.82943e-09	1.55659e-08	protein_coding	9	124329336	124547809	+
ENSG00000136859	ANGPTL2	-1.46444	6.47855e-08	2.3166e-06	-0.748253	5.15506e-06	2.24746e-05	protein_coding	9	129849611	129885162	-
ENSG00000136888	ATP6V1G1	0.962704	1.22488e-05	0.000201895	0.52123	1.3569e-07	8.0723e-07	protein_coding	9	117350026	117360653	+
ENSG00000136997	MYC	1.67544	3.36534e-11	3.33495e-09	0.653997	0.00225443	0.00542247	protein_coding	8	128747680	128753674	+
ENSG00000137033	IL33	-1.22504	1.31315e-05	0.000214765	-1.27869	6.52514e-14	1.38147e-12	protein_coding	9	6215805	6257983	+
ENSG00000137070	IL11RA	-0.789085	0.00517222	0.0296428	-0.497886	3.87376e-06	1.73785e-05	protein_coding	9	34650699	34661889	+
ENSG00000137076	TLN1	-0.830418	0.000102489	0.00121259	-0.595052	6.74073e-06	2.84714e-05	protein_coding	9	35696945	35732392	-
ENSG00000137094	DNAJB5	-1.20281	1.09744e-05	0.000183769	-1.57593	9.10545e-15	2.34642e-13	protein_coding	9	34989638	34998897	+
ENSG00000137100	DCTN3	-0.672253	0.00109831	0.00879884	-0.36605	6.81948e-06	2.87723e-05	protein_coding	9	34613548	34620515	-
ENSG00000137269	LRRC1	0.718174	0.00252035	0.016959	0.223688	0.00622234	0.0134092	protein_coding	6	53659295	53788919	+
ENSG00000137273	FOXF2	-2.21181	4.28378e-05	0.000587618	-1.27282	1.56803e-05	6.13858e-05	protein_coding	6	1390069	1395832	+
ENSG00000137310	TCF19	-0.980242	0.00495382	0.0286117	-0.29983	0.00244116	0.00581222	protein_coding	6	31126319	31134936	+
ENSG00000137331	IER3	-1.41364	0.00217511	0.0151434	-1.75087	6.38994e-11	7.22384e-10	protein_coding	6	30710976	30712331	-
ENSG00000137404	NRM	-1.57811	0.0041767	0.0251541	-0.669789	1.46949e-07	8.68137e-07	protein_coding	6	30655824	30659197	-
ENSG00000137462	TLR2	-1.30867	1.52476e-05	0.000242758	-0.652673	7.20716e-05	0.000247133	protein_coding	4	154622652	154626851	+
ENSG00000137474	MYO7A	-3.81585	9.32903e-12	1.08184e-09	-0.772041	0.000473741	0.00134437	protein_coding	11	76839310	76926284	+
ENSG00000137478	FCHSD2	-1.09341	5.59065e-06	0.000104233	-0.722629	4.70883e-12	6.78701e-11	protein_coding	11	72547790	72853306	-
ENSG00000137486	ARRB1	-0.789756	0.000130222	0.00149212	-0.274714	0.00249376	0.00592181	protein_coding	11	74975226	75062873	-
ENSG00000137502	RAB30	0.555977	0.00285995	0.0186753	0.515384	0.000244472	0.000740723	protein_coding	11	82684175	82782965	-
ENSG00000137513	NARS2	0.67186	0.00995582	0.0485643	0.400908	3.13945e-07	1.72304e-06	protein_coding	11	78147007	78285919	-
ENSG00000137693	YAP1	-0.679177	9.62827e-06	0.000166243	-0.67978	4.32919e-12	6.29315e-11	protein_coding	11	101981192	102104154	+
ENSG00000137699	TRIM29	-1.59233	2.91654e-10	2.15784e-08	-1.81599	2.46669e-12	3.75519e-11	protein_coding	11	119981983	120056237	-
ENSG00000137726	FXYD6	-1.81457	4.99573e-11	4.72169e-09	-1.79377	1.02903e-12	1.71025e-11	protein_coding	11	117707693	117748201	-
ENSG00000137727	ARHGAP20	-1.25076	0.00011863	0.00137569	-1.15072	2.75346e-09	2.26476e-08	protein_coding	11	110447766	110583912	-
ENSG00000137802	MAPKBP1	-0.708405	0.00310748	0.0199648	-0.457821	2.18143e-06	1.02301e-05	protein_coding	15	42066632	42120053	+
ENSG00000137857	DUOX1	-1.3791	0.00129552	0.0100536	-1.72531	8.94433e-15	2.31268e-13	protein_coding	15	45422131	45457774	+
ENSG00000137872	SEMA6D	-1.82686	5.00305e-12	6.29268e-10	-1.19412	1.20657e-09	1.07129e-08	protein_coding	15	47476298	48066420	+
ENSG00000137942	FNBP1L	0.865047	5.07296e-05	0.000670016	0.61275	1.67633e-10	1.74111e-09	protein_coding	1	93913688	94020218	+
ENSG00000137955	RABGGTB	0.612983	0.00433597	0.0258844	0.490419	9.61477e-08	5.8705e-07	protein_coding	1	76251879	76260764	+
ENSG00000137959	IFI44L	-1.29359	0.00164213	0.0121771	-0.694025	0.00102457	0.00268696	protein_coding	1	79085607	79111830	+
ENSG00000137962	ARHGAP29	0.729556	7.91374e-05	0.000973647	0.337161	0.00215238	0.00519661	protein_coding	1	94614544	94740624	-
ENSG00000137975	CLCA2	-2.87359	5.96536e-05	0.000766136	-2.96983	1.04773e-13	2.10344e-12	protein_coding	1	86889769	86922241	+
ENSG00000137976	DNASE2B	3.08463	1.4856e-05	0.000238285	1.636	2.2403e-07	1.27102e-06	protein_coding	1	84864215	84880701	+
ENSG00000138018	EPT1	0.787929	8.75829e-05	0.00106466	0.638419	5.38696e-10	5.11913e-09	protein_coding	2	26531415	26618759	+
ENSG00000138028	CGREF1	1.78558	6.93659e-05	0.00086779	2.23463	2.74218e-33	3.49788e-30	protein_coding	2	27321757	27341995	-
ENSG00000138029	HADHB	0.410542	0.00665111	0.035715	0.160426	0.0176784	0.0337622	protein_coding	2	26466038	26513336	+
ENSG00000138031	ADCY3	-0.930057	0.00136913	0.0104757	-0.571405	4.80908e-05	0.000171112	protein_coding	2	25042038	25142708	-
ENSG00000138080	EMILIN1	-1.31149	4.49807e-05	0.000609585	-0.685902	0.00064993	0.0017922	protein_coding	2	27301435	27309271	+
ENSG00000138092	CENPO	1.06397	0.00437886	0.0260833	1.03716	1.41987e-23	2.58737e-21	protein_coding	2	25016005	25045245	+
ENSG00000138095	LRPPRC	0.65648	1.18672e-05	0.000196398	0.37522	2.96003e-05	0.000110108	protein_coding	2	44113647	44223144	-
ENSG00000138119	MYOF	-1.13937	1.50906e-07	4.77265e-06	-1.06868	8.03132e-15	2.0943e-13	protein_coding	10	95066186	95242074	-
ENSG00000138134	STAMBPL1	1.40676	0.00219575	0.0152583	0.410688	0.00409011	0.00924093	protein_coding	10	90639491	90734910	+
ENSG00000138172	CALHM2	-1.30429	7.06411e-05	0.000881719	-0.738466	4.99455e-08	3.22172e-07	protein_coding	10	105206543	105212660	-
ENSG00000138185	ENTPD1	-0.95961	2.55022e-05	0.000379424	-0.460996	0.000221765	0.000678098	protein_coding	10	97471536	97637023	+
ENSG00000138294	MSMB	-1.37932	0.00102185	0.00832914	-1.3452	1.56843e-06	7.55916e-06	protein_coding	10	51549498	51562517	+
ENSG00000138326	RPS24	0.741896	1.92075e-05	0.000297971	0.307687	0.00627994	0.0135219	protein_coding	10	79793518	79816570	+
ENSG00000138356	AOX1	-1.50984	3.48129e-09	1.83621e-07	-1.81312	1.88292e-22	2.77134e-20	protein_coding	2	201450591	201541787	+
ENSG00000138378	STAT4	-1.73771	0.00874648	0.0439946	-0.437707	0.0163365	0.0314662	protein_coding	2	191894302	192016322	-
ENSG00000138386	NAB1	-0.597452	0.000347257	0.00341021	-0.562126	2.465e-08	1.68747e-07	protein_coding	2	191511472	191557492	+
ENSG00000138430	OLA1	0.69873	0.0010389	0.00842191	0.405674	4.85086e-06	2.12696e-05	protein_coding	2	174937175	175113426	-
ENSG00000138439	FAM117B	1.09353	3.66768e-08	1.4137e-06	0.958425	7.74567e-12	1.06335e-10	protein_coding	2	203499901	203634480	+
ENSG00000138593	SECISBP2L	0.458882	0.00591681	0.0327175	0.323019	0.00275266	0.0064843	protein_coding	15	49280673	49338760	-
ENSG00000138650	PCDH10	-0.855406	0.000268661	0.00273529	-0.934016	4.18691e-05	0.000150762	protein_coding	4	134070470	134129356	+
ENSG00000138660	AP1AR	0.876697	0.00744161	0.0389494	0.340609	1.84825e-06	8.79976e-06	protein_coding	4	113152893	113191203	+
ENSG00000138669	PRKG2	-1.33782	0.00307755	0.0198062	-1.24586	1.67952e-07	9.78996e-07	protein_coding	4	82009837	82136218	-
ENSG00000138685	FGF2	-1.38934	1.56306e-11	1.69256e-09	-1.25711	6.35805e-11	7.20375e-10	protein_coding	4	123747863	123819391	+
ENSG00000138696	BMPR1B	0.72307	0.0043296	0.0258653	0.770818	1.88925e-07	1.08799e-06	protein_coding	4	95679119	96079599	+
ENSG00000138709	LARP1B	0.644071	0.00820742	0.0419767	0.619308	3.24177e-14	7.2866e-13	protein_coding	4	128982423	129144086	+
ENSG00000138735	PDE5A	-1.16589	2.24962e-08	9.55417e-07	-0.904125	2.14989e-05	8.20454e-05	protein_coding	4	120415550	120550146	-
ENSG00000138738	PRDM5	-1.01584	0.000391771	0.00375489	-0.996022	2.3834e-12	3.64463e-11	protein_coding	4	121606074	121844025	-
ENSG00000138757	G3BP2	0.619194	0.00169208	0.0124515	0.25791	0.0042345	0.00952357	protein_coding	4	76567966	76649709	-
ENSG00000138760	SCARB2	0.716306	1.39646e-05	0.000226298	0.521672	1.5976e-09	1.38239e-08	protein_coding	4	77079890	77135046	-
ENSG00000138764	CCNG2	0.861517	2.46322e-06	5.29253e-05	0.730009	6.29153e-08	3.98941e-07	protein_coding	4	78078304	78354542	+
ENSG00000138795	LEF1	0.969479	0.0020444	0.014421	0.688405	0.000896554	0.00238256	protein_coding	4	108968701	109090112	-
ENSG00000138814	PPP3CA	0.97927	3.57591e-08	1.38554e-06	0.837961	1.21834e-14	3.03732e-13	protein_coding	4	101944566	102269435	-
ENSG00000139116	KIF21A	0.609197	0.00273368	0.0180163	0.492433	0.000212185	0.000651151	protein_coding	12	39687030	39837192	-
ENSG00000139174	PRICKLE1	-1.30412	3.85691e-05	0.000536718	-0.770831	5.62385e-06	2.42278e-05	protein_coding	12	42852140	42984157	-
ENSG00000139219	COL2A1	5.41329	2.65026e-16	1.1712e-13	5.3605	1.04994e-16	4.06872e-15	protein_coding	12	48366748	48398269	-
ENSG00000139289	PHLDA1	-0.791348	0.00991887	0.048413	-1.3458	4.46217e-11	5.21393e-10	protein_coding	12	76419227	76427712	-
ENSG00000139329	LUM	-1.29503	4.54504e-06	8.81565e-05	-0.912679	0.000182301	0.000569719	protein_coding	12	91496406	91505608	-
ENSG00000139343	SNRPF	0.690055	0.00784715	0.0406169	0.293749	0.0155331	0.0301045	protein_coding	12	96252706	96297606	+
ENSG00000139364	TMEM132B	-1.846	0.00766432	0.0399361	-0.937035	2.44931e-05	9.25261e-05	protein_coding	12	125671382	126146917	+
ENSG00000139438	FAM222A	1.41497	0.00921996	0.0458728	2.11115	9.213e-23	1.43901e-20	protein_coding	12	110152033	110208312	+
ENSG00000139496	NUPL1	0.585399	0.00021491	0.00227296	0.344495	5.47436e-06	2.36578e-05	protein_coding	13	25875662	25923938	+
ENSG00000139514	SLC7A1	1.06451	3.17278e-06	6.50349e-05	1.1942	1.82701e-20	1.66816e-18	protein_coding	13	30083547	30169825	-
ENSG00000139567	ACVRL1	-1.24207	0.000891815	0.00743604	-0.587371	0.000173716	0.000545674	protein_coding	12	52300692	52317145	+
ENSG00000139629	GALNT6	-2.44676	0.000253929	0.00261461	-0.93869	6.25074e-13	1.07506e-11	protein_coding	12	51745031	51786651	-
ENSG00000139679	LPAR6	-0.744677	0.00253868	0.0170542	-0.628069	9.75364e-06	3.97389e-05	protein_coding	13	48963707	49018840	-
ENSG00000139726	DENR	0.548868	0.00479859	0.0279223	0.28864	2.5723e-05	9.67664e-05	protein_coding	12	123237321	123255611	+
ENSG00000139793	MBNL2	-0.547713	0.00235275	0.0160558	-0.830197	4.69673e-13	8.27306e-12	protein_coding	13	97873688	98046374	+
ENSG00000139865	TTC6	0.677108	0.00175708	0.0127803	0.84457	7.80748e-07	3.97304e-06	protein_coding	14	38065052	38510647	+
ENSG00000139926	FRMD6	-1.27823	2.32744e-09	1.31681e-07	-1.32476	3.83643e-18	2.13543e-16	protein_coding	14	51955818	52197445	+
ENSG00000139971	C14orf37	-1.15288	0.000445546	0.00417965	-0.907213	1.41832e-07	8.40503e-07	protein_coding	14	58466453	58764857	-
ENSG00000140022	STON2	-1.34957	0.000169066	0.00185158	-0.448312	0.0275064	0.0496159	protein_coding	14	81727000	81902809	-
ENSG00000140043	PTGR2	0.782629	0.00979785	0.048023	0.261322	0.0185505	0.0351775	protein_coding	14	74318547	74353530	+
ENSG00000140092	FBLN5	-1.00811	0.000101129	0.00119998	-0.545955	0.00319457	0.00740224	protein_coding	14	92335756	92414331	-
ENSG00000140254	DUOXA1	-1.82467	0.00044691	0.00419003	-2.04975	4.49289e-16	1.51816e-14	protein_coding	15	45409569	45422136	-
ENSG00000140279	DUOX2	-2.61297	8.57569e-08	2.9152e-06	-2.2814	4.64543e-09	3.63722e-08	protein_coding	15	45384848	45406542	-
ENSG00000140285	FGF7	-1.7171	3.7018e-11	3.60286e-09	-1.61894	3.00562e-11	3.64268e-10	protein_coding	15	49715293	49780972	+
ENSG00000140382	HMG20A	-0.61239	0.000920488	0.00762843	-0.375149	4.50424e-07	2.39397e-06	protein_coding	15	77712754	77777949	+
ENSG00000140398	NEIL1	0.704934	0.00843483	0.0428716	0.462755	0.00978426	0.0199744	protein_coding	15	75639296	75647592	+
ENSG00000140416	TPM1	-0.905219	1.66553e-07	5.21706e-06	-1.5749	2.04334e-16	7.32492e-15	protein_coding	15	63334831	63364114	+
ENSG00000140455	USP3	0.67712	2.23616e-05	0.000339493	0.333357	4.12692e-06	1.84171e-05	protein_coding	15	63796793	63886839	+
ENSG00000140474	ULK3	0.480677	0.00623801	0.0340661	0.787358	6.4346e-15	1.74326e-13	protein_coding	15	75128457	75135687	-
ENSG00000140479	PCSK6	2.09484	6.55337e-16	2.73196e-13	1.79131	4.80387e-21	5.00224e-19	protein_coding	15	101840818	102065405	-
ENSG00000140538	NTRK3	-2.31115	1.91654e-06	4.24756e-05	-1.01883	1.11527e-06	5.52296e-06	protein_coding	15	88418230	88799999	-
ENSG00000140563	MCTP2	0.833276	1.68145e-05	0.000263346	0.743055	4.73003e-09	3.69778e-08	protein_coding	15	94774767	95023632	+
ENSG00000140575	IQGAP1	-0.389495	0.00568097	0.0316705	-0.26354	0.00686906	0.0146523	protein_coding	15	90931450	91045475	+
ENSG00000140577	CRTC3	-0.721321	2.43973e-05	0.000365311	-0.186847	0.0187881	0.0355883	protein_coding	15	91073157	91188577	+
ENSG00000140598	EFTUD1	0.806565	0.00033349	0.00329281	0.358374	5.49333e-05	0.000192814	protein_coding	15	82422571	82555104	-
ENSG00000140650	PMM2	0.763111	0.000788338	0.00668922	0.685754	9.441e-10	8.56629e-09	protein_coding	16	8882680	8943188	+
ENSG00000140682	TGFB1I1	-1.47112	7.05328e-09	3.46331e-07	-1.45707	2.08421e-12	3.24217e-11	protein_coding	16	31482906	31489281	+
ENSG00000140848	CPNE2	0.743254	0.00156949	0.0117773	0.449216	0.000725646	0.00197536	protein_coding	16	57126449	57181878	+
ENSG00000140859	KIFC3	-1.10566	0.00141733	0.0108041	-0.982936	1.90843e-11	2.41425e-10	protein_coding	16	57792129	57896957	-
ENSG00000140941	MAP1LC3B	-0.484002	0.00496457	0.0286491	-0.553649	2.36518e-12	3.62038e-11	protein_coding	16	87417601	87438385	+
ENSG00000140988	RPS2	0.997482	1.21851e-06	2.89171e-05	0.777572	6.15019e-08	3.91384e-07	protein_coding	16	2012053	2014861	-
ENSG00000141012	GALNS	-0.697439	0.000840271	0.00705302	-0.294188	0.00540983	0.0118348	protein_coding	16	88880142	88923378	-
ENSG00000141052	MYOCD	-1.68754	1.95636e-09	1.14245e-07	-1.35207	2.46833e-10	2.49084e-09	protein_coding	17	12569207	12672266	+
ENSG00000141068	KSR1	-1.09699	0.000418755	0.00396242	-1.02599	3.90211e-12	5.71575e-11	protein_coding	17	25783670	25953461	+
ENSG00000141098	GFOD2	1.49686	2.14746e-10	1.61812e-08	0.488144	9.30194e-10	8.46018e-09	protein_coding	16	67708434	67753324	-
ENSG00000141101	NOB1	0.613845	0.008584	0.0434407	0.404477	2.65526e-05	9.96423e-05	protein_coding	16	69775770	69788843	-
ENSG00000141179	PCTP	1.05019	4.85614e-06	9.27793e-05	0.945548	2.52288e-12	3.82733e-11	protein_coding	17	53828340	53920191	+
ENSG00000141198	TOM1L1	0.907804	8.2238e-06	0.000145056	0.575995	1.66119e-07	9.69419e-07	protein_coding	17	52976748	53039310	+
ENSG00000141279	NPEPPS	0.41515	0.00483168	0.0280676	0.197469	0.00631973	0.0136018	protein_coding	17	45600308	45700642	+
ENSG00000141367	CLTC	0.380527	0.00430965	0.0257743	0.349533	4.26359e-05	0.000153163	protein_coding	17	57697219	57773671	+
ENSG00000141401	IMPA2	0.774336	0.0052198	0.0298375	0.295326	0.000443302	0.00126621	protein_coding	18	11981024	12030876	+
ENSG00000141404	GNAL	-1.45197	4.85028e-07	1.30011e-05	-1.29398	3.57277e-16	1.22895e-14	protein_coding	18	11688955	11885684	+
ENSG00000141424	SLC39A6	0.733987	0.000451274	0.00421886	0.514361	0.000188249	0.000585794	protein_coding	18	33688495	33709348	-
ENSG00000141429	GALNT1	0.812179	6.18257e-05	0.000787928	0.397053	2.85241e-07	1.58138e-06	protein_coding	18	33161081	33291798	+
ENSG00000141431	ASXL3	-1.5926	1.90398e-06	4.23563e-05	-0.90541	3.07442e-07	1.69099e-06	protein_coding	18	31158579	31331156	+
ENSG00000141448	GATA6	-1.70035	1.70219e-05	0.000266339	-0.835363	1.49465e-05	5.87367e-05	protein_coding	18	19749404	19782491	+
ENSG00000141469	SLC14A1	-2.47042	1.81224e-11	1.92415e-09	-2.16282	7.91495e-21	7.81639e-19	protein_coding	18	43304092	43332485	+
ENSG00000141510	TP53	0.769509	7.08205e-05	0.000883284	0.421928	3.90911e-05	0.000141592	protein_coding	17	7565097	7590856	-
ENSG00000141526	SLC16A3	-1.07465	0.0103476	0.049998	-0.833767	3.24734e-05	0.000119747	protein_coding	17	80186273	80219005	+
ENSG00000141540	TTYH2	-1.00206	0.00980438	0.0480406	-0.547262	1.03863e-05	4.21595e-05	protein_coding	17	72209653	72258155	+
ENSG00000141576	RNF157	1.28399	9.10298e-05	0.00110172	3.0692	5.06703e-29	2.42378e-26	protein_coding	17	74138534	74236454	-
ENSG00000141580	WDR45B	0.541877	0.00160935	0.0119884	0.246838	0.000545373	0.00152587	protein_coding	17	80572438	80606429	-
ENSG00000141622	RNF165	-2.35287	9.15367e-07	2.24566e-05	-1.06026	7.77699e-08	4.83716e-07	protein_coding	18	43906772	44043103	+
ENSG00000141753	IGFBP4	-0.664316	0.00777959	0.0403566	-0.798786	4.4666e-07	2.37727e-06	protein_coding	17	38599702	38613983	+
ENSG00000141759	TXNL4A	0.812969	0.00142257	0.0108289	0.284788	0.00363438	0.00830319	protein_coding	18	77732867	77793949	-
ENSG00000141858	SAMD1	0.936818	0.00261105	0.0174258	0.31112	0.0161361	0.031132	protein_coding	19	14198652	14201848	-
ENSG00000142089	IFITM3	-0.736694	0.00272278	0.0179771	-0.514406	0.000431489	0.00123538	protein_coding	11	319669	327537	-
ENSG00000142156	COL6A1	-1.81419	1.04543e-15	3.79861e-13	-0.876846	2.15059e-06	1.01103e-05	protein_coding	21	47401651	47424964	+
ENSG00000142173	COL6A2	-1.58061	7.82798e-08	2.71177e-06	-0.80301	1.39886e-05	5.54151e-05	protein_coding	21	47518011	47552763	+
ENSG00000142197	DOPEY2	0.777161	0.000209809	0.00222476	0.938406	1.29308e-13	2.55066e-12	protein_coding	21	37529080	37666572	+
ENSG00000142227	EMP3	-1.40173	0.00242905	0.0164805	-1.4025	1.79019e-14	4.30856e-13	protein_coding	19	48824766	48833810	+
ENSG00000142273	CBLC	2.04433	9.32525e-07	2.27918e-05	1.17729	3.01098e-12	4.48774e-11	protein_coding	19	45281126	45303891	+
ENSG00000142303	ADAMTS10	-1.34162	0.00796257	0.0409808	-0.666873	2.10389e-05	8.04103e-05	protein_coding	19	8645126	8675620	-
ENSG00000142494	SLC47A1	-1.13765	0.00300796	0.0194505	-1.31394	1.77382e-14	4.27588e-13	protein_coding	17	19398698	19482347	+
ENSG00000142541	RPL13A	0.869094	6.34513e-07	1.6416e-05	0.392165	0.000904648	0.00240324	protein_coding	19	49990811	49995565	+
ENSG00000142556	ZNF614	1.26378	8.06399e-08	2.77005e-06	0.844672	1.5228e-10	1.59795e-09	protein_coding	19	52516018	52533493	-
ENSG00000142583	SLC2A5	-2.03107	2.48204e-06	5.31897e-05	-1.92206	2.30488e-11	2.8637e-10	protein_coding	1	9095166	9148537	-
ENSG00000142599	RERE	0.415791	0.00160529	0.011969	0.608177	3.20969e-11	3.87161e-10	protein_coding	1	8412457	8877702	-
ENSG00000142627	EPHA2	-1.99785	1.08171e-05	0.000182153	-2.2755	8.57503e-15	2.22849e-13	protein_coding	1	16450832	16482582	-
ENSG00000142687	KIAA0319L	0.528908	0.00124639	0.00975103	0.738656	9.58508e-13	1.60173e-11	protein_coding	1	35899091	36023551	-
ENSG00000142864	SERBP1	0.457148	0.00848977	0.0430838	0.32088	1.314e-06	6.4137e-06	protein_coding	1	67873493	67896098	-
ENSG00000142910	TINAGL1	-1.41778	1.07433e-05	0.00018147	-1.36272	4.53385e-17	1.91712e-15	protein_coding	1	32042116	32053288	+
ENSG00000142937	RPS8	0.633838	0.000786746	0.00667917	0.301649	0.0128622	0.0254764	protein_coding	1	45240923	45244451	+
ENSG00000142961	MOB3C	-1.15665	1.43376e-06	3.33478e-05	-0.752586	2.00485e-17	9.4099e-16	protein_coding	1	47073387	47082563	-
ENSG00000142973	CYP4B1	-2.3614	1.6329e-12	2.42616e-10	-2.22311	1.17021e-15	3.64073e-14	protein_coding	1	47223510	47285085	+
ENSG00000143013	LMO4	-0.799424	3.48927e-05	0.000497389	-0.867052	5.82515e-12	8.22561e-11	protein_coding	1	87794151	87814606	+
ENSG00000143028	SYPL2	-1.54884	0.00922313	0.0458728	-0.67162	0.00101285	0.00266066	protein_coding	1	110009180	110024759	+
ENSG00000143067	ZNF697	0.861429	5.67993e-05	0.000735332	1.05024	8.6206e-15	2.23653e-13	protein_coding	1	120162045	120190396	-
ENSG00000143147	GPR161	-1.15963	9.53562e-07	2.32019e-05	-0.889843	5.38461e-07	2.81978e-06	protein_coding	1	168053997	168106821	-
ENSG00000143153	ATP1B1	-1.17431	1.33976e-07	4.29538e-06	-0.948156	2.9036e-10	2.87859e-09	protein_coding	1	169074935	169101960	+
ENSG00000143158	MPC2	1.1414	1.49678e-06	3.44702e-05	0.616553	1.47205e-05	5.79543e-05	protein_coding	1	167885967	167906278	-
ENSG00000143164	DCAF6	0.528577	0.000676047	0.00591125	0.458477	1.57524e-08	1.11219e-07	protein_coding	1	167905021	168045081	+
ENSG00000143179	UCK2	1.28364	1.69872e-07	5.30072e-06	1.13633	5.4216e-25	1.29669e-22	protein_coding	1	165796768	165880855	+
ENSG00000143196	DPT	-2.77775	8.15697e-15	2.26059e-12	-2.27636	4.87573e-16	1.64028e-14	protein_coding	1	168664697	168698502	-
ENSG00000143198	MGST3	-1.00992	1.0941e-07	3.61407e-06	-0.710147	1.48906e-07	8.78684e-07	protein_coding	1	165600098	165631033	+
ENSG00000143315	PIGM	1.09151	3.76155e-06	7.51895e-05	0.579408	4.24805e-11	5.00192e-10	protein_coding	1	159997462	160001783	-
ENSG00000143337	TOR1AIP1	-0.615295	3.25221e-05	0.000468932	-0.497395	4.92358e-11	5.71816e-10	protein_coding	1	179851177	179894135	+
ENSG00000143344	RGL1	-0.854679	6.45256e-05	0.000815346	-0.748487	7.67612e-07	3.914e-06	protein_coding	1	183605220	183897665	+
ENSG00000143365	RORC	1.17859	5.88264e-10	3.89421e-08	0.570673	1.75441e-06	8.3921e-06	protein_coding	1	151778547	151804348	-
ENSG00000143369	ECM1	-1.18322	0.00256009	0.0171628	-0.663143	0.000496126	0.00140089	protein_coding	1	150480538	150486265	+
ENSG00000143375	CGN	0.590164	0.00634227	0.034533	0.51361	0.000136799	0.000439821	protein_coding	1	151482986	151511168	+
ENSG00000143382	ADAMTSL4	-2.2755	2.35171e-07	7.04132e-06	-1.19876	3.84312e-08	2.53564e-07	protein_coding	1	150521884	150533413	+
ENSG00000143387	CTSK	-0.834341	0.00178553	0.012948	-0.756621	2.60263e-05	9.78593e-05	protein_coding	1	150768684	150780799	-
ENSG00000143401	ANP32E	-1.06923	3.80445e-06	7.58616e-05	-1.04039	2.8212e-20	2.46766e-18	protein_coding	1	150190717	150208504	-
ENSG00000143418	CERS2	0.501237	0.00321042	0.0204654	0.421182	3.35647e-05	0.000123444	protein_coding	1	150933059	150947479	-
ENSG00000143450	OAZ3	1.14287	0.00319472	0.0203891	0.437171	0.00935407	0.0192149	protein_coding	1	151735445	151743808	+
ENSG00000143457	GOLPH3L	0.691739	9.98567e-05	0.00118919	0.393687	9.58047e-08	5.85422e-07	protein_coding	1	150618701	150669630	-
ENSG00000143554	SLC27A3	-1.58885	0.000148758	0.00166485	-0.652508	2.86509e-10	2.84409e-09	protein_coding	1	153746830	153752633	+
ENSG00000143578	CREB3L4	0.652977	0.00381813	0.0234777	0.520372	0.000189624	0.000589474	protein_coding	1	153940010	153946839	+
ENSG00000143603	KCNN3	-1.37579	1.07855e-05	0.000181996	-0.453351	0.0227855	0.0421025	protein_coding	1	154669931	154842756	-
ENSG00000143612	C1orf43	0.682366	0.000390413	0.00374627	0.234529	0.00418635	0.00943263	protein_coding	1	154179182	154193104	-
ENSG00000143669	LYST	-0.656756	0.000266408	0.00271743	-0.448322	6.75132e-05	0.000232858	protein_coding	1	235824341	236046940	-
ENSG00000143727	ACP1	0.539707	0.00382593	0.0235091	0.239109	0.000824555	0.0022118	protein_coding	2	264140	278283	+
ENSG00000143797	MBOAT2	1.50391	9.45506e-08	3.18106e-06	1.21134	1.30994e-13	2.58012e-12	protein_coding	2	8992820	9143942	-
ENSG00000143845	ETNK2	-1.11911	0.000476782	0.00441192	-1.18132	8.10775e-22	1.01726e-19	protein_coding	1	204100190	204121307	-
ENSG00000143867	OSR1	-1.71122	0.00104279	0.00844094	-1.27434	1.04976e-09	9.42633e-09	protein_coding	2	19551246	19558414	-
ENSG00000143870	PDIA6	0.52129	0.00322739	0.0205575	0.324191	0.00766201	0.0161518	protein_coding	2	10923517	10978103	-
ENSG00000143878	RHOB	-0.962203	0.00126045	0.00982818	-0.987605	1.50862e-08	1.07009e-07	protein_coding	2	20646835	20649200	+
ENSG00000143924	EML4	0.749686	5.997e-05	0.00076787	0.64502	2.93083e-10	2.9037e-09	protein_coding	2	42396490	42559688	+
ENSG00000143952	VPS54	0.750628	5.60581e-06	0.000104397	0.415316	1.62278e-06	7.80149e-06	protein_coding	2	64119280	64246206	-
ENSG00000143995	MEIS1	-1.12321	3.62799e-07	1.02102e-05	-1.22694	3.98294e-15	1.12278e-13	protein_coding	2	66660584	66801001	+
ENSG00000144063	MALL	-1.74547	0.00877264	0.0440816	-0.821893	7.83093e-05	0.000266788	protein_coding	2	110841447	110874143	-
ENSG00000144229	THSD7B	-1.96282	0.00134337	0.0103173	-0.933033	0.000197532	0.000611081	protein_coding	2	137523115	138435287	+
ENSG00000144278	GALNT13	-2.62472	1.55459e-05	0.000246788	-0.85922	0.00730435	0.0154794	protein_coding	2	154728426	155310361	+
ENSG00000144339	TMEFF2	1.37804	0.000673827	0.005895	0.921039	0.0062991	0.0135612	protein_coding	2	192813769	193060435	-
ENSG00000144355	DLX1	5.21727	2.7028e-20	2.59961e-17	6.35078	2.7549e-53	4.21693e-49	protein_coding	2	172949468	172954405	+
ENSG00000144362	PHOSPHO2	1.94314	7.0462e-06	0.000127166	0.301343	0.0242739	0.0445357	protein_coding	2	170550975	170558218	+
ENSG00000144381	HSPD1	0.809059	7.76539e-06	0.000138154	0.694396	1.53602e-12	2.45682e-11	protein_coding	2	198351305	198381461	-
ENSG00000144445	KANSL1L	-0.853004	0.000155691	0.00172825	-0.267591	0.00143828	0.00363058	protein_coding	2	210886147	211036107	-
ENSG00000144476	ACKR3	-1.4653	0.00216005	0.0150614	-0.870105	2.78792e-05	0.000104059	protein_coding	2	237476430	237491001	+
ENSG00000144481	TRPM8	1.20079	0.000207777	0.00220751	1.00288	1.73427e-05	6.73769e-05	protein_coding	2	234826043	234928166	+
ENSG00000144642	RBMS3	-1.42041	7.47057e-11	6.53215e-09	-0.984839	6.10873e-13	1.05181e-11	protein_coding	3	29322473	30051886	+
ENSG00000144647	POMGNT2	-1.06025	0.000524289	0.00475203	-0.226362	0.00470557	0.0104646	protein_coding	3	43120724	43147568	-
ENSG00000144649	FAM198A	-0.978626	0.00109491	0.00878022	-0.754886	1.4597e-06	7.06854e-06	protein_coding	3	43020759	43101703	+
ENSG00000144668	ITGA9	-1.41653	2.83122e-10	2.10424e-08	-1.07908	3.7087e-09	2.97361e-08	protein_coding	3	37493606	37865005	+
ENSG00000144674	GOLGA4	0.455044	0.00857754	0.0434215	0.413376	8.51068e-06	3.51235e-05	protein_coding	3	37284668	37408242	+
ENSG00000144681	STAC	-3.2409	7.60036e-13	1.2681e-10	-2.32565	1.26172e-13	2.49691e-12	protein_coding	3	36421836	36589499	+
ENSG00000144792	ZNF660	-1.28216	0.000114284	0.00133476	-0.867622	6.75632e-12	9.40172e-11	protein_coding	3	44619715	44641186	+
ENSG00000144815	NXPE3	-1.07753	5.28369e-05	0.000693368	-0.650983	2.65659e-08	1.8049e-07	protein_coding	3	101498046	101547073	+
ENSG00000144837	PLA1A	2.8589	5.45393e-10	3.63989e-08	2.6339	1.51836e-21	1.81575e-19	protein_coding	3	119316689	119348658	+
ENSG00000144857	BOC	-1.01766	6.78614e-05	0.000851575	-0.560777	0.000456663	0.00130073	protein_coding	3	112929850	113006303	+
ENSG00000144867	SRPRB	0.913516	2.65115e-05	0.000391236	0.61841	4.36313e-09	3.4426e-08	protein_coding	3	133502877	133544616	+
ENSG00000144868	TMEM108	-2.45043	0.000793748	0.00671496	-1.8931	6.81905e-14	1.43378e-12	protein_coding	3	132757235	133116636	+
ENSG00000144891	AGTR1	1.38992	0.00534825	0.0302592	1.27864	9.69112e-06	3.95533e-05	protein_coding	3	148415571	148460795	+
ENSG00000144893	MED12L	1.00184	0.00267646	0.0177465	0.96016	0.000139119	0.000446848	protein_coding	3	150803484	151154860	+
ENSG00000144895	EIF2A	0.545083	0.00253262	0.0170275	0.331203	4.1644e-06	1.85519e-05	protein_coding	3	150264465	150302029	+
ENSG00000144935	TRPC1	-1.59931	1.95571e-07	5.99958e-06	-1.27796	3.67182e-15	1.04664e-13	protein_coding	3	142442916	142526730	+
ENSG00000144959	NCEH1	0.772868	0.00169482	0.012466	0.293303	0.025076	0.0457604	protein_coding	3	172348039	172429008	-
ENSG00000145012	LPP	-0.657625	4.93515e-05	0.00065499	-0.642074	5.0367e-06	2.19962e-05	protein_coding	3	187871072	188608460	+
ENSG00000145020	AMT	-1.25421	0.00010163	0.00120505	-1.244	3.2412e-15	9.34332e-14	protein_coding	3	49454211	49460186	-
ENSG00000145050	MANF	0.624346	0.00804016	0.0413411	0.482575	3.9018e-06	1.74992e-05	protein_coding	3	51422478	51426828	+
ENSG00000145087	STXBP5L	-1.4483	9.85592e-06	0.000169238	-1.03323	1.1768e-06	5.80512e-06	protein_coding	3	120626919	121143608	+
ENSG00000145358	DDIT4L	-2.94553	5.89887e-06	0.000109109	-1.37223	6.67926e-06	2.8282e-05	protein_coding	4	101107027	101111939	-
ENSG00000145362	ANK2	-1.70025	2.39715e-10	1.78976e-08	-1.44527	2.89438e-11	3.52741e-10	protein_coding	4	113739265	114304896	+
ENSG00000145431	PDGFC	-1.16696	3.10731e-09	1.66038e-07	-1.00599	3.68296e-13	6.59358e-12	protein_coding	4	157681606	157892546	-
ENSG00000145439	CBR4	0.914107	9.14926e-06	0.000158811	0.397293	1.04457e-05	4.23892e-05	protein_coding	4	169784921	169931426	-
ENSG00000145555	MYO10	0.58168	0.00101754	0.00830227	0.853726	6.20117e-12	8.70838e-11	protein_coding	5	16665395	16936372	-
ENSG00000145592	RPL37	0.644777	0.000971433	0.00798989	0.442822	0.000639571	0.00176618	protein_coding	5	40825364	40835437	-
ENSG00000145632	PLK2	-1.48134	4.47778e-06	8.69551e-05	-0.585664	0.000162298	0.000513702	protein_coding	5	57749809	57756087	-
ENSG00000145675	PIK3R1	-0.74367	1.87181e-05	0.000290656	-0.75654	3.95915e-09	3.15803e-08	protein_coding	5	67511548	67597649	+
ENSG00000145685	LHFPL2	-0.982173	4.27354e-07	1.16461e-05	-0.611793	4.34276e-05	0.000155642	protein_coding	5	77781038	78065844	-
ENSG00000145687	SSBP2	-0.940734	2.83656e-06	5.95386e-05	-0.732301	1.4848e-15	4.52745e-14	protein_coding	5	80708840	81047616	-
ENSG00000145703	IQGAP2	0.654409	0.00155805	0.0117076	0.868402	3.59876e-08	2.38886e-07	protein_coding	5	75699074	76003957	+
ENSG00000145740	SLC30A5	0.671996	0.000337829	0.00333163	0.230403	0.00163874	0.00406682	protein_coding	5	68389473	68426896	+
ENSG00000145777	TSLP	-1.76695	0.00117272	0.0092723	-2.09477	8.68349e-17	3.42573e-15	protein_coding	5	110405760	110413722	+
ENSG00000145824	CXCL14	2.53893	2.17287e-06	4.78821e-05	1.47508	2.39676e-06	1.11783e-05	protein_coding	5	134906373	134914969	-
ENSG00000145936	KCNMB1	-1.60371	2.41585e-07	7.18212e-06	-1.57506	2.58658e-13	4.77022e-12	protein_coding	5	169801675	169816681	-
ENSG00000145990	GFOD1	-1.55458	2.57003e-06	5.47168e-05	-0.700451	7.9596e-06	3.30721e-05	protein_coding	6	13358062	13487894	-
ENSG00000146070	PLA2G7	3.05593	8.81847e-22	1.10916e-18	1.81869	1.51055e-12	2.42369e-11	protein_coding	6	46671938	46703430	-
ENSG00000146112	PPP1R18	-0.837488	0.00909877	0.0453994	-0.662677	2.06364e-06	9.73442e-06	protein_coding	6	30644166	30655672	-
ENSG00000146122	DAAM2	-1.48014	5.13084e-08	1.88527e-06	-1.19341	7.13746e-10	6.60538e-09	protein_coding	6	39760142	39872648	+
ENSG00000146151	HMGCLL1	-3.44889	9.2275e-10	5.71511e-08	-1.95355	2.56131e-10	2.57595e-09	protein_coding	6	55299167	55444012	-
ENSG00000146197	SCUBE3	-1.52545	1.65715e-05	0.000260038	-0.776013	0.000356167	0.00103805	protein_coding	6	35182190	35220856	+
ENSG00000146223	RPL7L1	0.652743	0.000204463	0.00217513	0.389621	7.08532e-09	5.35581e-08	protein_coding	6	42847356	42857663	+
ENSG00000146281	PM20D2	0.863102	6.29685e-05	0.000799378	0.49299	8.78569e-05	0.000295826	protein_coding	6	89855769	89875284	+
ENSG00000146352	CLVS2	-2.96452	1.65125e-12	2.42616e-10	-1.4328	8.38183e-09	6.23424e-08	protein_coding	6	123317116	123394072	+
ENSG00000146376	ARHGAP18	0.682359	0.000597765	0.00531199	0.220741	0.0225817	0.0417714	protein_coding	6	129897277	130031370	-
ENSG00000146433	TMEM181	0.543606	0.00123843	0.00969346	0.227195	0.0046665	0.0103868	protein_coding	6	158957468	159056460	+
ENSG00000146540	C7orf50	-0.813542	0.000667463	0.00585184	-0.259103	0.0157319	0.0304474	protein_coding	7	1036622	1177896	-
ENSG00000146555	SDK1	2.48834	2.27289e-13	4.32139e-11	2.66759	1.2941e-30	8.61254e-28	protein_coding	7	3341080	4308632	+
ENSG00000146674	IGFBP3	-0.94187	0.00112425	0.00897151	-0.713756	0.00039179	0.00113132	protein_coding	7	45951949	45961473	-
ENSG00000146701	MDH2	0.58017	0.00243008	0.0164805	0.4076	8.42291e-09	6.25872e-08	protein_coding	7	75677369	75696826	+
ENSG00000146731	CCT6A	0.511144	0.000642382	0.00567149	0.353283	5.44119e-06	2.35344e-05	protein_coding	7	56119323	56131682	+
ENSG00000146966	DENND2A	-1.9064	2.85164e-07	8.31144e-06	-0.983536	7.14994e-08	4.47624e-07	protein_coding	7	140218220	140373793	-
ENSG00000147027	TMEM47	-1.10702	4.87153e-07	1.30154e-05	-0.8569	5.96839e-08	3.81294e-07	protein_coding	X	34645181	34675405	-
ENSG00000147065	MSN	-0.843485	2.79623e-06	5.88432e-05	-0.666604	5.50249e-07	2.87463e-06	protein_coding	X	64808257	64961791	+
ENSG00000147100	SLC16A2	-0.710883	0.0038795	0.0238114	-0.806921	1.09092e-12	1.80526e-11	protein_coding	X	73641085	73753752	+
ENSG00000147140	NONO	0.576624	8.99487e-05	0.00109025	0.437766	2.94659e-10	2.91366e-09	protein_coding	X	70503042	70521018	+
ENSG00000147162	OGT	0.585665	4.71819e-05	0.000635479	0.746266	2.24908e-07	1.27506e-06	protein_coding	X	70752933	70795747	+
ENSG00000147180	ZNF711	-1.36827	0.00194439	0.013841	-1.28542	1.34354e-16	5.0654e-15	protein_coding	X	84498997	84528368	+
ENSG00000147234	FRMPD3	1.31241	0.00287728	0.018751	2.14004	1.80505e-23	3.21277e-21	protein_coding	X	106765680	106848481	+
ENSG00000147255	IGSF1	-3.21567	6.04938e-09	3.04349e-07	-1.94178	7.00801e-12	9.73427e-11	protein_coding	X	130407480	130533677	-
ENSG00000147364	FBXO25	0.712241	0.00537966	0.0303739	0.623809	1.08785e-07	6.57913e-07	protein_coding	8	356428	421225	+
ENSG00000147394	ZNF185	-0.701425	0.00307544	0.0198057	-0.999901	3.07e-10	3.02008e-09	protein_coding	X	152082986	152142024	+
ENSG00000147408	CSGALNACT1	1.39298	6.39654e-11	5.74669e-09	0.738634	1.0145e-05	4.12127e-05	protein_coding	8	19261672	19615540	-
ENSG00000147454	SLC25A37	0.608993	0.00381231	0.0234607	0.609018	8.23779e-07	4.1726e-06	protein_coding	8	23386318	23432976	+
ENSG00000147526	TACC1	-0.678224	7.2202e-05	0.000897776	-0.66095	1.95059e-06	9.23817e-06	protein_coding	8	38585704	38710546	+
ENSG00000147647	DPYS	-4.57996	1.8061e-10	1.37356e-08	-1.48123	6.30169e-06	2.68392e-05	protein_coding	8	105342552	105479281	-
ENSG00000147676	MAL2	1.59901	4.07982e-08	1.53708e-06	0.820007	2.39495e-10	2.42618e-09	protein_coding	8	120177273	120257913	+
ENSG00000147852	VLDLR	0.753244	0.000221169	0.00233312	0.471116	0.00219546	0.00529226	protein_coding	9	2621834	2660053	+
ENSG00000148120	C9orf3	-0.923356	7.83388e-06	0.000138778	-1.13763	7.97401e-22	1.00875e-19	protein_coding	9	97488983	97849441	+
ENSG00000148175	STOM	-1.1443	6.55499e-09	3.28775e-07	-1.04746	5.98947e-15	1.63424e-13	protein_coding	9	124101355	124132531	-
ENSG00000148180	GSN	-1.13805	2.34927e-05	0.000353384	-0.850577	1.42458e-07	8.43285e-07	protein_coding	9	123970072	124095121	+
ENSG00000148218	ALAD	-0.681696	0.00182697	0.0131772	-0.987709	3.64409e-26	1.03905e-23	protein_coding	9	116148597	116163613	-
ENSG00000148303	RPL7A	0.886609	5.69426e-07	1.48733e-05	0.541506	2.88292e-06	1.324e-05	protein_coding	9	136215069	136218281	+
ENSG00000148357	HMCN2	-2.08408	1.06882e-05	0.000180727	-0.572784	0.0178285	0.034019	protein_coding	9	133046882	133309510	+
ENSG00000148396	SEC16A	0.725767	4.84845e-06	9.27793e-05	1.04068	4.41305e-28	1.64757e-25	protein_coding	9	139334549	139372141	-
ENSG00000148400	NOTCH1	-0.819151	5.85146e-05	0.000752771	-0.840257	1.25146e-08	9.01887e-08	protein_coding	9	139388896	139440314	-
ENSG00000148411	NACC2	-1.13487	3.47951e-08	1.35139e-06	-0.595318	3.23156e-05	0.00011928	protein_coding	9	138898383	138987131	-
ENSG00000148429	USP6NL	1.00405	1.31806e-07	4.23412e-06	0.40395	1.76271e-06	8.4239e-06	protein_coding	10	11495945	11653753	-
ENSG00000148450	MSRB2	-0.952703	0.002652	0.01762	-0.297585	0.00779414	0.0163903	protein_coding	10	23384435	23410942	+
ENSG00000148468	FAM171A1	0.90311	2.60992e-07	7.64781e-06	0.57875	1.87501e-06	8.91606e-06	protein_coding	10	15253642	15413061	-
ENSG00000148516	ZEB1	-0.594028	0.00503906	0.0289711	-0.830422	2.66733e-07	1.48657e-06	protein_coding	10	31607424	31818742	+
ENSG00000148660	CAMK2G	-0.690688	1.03073e-05	0.000175624	-0.816951	1.55896e-13	3.013e-12	protein_coding	10	75572259	75634343	-
ENSG00000148700	ADD3	-1.2291	2.10783e-12	2.99697e-10	-0.774658	6.61332e-06	2.80338e-05	protein_coding	10	111756126	111895323	+
ENSG00000148730	EIF4EBP2	-0.48608	0.0036489	0.0226942	-0.299183	0.000108947	0.000358635	protein_coding	10	72164135	72188374	+
ENSG00000148735	PLEKHS1	0.970165	0.00198179	0.014046	1.38115	1.50517e-08	1.06814e-07	protein_coding	10	115511213	115543188	+
ENSG00000148773	MKI67	1.09867	0.000648491	0.00571616	2.2647	1.64033e-24	3.48731e-22	protein_coding	10	129894923	129924649	-
ENSG00000148908	RGS10	1.15916	5.68185e-07	1.48646e-05	0.962127	2.50236e-15	7.38027e-14	protein_coding	10	121259340	121302220	-
ENSG00000149100	EIF3M	0.565567	0.000520468	0.00472787	0.1892	0.00986655	0.0201209	protein_coding	11	32605344	32627808	+
ENSG00000149131	SERPING1	-1.05641	5.14525e-05	0.000677921	-0.637926	0.000270004	0.000809115	protein_coding	11	57364860	57382326	+
ENSG00000149150	SLC43A1	1.55544	4.29993e-07	1.16985e-05	1.91525	1.01462e-32	1.10935e-29	protein_coding	11	57252007	57283259	-
ENSG00000149177	PTPRJ	0.667862	6.57835e-06	0.000119914	0.651581	0.000368181	0.00106961	protein_coding	11	48002113	48189670	+
ENSG00000149269	PAK1	-0.885456	0.000385086	0.00370821	-0.817743	2.17269e-12	3.36954e-11	protein_coding	11	77032752	77185680	-
ENSG00000149294	NCAM1	-2.31515	6.83733e-10	4.45407e-08	-1.86305	4.3792e-13	7.76488e-12	protein_coding	11	112831997	113149158	+
ENSG00000149418	ST14	0.604547	0.00820501	0.0419767	0.8556	3.39776e-14	7.59262e-13	protein_coding	11	130029457	130080271	+
ENSG00000149428	HYOU1	0.666229	0.000572263	0.00512997	0.783093	1.66131e-09	1.42703e-08	protein_coding	11	118914900	118927913	-
ENSG00000149451	ADAM33	-1.44482	1.0973e-05	0.000183769	-1.27697	8.95044e-10	8.15988e-09	protein_coding	20	3648612	3662893	-
ENSG00000149483	TMEM138	0.625476	0.00785687	0.0406436	0.425173	0.000593151	0.0016472	protein_coding	11	61129473	61136981	+
ENSG00000149547	EI24	0.513394	0.000546363	0.00491937	0.272773	0.000289697	0.000863227	protein_coding	11	125439112	125454575	+
ENSG00000149557	FEZ1	-1.51105	0.000127386	0.00146579	-1.46578	4.3366e-18	2.37923e-16	protein_coding	11	125315646	125366213	-
ENSG00000149573	MPZL2	-0.635211	0.00301837	0.0194995	-1.01893	4.77138e-15	1.32551e-13	protein_coding	11	118124118	118135251	-
ENSG00000149591	TAGLN	-1.44194	3.0697e-07	8.83673e-06	-1.69909	1.44458e-14	3.52666e-13	protein_coding	11	117070037	117075498	+
ENSG00000149596	JPH2	-1.70882	5.77165e-10	3.83627e-08	-1.44094	7.46055e-11	8.30486e-10	protein_coding	20	42740335	42816218	-
ENSG00000149633	KIAA1755	-1.21767	0.00244052	0.0165238	-0.63232	0.00144587	0.00364671	protein_coding	20	36838890	36889174	-
ENSG00000150051	MKX	-1.03079	0.000385733	0.003712	-1.00629	6.28582e-08	3.98745e-07	protein_coding	10	27961804	28034989	-
ENSG00000150471	LPHN3	-1.62558	1.56001e-05	0.000247408	-1.46579	2.65347e-11	3.2615e-10	protein_coding	4	62066976	62944053	+
ENSG00000150625	GPM6A	-2.76348	3.23767e-11	3.2478e-09	-2.08247	2.86304e-14	6.52151e-13	protein_coding	4	176554085	176923815	-
ENSG00000150687	PRSS23	-0.650783	0.000768137	0.00654498	-0.789429	9.92255e-11	1.07643e-09	protein_coding	11	86502101	86663952	+
ENSG00000150753	CCT5	0.624479	0.00049246	0.00451357	0.422731	3.69838e-07	2.00181e-06	protein_coding	5	10250033	10266524	+
ENSG00000150764	DIXDC1	-0.821594	1.65519e-05	0.000259981	-0.758436	3.73365e-07	2.01733e-06	protein_coding	11	111797868	111893308	+
ENSG00000150907	FOXO1	-0.61525	0.00425681	0.0255237	-0.553191	3.69083e-07	1.99842e-06	protein_coding	13	41129804	41240734	-
ENSG00000150938	CRIM1	-0.810887	0.000357224	0.00348299	-0.331591	0.00429112	0.0096396	protein_coding	2	36583069	36778278	+
ENSG00000151012	SLC7A11	2.32834	9.60335e-08	3.22432e-06	1.78039	3.57996e-14	7.91885e-13	protein_coding	4	139085251	139163503	-
ENSG00000151067	CACNA1C	-0.74822	0.0103443	0.0499968	-0.537903	0.00107684	0.0028066	protein_coding	12	2079952	2802108	+
ENSG00000151150	ANK3	0.54789	0.00221997	0.0153873	0.894651	1.13029e-12	1.86639e-11	protein_coding	10	61786056	62493248	-
ENSG00000151364	KCTD14	-2.79896	3.41663e-06	6.91402e-05	-1.03251	6.83432e-07	3.52945e-06	protein_coding	11	77726761	77757237	-
ENSG00000151414	NEK7	-0.407298	0.00999127	0.0486937	-0.625295	3.09504e-09	2.51598e-08	protein_coding	1	198126093	198291550	+
ENSG00000151422	FER	-0.783532	3.09019e-06	6.40334e-05	-0.456471	5.09226e-05	0.000180308	protein_coding	5	108083523	108532542	+
ENSG00000151468	CCDC3	-2.02773	5.4532e-11	5.0662e-09	-1.34319	2.36567e-09	1.96694e-08	protein_coding	10	12938627	13141652	-
ENSG00000151470	C4orf33	-1.21518	0.00895652	0.0448211	-0.523338	0.000100227	0.000332505	protein_coding	4	130014472	130037795	+
ENSG00000151491	EPS8	-0.531219	0.00837984	0.0426584	-0.666652	3.52185e-08	2.34285e-07	protein_coding	12	15773092	16035263	-
ENSG00000151502	VPS26B	0.529156	0.00414683	0.0250018	0.501901	1.163e-10	1.24316e-09	protein_coding	11	134094539	134117686	+
ENSG00000151572	ANO4	-1.98538	6.8688e-08	2.44156e-06	-0.90667	9.40248e-06	3.85235e-05	protein_coding	12	101111304	101522419	+
ENSG00000151617	EDNRA	-0.664459	0.00361484	0.0225252	-0.974407	6.22501e-09	4.74651e-08	protein_coding	4	148402069	148466106	+
ENSG00000151623	NR3C2	-0.825487	0.00208406	0.0146314	-0.520712	1.87017e-06	8.89581e-06	protein_coding	4	148999913	149365850	-
ENSG00000151702	FLI1	-0.720294	0.00524197	0.0299167	-0.378616	0.0228343	0.0421724	protein_coding	11	128556430	128683162	+
ENSG00000151715	TMEM45B	2.91566	7.52011e-11	6.54049e-09	1.06128	5.4095e-05	0.000190047	protein_coding	11	129685714	129729898	+
ENSG00000151729	SLC25A4	-0.826939	0.000934658	0.0077068	-0.665092	2.01889e-09	1.70359e-08	protein_coding	4	186064395	186071536	+
ENSG00000151746	BICD1	1.63923	1.12596e-11	1.261e-09	1.72444	1.75349e-28	7.45574e-26	protein_coding	12	32259769	32536567	+
ENSG00000151806	GUF1	0.651842	0.00209808	0.0146982	0.418651	2.11867e-08	1.46545e-07	protein_coding	4	44680444	44702943	+
ENSG00000151892	GFRA1	-1.9145	6.18054e-11	5.61434e-09	-0.817899	0.000408721	0.00117445	protein_coding	10	117816444	118032979	-
ENSG00000151914	DST	-1.1483	1.0548e-06	2.54007e-05	-0.853003	2.16468e-09	1.81361e-08	protein_coding	6	56322785	56819426	-
ENSG00000152022	LIX1L	-0.576999	0.000570204	0.00511432	-0.501501	5.65176e-08	3.62731e-07	protein_coding	1	145477085	145501669	+
ENSG00000152078	TMEM56	0.732342	0.00366379	0.0227695	0.361788	0.00685204	0.01462	protein_coding	1	95582894	95663163	+
ENSG00000152104	PTPN14	-0.549551	0.000467113	0.00433225	-0.462022	5.74238e-05	0.000200453	protein_coding	1	214522039	214725792	-
ENSG00000152137	HSPB8	-1.47835	5.35963e-10	3.59913e-08	-1.85116	2.45092e-19	1.73687e-17	protein_coding	12	119616447	119658936	+
ENSG00000152154	TMEM178A	2.77095	3.06279e-12	4.17331e-10	2.1355	3.71434e-09	2.97361e-08	protein_coding	2	39892122	39945103	+
ENSG00000152268	SPON1	-2.18624	5.40517e-12	6.74656e-10	-1.47992	3.83083e-11	4.55268e-10	processed_transcript	11	13983914	14289646	+
ENSG00000152270	PDE3B	1.26323	6.95081e-11	6.14339e-09	1.12025	7.30152e-14	1.52268e-12	protein_coding	11	14665269	14892350	+
ENSG00000152284	TCF7L1	-1.09849	0.000353054	0.0034485	-1.17911	1.02953e-18	6.56251e-17	protein_coding	2	85360533	85537511	+
ENSG00000152377	SPOCK1	1.53197	1.12735e-10	9.35702e-09	1.11281	1.143e-10	1.22435e-09	protein_coding	5	136310987	136934068	-
ENSG00000152455	SUV39H2	0.838873	0.00546904	0.0307829	0.277279	0.0114168	0.022871	protein_coding	10	14920819	14946314	+
ENSG00000152503	TRIM36	1.15549	0.000357471	0.00348331	1.32678	3.22776e-16	1.12289e-14	protein_coding	5	114460459	114516243	-
ENSG00000152518	ZFP36L2	-0.762889	3.13644e-05	0.000454243	-0.652953	1.9533e-06	9.24813e-06	protein_coding	2	43449541	43453748	-
ENSG00000152527	PLEKHH2	-1.36225	4.72239e-06	9.08422e-05	-1.08995	7.57332e-10	6.98763e-09	protein_coding	2	43864412	43995126	+
ENSG00000152558	TMEM123	0.968725	7.13976e-08	2.52265e-06	0.333288	0.000485588	0.00137381	protein_coding	11	102267063	102341115	-
ENSG00000152583	SPARCL1	-1.30754	1.92575e-08	8.30818e-07	-1.12837	1.46959e-10	1.54818e-09	protein_coding	4	88394487	88452213	-
ENSG00000152601	MBNL1	-0.474134	0.00366558	0.022772	-0.509778	2.96871e-07	1.63696e-06	protein_coding	3	151961617	152183569	+
ENSG00000152642	GPD1L	-0.626136	0.00271204	0.017917	-0.972707	4.87639e-17	2.01737e-15	protein_coding	3	32147181	32210205	+
ENSG00000152661	GJA1	-1.10236	2.95471e-05	0.000430208	-1.28742	4.51533e-20	3.74908e-18	protein_coding	6	121756838	121770873	+
ENSG00000152767	FARP1	0.974979	3.07619e-09	1.65858e-07	0.463709	2.20598e-05	8.41228e-05	protein_coding	13	98794816	99102027	+
ENSG00000152778	IFIT5	-0.871922	0.00403905	0.0245694	-0.536261	2.21785e-05	8.45546e-05	protein_coding	10	91174343	91180758	+
ENSG00000152784	PRDM8	-1.16883	2.61246e-05	0.000386573	-1.5201	3.29025e-09	2.66616e-08	protein_coding	4	81105033	81125483	+
ENSG00000152818	UTRN	0.458935	0.000927537	0.00766043	0.717886	3.6011e-08	2.38934e-07	protein_coding	6	144606837	145174170	+
ENSG00000152931	PART1	1.11286	4.20866e-05	0.000578283	0.550646	0.00659624	0.0141235	lincRNA	5	59783540	59843484	+
ENSG00000152939	MARVELD2	1.03588	1.15182e-05	0.000191897	0.629825	8.51922e-09	6.32107e-08	protein_coding	5	68710939	68740157	+
ENSG00000153029	MR1	-0.971652	0.000396394	0.00379254	-1.11283	2.04677e-20	1.82151e-18	protein_coding	1	181003067	181031074	+
ENSG00000153201	RANBP2	0.694008	4.68983e-06	9.04286e-05	0.595551	3.94745e-09	3.15034e-08	protein_coding	2	109335937	109402267	+
ENSG00000153214	TMEM87B	0.877829	0.000115881	0.00134955	0.346573	0.00248418	0.00590088	protein_coding	2	112812800	112876895	+
ENSG00000153250	RBMS1	-0.745014	0.000229464	0.00240216	-0.809823	7.47723e-15	1.96656e-13	protein_coding	2	161128662	161350305	-
ENSG00000153317	ASAP1	-0.644098	0.00104495	0.00845002	-0.454044	0.000159138	0.000504854	protein_coding	8	131064353	131455906	-
ENSG00000153446	C16orf89	-1.94862	0.000509283	0.00463916	-1.81637	1.8726e-18	1.12408e-16	protein_coding	16	5094123	5116111	-
ENSG00000153558	FBXL2	-1.41355	8.78522e-05	0.00106642	-0.978216	9.90672e-09	7.27301e-08	protein_coding	3	33318517	33445154	+
ENSG00000153814	JAZF1	-1.61967	4.01056e-12	5.24613e-10	-1.39085	2.10433e-14	5.00171e-13	protein_coding	7	27870192	28220362	-
ENSG00000153815	CMIP	-0.554159	0.00344387	0.0216496	-0.276618	0.00408537	0.00923432	protein_coding	16	81478775	81745367	+
ENSG00000153904	DDAH1	0.740531	0.00400218	0.0243905	0.814559	5.2473e-13	9.14602e-12	protein_coding	1	85784164	86043933	-
ENSG00000153936	HS2ST1	0.663976	0.00160859	0.0119882	0.599964	1.13556e-08	8.27324e-08	protein_coding	1	87380331	87602334	+
ENSG00000153976	HS3ST3A1	-1.81452	0.00183919	0.0132594	-1.26854	1.94668e-09	1.64994e-08	protein_coding	17	13399006	13505244	-
ENSG00000153982	GDPD1	2.05197	0.000160833	0.00177688	1.16892	2.59462e-17	1.17503e-15	protein_coding	17	57297828	57353328	+
ENSG00000153993	SEMA3D	-0.951818	0.00875018	0.0439957	-1.00635	0.000121053	0.000393492	protein_coding	7	84624869	84816171	-
ENSG00000154080	CHST9	-1.76164	0.0044132	0.026221	-1.92083	1.14142e-13	2.28388e-12	protein_coding	18	24495595	24765281	-
ENSG00000154188	ANGPT1	-2.23283	1.69221e-14	4.19232e-12	-1.74832	6.06627e-19	4.03723e-17	protein_coding	8	108261721	108510283	-
ENSG00000154217	PITPNC1	-0.733664	0.000686745	0.00598878	-0.359228	0.00109797	0.00285196	protein_coding	17	65373575	65693372	+
ENSG00000154229	PRKCA	-1.51224	5.75926e-12	7.02759e-10	-0.925769	5.09256e-07	2.68152e-06	protein_coding	17	64298754	64806861	+
ENSG00000154310	TNIK	-1.35581	4.39322e-05	0.000599114	-0.65743	0.000814825	0.00218932	protein_coding	3	170779128	171178197	-
ENSG00000154330	PGM5	-1.92392	6.18427e-17	3.2619e-14	-1.79127	8.08845e-17	3.22316e-15	protein_coding	9	70943224	71145977	+
ENSG00000154358	OBSCN	-1.38817	5.7149e-05	0.000739275	-0.497883	0.0090295	0.0186499	protein_coding	1	228395831	228566577	+
ENSG00000154447	SH3RF1	1.69342	2.09724e-19	1.7146e-16	1.50531	5.7199e-25	1.34699e-22	protein_coding	4	170015407	170192256	-
ENSG00000154639	CXADR	0.918907	0.000118826	0.00137698	0.337951	0.0031915	0.00739737	protein_coding	21	18884700	18965897	+
ENSG00000154640	BTG3	-1.28121	0.00254216	0.0170685	-0.859391	2.41161e-13	4.48536e-12	protein_coding	21	18965971	18985265	-
ENSG00000154655	L3MBTL4	-1.81245	9.93683e-05	0.0011847	-1.62245	5.9189e-26	1.64728e-23	protein_coding	18	5954705	6415236	-
ENSG00000154678	PDE1C	-3.92721	7.79561e-11	6.74423e-09	-2.63158	1.23344e-19	9.1652e-18	protein_coding	7	31790793	32338941	-
ENSG00000154734	ADAMTS1	-1.10779	0.00164045	0.0121702	-1.22361	7.8379e-08	4.87108e-07	protein_coding	21	28208066	28217728	-
ENSG00000154736	ADAMTS5	-2.57316	2.04902e-13	3.96688e-11	-1.29222	1.02443e-07	6.22257e-07	protein_coding	21	28290231	28338832	-
ENSG00000154760	SLFN13	-1.5126	0.00208561	0.014636	-0.921503	1.18897e-07	7.14552e-07	protein_coding	17	33762115	33775856	-
ENSG00000154783	FGD5	-0.859194	0.00151935	0.0114695	-0.620555	0.000176383	0.000553257	protein_coding	3	14860469	14975895	+
ENSG00000154822	PLCL2	-1.48641	1.20636e-06	2.87539e-05	-0.898511	5.42436e-08	3.48868e-07	protein_coding	3	16844159	17132086	+
ENSG00000154856	APCDD1	-1.27287	1.51821e-09	8.9618e-08	-0.559275	0.00212116	0.00513095	protein_coding	18	10454625	10489945	+
ENSG00000154864	PIEZO2	-1.1139	1.36825e-05	0.000222168	-0.637637	0.00101017	0.00265407	protein_coding	18	10666480	11148587	-
ENSG00000154928	EPHB1	-3.44004	5.59253e-11	5.13727e-09	-1.85139	3.71299e-10	3.61544e-09	protein_coding	3	134316643	134979309	+
ENSG00000154930	ACSS1	0.770989	3.05552e-06	6.34826e-05	0.826851	2.11036e-17	9.81861e-16	protein_coding	20	24986868	25039616	-
ENSG00000155093	PTPRN2	0.931485	9.74178e-05	0.00116557	1.03244	7.33137e-09	5.52542e-08	protein_coding	7	157331750	158380480	-
ENSG00000155111	CDK19	1.06333	0.000572893	0.00513281	0.553197	0.00740345	0.0156677	protein_coding	6	110931181	111137161	-
ENSG00000155115	GTF3C6	0.797652	0.0035635	0.0222562	0.306122	0.0142108	0.027808	protein_coding	6	111279763	111289093	+
ENSG00000155254	MARVELD1	-1.12634	6.47418e-07	1.66971e-05	-1.06668	2.07349e-16	7.41565e-15	protein_coding	10	99472930	99477907	+
ENSG00000155506	LARP1	0.376176	0.0101172	0.0490879	0.588459	1.92898e-12	3.03463e-11	protein_coding	5	154092462	154197167	+
ENSG00000155660	PDIA4	0.730504	0.00014672	0.00164881	0.825602	1.57604e-12	2.51558e-11	protein_coding	7	148700154	148725733	-
ENSG00000155755	TMEM237	-0.561259	0.00550202	0.0309153	-0.798984	1.5098e-21	1.81575e-19	protein_coding	2	202484907	202508293	-
ENSG00000155760	FZD7	-1.16386	8.68952e-06	0.000152449	-0.956051	4.3882e-10	4.21436e-09	protein_coding	2	202899310	202903160	+
ENSG00000155850	SLC26A2	1.46014	3.3618e-08	1.31504e-06	0.723409	2.42589e-05	9.16866e-05	protein_coding	5	149340300	149373018	+
ENSG00000155966	AFF2	-1.92037	0.000814868	0.00685739	-1.59183	2.03492e-10	2.08491e-09	protein_coding	X	147582139	148082193	+
ENSG00000155970	MICU3	-1.0545	0.00269859	0.0178666	-0.987014	8.68569e-11	9.51015e-10	protein_coding	8	16884747	16980153	+
ENSG00000156011	PSD3	0.971198	6.16834e-05	0.000786728	0.684896	7.76546e-07	3.95561e-06	protein_coding	8	18384811	18942240	-
ENSG00000156050	FAM161B	-0.798797	0.010193	0.0494119	-0.297776	0.00431784	0.00968256	protein_coding	14	74398204	74417117	-
ENSG00000156076	WIF1	-2.39082	8.52836e-05	0.00103987	-2.86638	2.7834e-18	1.62616e-16	protein_coding	12	65444406	65515346	-
ENSG00000156103	MMP16	-1.2395	0.00222594	0.0154157	-0.909409	0.000120562	0.000391979	protein_coding	8	89044237	89340254	-
ENSG00000156113	KCNMA1	-1.36022	6.02548e-10	3.97269e-08	-1.04	2.77259e-08	1.87927e-07	protein_coding	10	78629359	79398353	-
ENSG00000156234	CXCL13	-4.32957	6.26761e-07	1.62669e-05	-2.69656	1.9955e-08	1.3867e-07	protein_coding	4	78432907	78532988	+
ENSG00000156261	CCT8	0.494805	0.00408939	0.0247829	0.421388	2.44778e-10	2.47314e-09	protein_coding	21	30428126	30446118	-
ENSG00000156273	BACH1	0.524196	0.00133234	0.0102518	0.384245	0.000313004	0.000923328	protein_coding	21	30566392	31003071	+
ENSG00000156284	CLDN8	2.52102	1.36022e-10	1.09562e-08	1.70555	7.26202e-14	1.51858e-12	protein_coding	21	31586324	31588391	-
ENSG00000156515	HK1	-0.42177	0.00639477	0.0346918	-0.223348	0.00589945	0.0127835	protein_coding	10	71029740	71161638	+
ENSG00000156642	NPTN	-0.528059	0.00104374	0.0084444	-0.699455	9.97797e-14	2.02295e-12	protein_coding	15	73852355	73926475	-
ENSG00000156675	RAB11FIP1	0.74095	5.02247e-06	9.53803e-05	0.442392	0.00196645	0.00479688	protein_coding	8	37716136	37756985	-
ENSG00000157110	RBPMS	-1.30405	1.7932e-07	5.5637e-06	-1.20445	4.48922e-13	7.93492e-12	protein_coding	8	30241944	30429778	+
ENSG00000157168	NRG1	-2.28649	5.31296e-05	0.000696293	-1.01969	9.76858e-07	4.88812e-06	protein_coding	8	31496902	32622548	+
ENSG00000157224	CLDN12	0.684524	0.00266551	0.0176882	0.240778	0.0173499	0.0332094	protein_coding	7	90013035	90142716	+
ENSG00000157227	MMP14	-1.05998	0.000655513	0.00576252	-0.862952	1.23154e-12	2.02449e-11	protein_coding	14	23305766	23318236	+
ENSG00000157240	FZD1	-0.78559	9.94608e-07	2.40931e-05	-0.45419	1.06955e-05	4.32538e-05	protein_coding	7	90893783	90898123	+
ENSG00000157388	CACNA1D	2.4311	1.164e-14	3.02103e-12	2.81717	3.71583e-35	8.12546e-32	protein_coding	3	53528683	53847760	+
ENSG00000157470	FAM81A	2.06318	4.44417e-06	8.65079e-05	0.524313	0.0105136	0.0213042	protein_coding	15	59664892	59815748	+
ENSG00000157483	MYO1E	0.519861	0.00499398	0.0287523	0.383697	0.00387646	0.0088011	protein_coding	15	59427113	59665099	-
ENSG00000157514	TSC22D3	-1.03761	3.93025e-05	0.00054316	-0.903941	7.75397e-08	4.82479e-07	protein_coding	X	106956451	107020572	-
ENSG00000157551	KCNJ15	-3.02227	7.34621e-06	0.000131708	-2.14614	3.83863e-15	1.08811e-13	protein_coding	21	39529128	39679279	+
ENSG00000157554	ERG	5.0463	3.78488e-49	3.09432e-45	3.74305	1.3166e-24	2.87902e-22	protein_coding	21	39751949	40033704	-
ENSG00000157557	ETS2	-0.988511	5.55271e-05	0.00072172	-1.04385	8.72644e-08	5.36664e-07	protein_coding	21	40177231	40196879	+
ENSG00000157570	TSPAN18	-1.94986	5.3597e-10	3.59913e-08	-1.23347	1.57002e-10	1.64267e-09	protein_coding	11	44748015	44953972	+
ENSG00000157601	MX1	-0.942782	0.00618182	0.0338737	-0.6945	3.94784e-05	0.00014286	protein_coding	21	42792231	42831141	+
ENSG00000157613	CREB3L1	0.748931	4.92564e-05	0.000654257	0.972776	4.49163e-09	3.52943e-08	protein_coding	11	46299212	46342972	+
ENSG00000157693	C9orf91	0.724858	9.83916e-05	0.00117602	0.68664	1.36316e-14	3.36618e-13	protein_coding	9	117373486	117408702	+
ENSG00000157734	SNX22	1.80479	0.00174597	0.0127277	1.60124	6.65132e-15	1.78304e-13	protein_coding	15	64443914	64449680	+
ENSG00000157911	PEX10	2.1533	6.64928e-15	1.90741e-12	1.51309	2.7202e-14	6.25197e-13	protein_coding	1	2336236	2345236	-
ENSG00000158042	MRPL17	0.87553	0.000780143	0.00662656	0.735388	2.65702e-11	3.2615e-10	protein_coding	11	6702013	6704632	-
ENSG00000158106	RHPN1	1.59112	0.000297876	0.00298259	1.37762	3.06465e-14	6.91898e-13	protein_coding	8	144451057	144466390	+
ENSG00000158164	TMSB15A	2.05585	6.19841e-05	0.000789332	1.28133	1.99157e-10	2.04734e-09	protein_coding	X	101768604	101771712	-
ENSG00000158186	MRAS	-0.783062	0.00672892	0.0360618	-0.823438	7.65986e-09	5.75034e-08	protein_coding	3	138066539	138124375	+
ENSG00000158246	FAM46B	-1.50789	0.00704451	0.0373855	-1.74638	4.00382e-12	5.84795e-11	protein_coding	1	27331511	27339327	-
ENSG00000158292	GPR153	-0.91084	0.00702131	0.0373108	-0.702174	1.93165e-05	7.43842e-05	protein_coding	1	6307406	6321035	-
ENSG00000158296	SLC13A3	0.790724	0.0100584	0.0489185	1.01028	2.31524e-09	1.9292e-08	protein_coding	20	45186463	45304714	-
ENSG00000158352	SHROOM4	-0.822745	0.00243534	0.0165024	-0.591132	9.24e-05	0.00030949	protein_coding	X	50334647	50557302	-
ENSG00000158373	HIST1H2BD	0.617774	0.00272334	0.0179771	0.375667	0.0189626	0.0358568	protein_coding	6	26158349	26171577	+
ENSG00000158445	KCNB1	-1.80001	3.35323e-08	1.31504e-06	-0.895817	3.45388e-05	0.000126844	protein_coding	20	47980414	48099184	-
ENSG00000158458	NRG2	-3.82543	1.77412e-10	1.35554e-08	-1.4907	9.66511e-17	3.77408e-15	protein_coding	5	139226364	139422884	-
ENSG00000158528	PPP1R9A	1.31503	4.74794e-08	1.7644e-06	1.39174	2.26865e-32	2.08753e-29	protein_coding	7	94536514	94925727	+
ENSG00000158604	TMED4	0.596884	0.00167234	0.0123451	0.3237	6.39228e-06	2.71721e-05	protein_coding	7	44617493	44621886	-
ENSG00000158710	TAGLN2	-0.735058	0.000295474	0.00296224	-0.606833	2.69598e-07	1.50063e-06	protein_coding	1	159887897	159895522	-
ENSG00000158747	NBL1	-1.2994	1.29527e-07	4.16908e-06	-0.624597	0.00789262	0.0165519	protein_coding	1	19967048	19984945	+
ENSG00000158859	ADAMTS4	-2.34196	4.78095e-05	0.000640835	-1.15159	0.00237024	0.00566453	protein_coding	1	161154098	161168846	-
ENSG00000158966	CACHD1	-1.38002	8.95855e-08	3.03274e-06	-0.970582	6.79243e-10	6.32431e-09	protein_coding	1	64936428	65158741	+
ENSG00000159023	EPB41	0.684874	8.57186e-06	0.000150546	0.720644	1.36921e-13	2.68354e-12	protein_coding	1	29213603	29446553	+
ENSG00000159063	ALG8	0.698066	0.00522078	0.0298375	0.531195	1.99642e-09	1.68742e-08	protein_coding	11	77811982	77850706	-
ENSG00000159128	IFNGR2	0.640861	0.000325227	0.00322681	0.295638	0.00153241	0.00383905	protein_coding	21	34775202	34851655	+
ENSG00000159164	SV2A	-1.11147	0.00334505	0.0211749	-0.996336	1.74842e-09	1.49431e-08	protein_coding	1	149874870	149889434	-
ENSG00000159166	LAD1	1.04066	0.00517652	0.0296571	0.388464	0.0107641	0.0217542	protein_coding	1	201342372	201368736	-
ENSG00000159176	CSRP1	-1.18895	2.79154e-09	1.53169e-07	-1.55253	1.52729e-16	5.66059e-15	protein_coding	1	201452658	201478584	-
ENSG00000159182	PRAC1	1.93746	1.45386e-07	4.62491e-06	1.09696	8.22083e-07	4.16538e-06	protein_coding	17	46799084	46799884	-
ENSG00000159184	HOXB13	0.861151	1.39973e-05	0.00022638	0.467802	0.000240634	0.000729383	protein_coding	17	46802125	46806540	-
ENSG00000159251	ACTC1	-2.54357	4.72175e-06	9.08422e-05	-2.70303	2.9532e-13	5.356e-12	protein_coding	15	35080297	35088340	-
ENSG00000159263	SIM2	2.36055	5.3852e-13	9.4681e-11	2.60562	3.92805e-25	9.69784e-23	protein_coding	21	38071433	38122218	+
ENSG00000159267	HLCS	0.563834	0.000692506	0.00601336	0.77909	5.7806e-16	1.91109e-14	protein_coding	21	38123189	38362536	-
ENSG00000159307	SCUBE1	-2.99332	3.3899e-06	6.86843e-05	-1.87018	1.68627e-10	1.74995e-09	protein_coding	22	43593289	43739394	-
ENSG00000159346	ADIPOR1	0.725316	0.000115661	0.00134795	0.438272	8.81493e-09	6.51836e-08	protein_coding	1	202909951	202927700	-
ENSG00000159399	HK2	0.745689	0.000595806	0.00529763	0.85486	6.60248e-08	4.15731e-07	protein_coding	2	75061108	75120486	+
ENSG00000159403	C1R	-1.15534	9.46588e-05	0.00113639	-0.503999	0.00617065	0.013309	protein_coding	12	7187513	7245203	-
ENSG00000159433	STARD9	-1.63154	6.28433e-07	1.62845e-05	-0.710484	1.89098e-05	7.29465e-05	protein_coding	15	42867857	43013179	+
ENSG00000159788	RGS12	-0.733178	0.0011366	0.0090436	-0.622731	9.874e-10	8.91164e-09	protein_coding	4	3294755	3441640	+
ENSG00000159840	ZYX	-0.752174	0.000347675	0.00341226	-0.689836	3.47514e-07	1.89101e-06	protein_coding	7	143078173	143088204	+
ENSG00000159842	ABR	-0.771583	1.53807e-05	0.000244597	-0.272929	0.000756933	0.0020467	protein_coding	17	906758	1132315	-
ENSG00000159884	CCDC107	-1.30852	0.00198468	0.0140604	-0.572897	0.000490751	0.00138725	protein_coding	9	35658301	35661508	+
ENSG00000159899	NPR2	-1.41944	5.64688e-07	1.47968e-05	-1.06393	1.13293e-11	1.49757e-10	protein_coding	9	35792151	35809729	+
ENSG00000159915	ZNF233	1.59363	0.000391418	0.00375371	0.654633	1.46253e-05	5.76094e-05	protein_coding	19	44754318	44779470	+
ENSG00000159921	GNE	0.728792	0.00953671	0.0470356	0.64589	2.65335e-05	9.95951e-05	protein_coding	9	36214438	36277053	-
ENSG00000160014	CALM3	-0.460659	0.00206574	0.014534	-0.219661	0.00661101	0.0141531	protein_coding	19	47104331	47114050	+
ENSG00000160097	FNDC5	-2.70552	1.62041e-05	0.000255499	-1.01217	8.57527e-08	5.28004e-07	protein_coding	1	33327869	33338083	-
ENSG00000160111	CPAMD8	-0.743072	0.000210633	0.00223205	-1.00271	1.75622e-09	1.4993e-08	protein_coding	19	17003758	17137625	-
ENSG00000160179	ABCG1	0.659608	0.00234801	0.0160369	0.916879	7.86331e-16	2.51807e-14	protein_coding	21	43619799	43717354	+
ENSG00000160188	RSPH1	1.56703	0.00686726	0.036659	0.860095	2.01616e-07	1.15327e-06	protein_coding	21	43892596	43916464	-
ENSG00000160190	SLC37A1	0.793829	0.000269967	0.00274517	0.651669	1.42156e-08	1.01539e-07	protein_coding	21	43916118	44001550	+
ENSG00000160191	PDE9A	1.20603	1.75368e-10	1.34622e-08	0.380077	0.00734021	0.0155468	protein_coding	21	44073746	44195619	+
ENSG00000160216	AGPAT3	0.490605	0.00144366	0.0109741	0.676918	1.16776e-15	3.6405e-14	protein_coding	21	45285067	45406417	+
ENSG00000160219	GAB3	-1.08546	0.0103049	0.0498505	-0.558994	0.000432344	0.00123699	protein_coding	X	153903529	153979858	-
ENSG00000160305	DIP2A	0.480225	0.00604366	0.0332615	0.652097	2.03649e-09	1.71731e-08	protein_coding	21	47878812	47989926	+
ENSG00000160310	PRMT2	-0.603029	0.00120075	0.00945733	-0.487413	6.88848e-09	5.22248e-08	protein_coding	21	48055079	48085036	+
ENSG00000160360	GPSM1	-0.964873	0.00460388	0.0270979	0.398205	0.00264791	0.00625391	protein_coding	9	139221932	139254057	+
ENSG00000160584	SIK3	-0.576104	0.00187932	0.0134362	-0.234497	0.0015688	0.00391782	protein_coding	11	116714118	116969153	-
ENSG00000160606	TLCD1	1.75588	0.00221528	0.0153613	1.5042	1.77723e-13	3.39203e-12	protein_coding	17	27051366	27054953	-
ENSG00000160781	PAQR6	1.98385	0.000195637	0.00209076	1.1387	3.49316e-05	0.000128225	protein_coding	1	156213206	156217881	-
ENSG00000160789	LMNA	-0.839619	0.000348992	0.00341959	-0.800577	6.24156e-08	3.96265e-07	protein_coding	1	156052364	156109880	+
ENSG00000160867	FGFR4	-1.81262	0.000371707	0.0035942	-0.542703	0.0235037	0.0432626	protein_coding	5	176513887	176525145	+
ENSG00000161016	RPL8	0.508	0.00672669	0.0360617	0.312951	0.0085237	0.0177368	protein_coding	8	146015150	146017972	-
ENSG00000161243	FBXO27	-1.67348	1.48646e-05	0.000238285	-0.797537	7.26835e-07	3.73595e-06	protein_coding	19	39481354	39523425	-
ENSG00000161281	COX7A1	-1.51966	0.000327479	0.00324325	-1.70649	5.04316e-15	1.39091e-13	protein_coding	19	36641824	36643771	-
ENSG00000161542	PRPSAP1	0.766216	0.000234002	0.00244171	0.269557	3.69889e-05	0.000134807	protein_coding	17	74305567	74380602	-
ENSG00000161544	CYGB	-1.02407	0.0025517	0.0171206	-0.495662	0.00292954	0.00685035	protein_coding	17	74523438	74547257	-
ENSG00000161551	ZNF577	1.70528	2.06217e-13	3.96688e-11	0.853508	1.28245e-09	1.13079e-08	protein_coding	19	52359055	52394203	-
ENSG00000161638	ITGA5	-1.15961	0.000632952	0.00559427	-1.123	8.91653e-07	4.49053e-06	protein_coding	12	54789045	54813244	-
ENSG00000161647	MPP3	-1.38164	0.000100044	0.00119055	-0.659283	2.6657e-05	9.99603e-05	protein_coding	17	41878167	41910538	-
ENSG00000161714	PLCD3	-1.34542	0.00282809	0.0185116	-1.18688	4.02162e-20	3.40104e-18	protein_coding	17	43186335	43210721	-
ENSG00000161835	GRASP	-1.1345	0.000290808	0.00292646	-0.954025	7.78821e-09	5.83239e-08	protein_coding	12	52400724	52409673	+
ENSG00000161896	IP6K3	-2.35603	2.90211e-07	8.42848e-06	-1.92987	4.05186e-11	4.78933e-10	protein_coding	6	33689444	33714762	-
ENSG00000162104	ADCY9	-1.24697	0.000218301	0.00230733	-0.344239	0.00651147	0.0139634	protein_coding	16	4003388	4166186	-
ENSG00000162105	SHANK2	0.784645	9.61957e-07	2.33714e-05	0.903043	9.55897e-12	1.28463e-10	protein_coding	11	70313961	70963623	-
ENSG00000162174	ASRGL1	0.844715	0.00373043	0.023061	0.371182	0.0171509	0.032853	protein_coding	11	62104920	62160882	+
ENSG00000162244	RPL29	0.853832	3.76846e-06	7.52358e-05	0.499341	0.000262958	0.00079063	protein_coding	3	52027616	52029958	-
ENSG00000162368	CMPK1	0.824883	6.60652e-05	0.000830554	0.473587	4.70255e-08	3.04879e-07	protein_coding	1	47799469	47844511	+
ENSG00000162373	BEND5	-2.07628	0.000345923	0.00339915	-1.40084	1.22324e-20	1.17026e-18	protein_coding	1	49193195	49242641	-
ENSG00000162390	ACOT11	-1.19171	0.000151078	0.00168504	-1.2476	7.35281e-12	1.01487e-10	protein_coding	1	55007930	55104865	+
ENSG00000162407	PPAP2B	-1.3216	8.22828e-12	9.82048e-10	-0.787527	1.10451e-07	6.66935e-07	protein_coding	1	56960419	57110974	-
ENSG00000162434	JAK1	-0.549259	0.000166661	0.00183014	-0.263709	0.00552206	0.0120474	protein_coding	1	65298912	65432187	-
ENSG00000162437	RAVER2	-0.724659	0.00042681	0.00403334	-0.481988	1.53167e-08	1.08543e-07	protein_coding	1	65210778	65298915	+
ENSG00000162458	FBLIM1	-0.902037	0.000174142	0.00189196	-0.738909	1.02803e-08	7.52922e-08	protein_coding	1	16083102	16113089	+
ENSG00000162493	PDPN	-0.724899	0.00878346	0.0440953	-1.09444	3.76157e-14	8.28467e-13	protein_coding	1	13909960	13944452	+
ENSG00000162512	SDC3	-0.977283	4.4754e-05	0.000607281	-0.456416	0.000664877	0.00182749	protein_coding	1	31342314	31381608	-
ENSG00000162520	SYNC	-1.60326	6.60847e-05	0.000830554	-1.36478	7.37601e-11	8.2232e-10	protein_coding	1	33145507	33169197	-
ENSG00000162552	WNT4	-2.16375	1.1559e-06	2.76317e-05	-0.809238	3.37706e-10	3.30094e-09	protein_coding	1	22443798	22470462	-
ENSG00000162601	MYSM1	0.452385	0.00828662	0.0422496	0.404654	0.000341076	0.000997489	protein_coding	1	59120411	59165764	-
ENSG00000162614	NEXN	-1.44004	1.09104e-08	5.05372e-07	-1.33829	2.95631e-10	2.92139e-09	protein_coding	1	78354198	78409580	+
ENSG00000162616	DNAJB4	-1.64891	9.725e-08	3.25847e-06	-1.28401	2.64088e-13	4.84793e-12	protein_coding	1	78444859	78483648	+
ENSG00000162627	SNX7	-1.1156	0.00388845	0.0238574	-1.23688	1.22591e-25	3.18051e-23	protein_coding	1	99127236	99226056	+
ENSG00000162630	B3GALT2	-1.55398	7.70771e-05	0.000951161	-1.26591	9.79782e-09	7.20122e-08	protein_coding	1	193148175	193155784	-
ENSG00000162645	GBP2	-1.13984	0.000691067	0.00600641	-0.955114	6.0712e-11	6.90943e-10	protein_coding	1	89571815	89616139	-
ENSG00000162687	KCNT2	-2.18446	2.09642e-05	0.000321864	-1.10358	6.5114e-05	0.000225294	protein_coding	1	196194909	196578355	-
ENSG00000162692	VCAM1	-1.1959	0.00192337	0.0137032	-0.499336	0.0264168	0.0478818	protein_coding	1	101185298	101204601	+
ENSG00000162695	SLC30A7	0.61047	0.00601095	0.0331354	0.515787	1.50289e-08	1.06701e-07	protein_coding	1	101361632	101447309	+
ENSG00000162733	DDR2	-1.07546	1.19329e-06	2.8484e-05	-0.985221	4.51145e-07	2.39697e-06	protein_coding	1	162601163	162757190	+
ENSG00000162734	PEA15	-0.500855	0.00221234	0.015354	-0.450037	4.94114e-06	2.16159e-05	protein_coding	1	160175127	160185166	+
ENSG00000162736	NCSTN	0.494835	0.00218737	0.0152065	0.326892	1.43998e-05	5.68525e-05	protein_coding	1	160313062	160328742	+
ENSG00000162769	FLVCR1	0.624215	0.0101028	0.0490617	0.616451	3.86662e-07	2.08696e-06	protein_coding	1	213031597	213072705	+
ENSG00000162775	RBM15	0.464348	0.00786391	0.0406436	0.275588	0.000875876	0.00233287	protein_coding	1	110881128	110889299	+
ENSG00000162783	IER5	-1.62532	3.06158e-07	8.82889e-06	-1.19732	1.08077e-10	1.16257e-09	protein_coding	1	181057638	181059977	+
ENSG00000162849	KIF26B	-1.85516	1.99477e-07	6.09654e-06	-0.940491	0.000277101	0.000828111	protein_coding	1	245318287	245872733	+
ENSG00000162851	TFB2M	0.798039	0.00796074	0.0409808	0.426115	1.56961e-06	7.56186e-06	protein_coding	1	246703862	246729626	-
ENSG00000162882	HAAO	-1.74228	0.000369746	0.00358371	-1.43768	6.43557e-18	3.35066e-16	protein_coding	2	42994229	43019733	-
ENSG00000162989	KCNJ3	-3.53011	1.62791e-11	1.73974e-09	-2.26861	3.12654e-11	3.77428e-10	protein_coding	2	155554811	155714863	+
ENSG00000162998	FRZB	-1.32129	0.000363539	0.00353192	-0.560627	0.00794971	0.0166625	protein_coding	2	183698002	183731890	-
ENSG00000162999	DUSP19	-0.986226	0.00273964	0.0180483	-0.954248	3.49251e-12	5.16021e-11	protein_coding	2	183943287	183964733	+
ENSG00000163006	CCDC138	1.62675	4.30036e-06	8.43108e-05	0.710421	7.88219e-09	5.88837e-08	protein_coding	2	109403213	109501933	+
ENSG00000163017	ACTG2	-1.42026	8.46699e-07	2.09446e-05	-1.79658	7.82737e-12	1.07264e-10	protein_coding	2	74119441	74146992	+
ENSG00000163032	VSNL1	-2.46041	0.00329543	0.0209175	-2.15715	8.88835e-18	4.46079e-16	protein_coding	2	17720393	17838285	+
ENSG00000163053	SLC16A14	-1.17691	0.000550356	0.0049498	-0.501976	0.000110934	0.000364549	protein_coding	2	230899698	230933715	-
ENSG00000163069	SGCB	-0.950301	6.48891e-08	2.3166e-06	-1.12213	3.25251e-17	1.43476e-15	protein_coding	4	52886872	52904648	-
ENSG00000163110	PDLIM5	2.0686	9.82687e-13	1.59088e-10	2.37717	6.26855e-39	2.39882e-35	protein_coding	4	95373037	95589377	+
ENSG00000163145	C1QTNF7	-2.34524	1.34572e-08	6.02846e-07	-1.37002	5.89211e-09	4.51178e-08	protein_coding	4	15341442	15447790	+
ENSG00000163171	CDC42EP3	-1.01965	1.28615e-09	7.64719e-08	-1.05119	5.16665e-12	7.41198e-11	protein_coding	2	37869032	37965611	-
ENSG00000163219	ARHGAP25	-1.78291	2.56978e-05	0.000381894	-0.626568	9.03152e-06	3.71129e-05	protein_coding	2	68906733	69053965	+
ENSG00000163220	S100A9	-2.11919	0.00217746	0.0151441	-1.42812	5.60328e-07	2.92529e-06	protein_coding	1	153330330	153333503	+
ENSG00000163251	FZD5	1.02395	2.42822e-06	5.24489e-05	0.64341	8.47029e-05	0.000285772	protein_coding	2	208627310	208634287	-
ENSG00000163297	ANTXR2	-0.969666	4.09692e-08	1.53997e-06	-0.763992	2.50621e-08	1.71261e-07	protein_coding	4	80822303	81046608	-
ENSG00000163346	PBXIP1	-0.570068	0.00566183	0.0315953	-0.457197	1.25881e-06	6.17784e-06	protein_coding	1	154916552	154928599	-
ENSG00000163359	COL6A3	-1.07569	7.21809e-05	0.000897776	-0.481426	0.0268482	0.048589	protein_coding	2	238232646	238323018	-
ENSG00000163362	C1orf106	-1.56482	0.00863949	0.043654	-1.74074	8.17106e-14	1.68337e-12	protein_coding	1	200860176	200884863	+
ENSG00000163378	EOGT	-1.03053	3.69791e-07	1.03596e-05	-0.839317	8.63327e-20	6.5746e-18	protein_coding	3	69024365	69063112	-
ENSG00000163412	EIF4E3	-0.769383	0.000164156	0.00180992	-0.728125	5.50683e-11	6.33306e-10	protein_coding	3	71724567	71803924	-
ENSG00000163431	LMOD1	-1.76832	4.40447e-14	1.02882e-11	-1.62038	1.0189e-13	2.05756e-12	protein_coding	1	201865580	201915715	-
ENSG00000163468	CCT3	0.723392	6.26436e-06	0.000115085	0.530889	1.59282e-11	2.04542e-10	protein_coding	1	156278759	156337664	-
ENSG00000163479	SSR2	0.820024	3.45682e-06	6.97553e-05	0.393586	6.90821e-05	0.000237787	protein_coding	1	155978839	155990750	-
ENSG00000163482	STK36	0.769522	0.00130648	0.0101195	0.702367	2.98042e-12	4.45085e-11	protein_coding	2	219536749	219567439	+
ENSG00000163497	FEV	2.72629	5.74996e-08	2.08003e-06	2.05318	2.4149e-16	8.57654e-15	protein_coding	2	219845809	219850379	-
ENSG00000163513	TGFBR2	-0.893775	3.25785e-08	1.28981e-06	-0.603813	1.79474e-05	6.95145e-05	protein_coding	3	30647994	30735634	+
ENSG00000163520	FBLN2	-1.00869	0.00198042	0.014046	-0.879395	5.54064e-05	0.000194208	protein_coding	3	13573824	13679922	+
ENSG00000163531	NFASC	-1.24417	2.76144e-05	0.000404953	-0.582087	0.00237241	0.00566795	protein_coding	1	204797779	204991950	+
ENSG00000163565	IFI16	-1.18958	4.80448e-05	0.000642942	-0.923471	1.22163e-10	1.30219e-09	protein_coding	1	158969758	159024945	+
ENSG00000163584	RPL22L1	1.92358	4.44823e-08	1.65679e-06	1.39123	2.64606e-17	1.19479e-15	protein_coding	3	170582664	170588272	-
ENSG00000163590	PPM1L	-0.927663	4.76971e-06	9.16445e-05	-0.794145	1.10547e-08	8.06932e-08	protein_coding	3	160473390	160796695	+
ENSG00000163596	ICA1L	-1.00565	0.000171219	0.00186889	-0.856086	1.30838e-11	1.70301e-10	protein_coding	2	203640690	203736708	-
ENSG00000163597	SNHG16	1.13643	1.4653e-06	3.39364e-05	0.54701	3.01529e-08	2.02257e-07	processed_transcript	17	74553848	74561430	+
ENSG00000163637	PRICKLE2	-1.40066	2.31692e-13	4.35448e-11	-1.19812	6.46043e-15	1.74717e-13	protein_coding	3	64079543	64431152	-
ENSG00000163659	TIPARP	-0.754972	0.00335258	0.0212144	-0.716291	0.000100693	0.000333977	protein_coding	3	156391024	156424559	+
ENSG00000163681	SLMAP	-0.784444	3.62445e-06	7.2643e-05	-1.06703	2.38261e-13	4.43681e-12	protein_coding	3	57741177	57914895	+
ENSG00000163694	RBM47	0.701773	0.000576986	0.00515817	0.548811	4.64832e-06	2.04577e-05	protein_coding	4	40425272	40632892	-
ENSG00000163701	IL17RE	-2.33566	7.00197e-09	3.44847e-07	-1.07312	8.91213e-09	6.58706e-08	protein_coding	3	9944296	9958086	+
ENSG00000163710	PCOLCE2	-2.11439	7.04379e-08	2.49833e-06	-1.1595	4.10169e-05	0.000147937	protein_coding	3	142534764	142608045	-
ENSG00000163738	MTHFD2L	1.11062	1.90276e-06	4.23563e-05	0.526897	1.20125e-05	4.81224e-05	protein_coding	4	74979891	75168816	+
ENSG00000163751	CPA3	-0.960334	0.00940141	0.0465685	-0.934824	0.000236426	0.000717337	protein_coding	3	148583043	148614983	+
ENSG00000163811	WDR43	0.816765	9.52611e-06	0.000164653	0.357098	9.43642e-06	3.86418e-05	protein_coding	2	29117509	29171088	+
ENSG00000163820	FYCO1	-0.550812	0.000808526	0.00682158	-0.260698	0.0200302	0.0376014	protein_coding	3	45959396	46037316	-
ENSG00000163874	ZC3H12A	-0.812103	0.00199413	0.0141213	-0.577632	0.0100364	0.02044	protein_coding	1	37940153	37949980	+
ENSG00000163882	POLR2H	0.722869	0.00501353	0.0288446	0.465065	2.66538e-07	1.4863e-06	protein_coding	3	184079506	184086384	+
ENSG00000163975	MFI2	-1.25979	0.00491751	0.0284523	-0.559746	0.00016658	0.000525632	protein_coding	3	196715492	196756687	-
ENSG00000164035	EMCN	-0.916339	0.000825273	0.00693424	-0.683977	7.43659e-06	3.11101e-05	protein_coding	4	101316498	101801283	-
ENSG00000164039	BDH2	-1.33313	0.00381544	0.0234711	-1.08061	2.26873e-14	5.33448e-13	protein_coding	4	104000592	104021040	-
ENSG00000164111	ANXA5	0.389549	0.00312357	0.0200367	0.249769	0.0049024	0.0108472	protein_coding	4	122589110	122618268	-
ENSG00000164116	GUCY1A3	1.53706	8.49945e-14	1.90376e-11	1.215	2.25319e-17	1.03884e-15	protein_coding	4	156587863	156653501	+
ENSG00000164122	ASB5	-1.67399	0.00581865	0.0322949	-1.12968	0.000127851	0.000413395	protein_coding	4	177134824	177198722	-
ENSG00000164124	TMEM144	1.10797	6.1506e-08	2.21517e-06	0.38658	0.000496549	0.00140182	protein_coding	4	159122756	159176563	+
ENSG00000164125	FAM198B	0.896279	2.24396e-06	4.89055e-05	0.872278	6.80894e-10	6.33583e-09	protein_coding	4	159045626	159094470	-
ENSG00000164171	ITGA2	-0.884917	7.44496e-06	0.000133187	-0.872805	1.00866e-07	6.12924e-07	protein_coding	5	52285156	52390609	+
ENSG00000164176	EDIL3	-2.25176	9.84353e-15	2.63855e-12	-1.10601	1.12213e-06	5.55513e-06	protein_coding	5	83236373	83680611	-
ENSG00000164197	RNF180	-0.69464	0.00394462	0.0241116	-0.694063	1.23072e-07	7.38482e-07	protein_coding	5	63461671	63668696	+
ENSG00000164199	GPR98	1.16862	1.77627e-07	5.53216e-06	1.19794	2.71305e-11	3.32229e-10	protein_coding	5	89825161	90460038	+
ENSG00000164211	STARD4	-1.37864	7.88695e-08	2.7212e-06	-1.14662	8.53716e-11	9.36762e-10	protein_coding	5	110831731	110848288	-
ENSG00000164221	CCDC112	0.995147	0.00162855	0.0121039	0.646536	2.136e-11	2.67293e-10	protein_coding	5	114602885	114632528	-
ENSG00000164244	PRRC1	0.640603	0.00139314	0.0106345	0.543999	9.19676e-12	1.2414e-10	protein_coding	5	126853301	126890781	+
ENSG00000164294	GPX8	-1.15891	5.53001e-05	0.000719539	-1.0173	7.82163e-09	5.85169e-08	protein_coding	5	54455946	54462899	+
ENSG00000164300	SERINC5	0.840579	8.71016e-06	0.000152523	0.971996	1.73932e-07	1.01e-06	protein_coding	5	79407050	79551898	-
ENSG00000164309	CMYA5	-1.94797	3.0897e-08	1.24423e-06	-0.659118	0.00453259	0.0101167	protein_coding	5	78985700	79096063	+
ENSG00000164318	EGFLAM	-1.23206	0.00234296	0.0160157	-0.760167	4.31277e-05	0.000154748	protein_coding	5	38258511	38465123	+
ENSG00000164330	EBF1	-0.95737	0.00016522	0.00181633	-0.434885	0.0154625	0.0299827	protein_coding	5	158122928	158526769	-
ENSG00000164338	UTP15	0.840286	0.00165012	0.0122142	0.230973	0.00494648	0.0109321	protein_coding	5	72861268	72877794	+
ENSG00000164379	FOXQ1	-1.33416	0.00243009	0.0164805	-2.40395	4.31922e-16	1.46756e-14	protein_coding	6	1312675	1314992	+
ENSG00000164619	BMPER	-2.98145	3.67649e-07	1.03289e-05	-0.843212	0.0103917	0.0210823	protein_coding	7	33944523	34195484	+
ENSG00000164626	KCNK5	-1.65827	0.00619723	0.0339272	-0.456125	0.0221185	0.0410286	protein_coding	6	39156749	39197226	-
ENSG00000164647	STEAP1	0.750623	0.00241889	0.0164384	0.553787	0.000249619	0.000754228	protein_coding	7	89783689	89794143	+
ENSG00000164654	MIOS	0.579021	0.00138757	0.010597	0.518805	8.02772e-07	4.07563e-06	protein_coding	7	7606503	7648560	+
ENSG00000164691	TAGAP	-1.40275	0.000754493	0.00644215	-0.638064	0.0025841	0.00611357	protein_coding	6	159455500	159466184	-
ENSG00000164733	CTSB	-0.724779	4.70964e-05	0.00063485	-0.789566	2.6075e-15	7.64617e-14	protein_coding	8	11700033	11726957	-
ENSG00000164741	DLC1	-0.942377	0.000514677	0.00468307	-0.493028	0.00911559	0.0187922	protein_coding	8	12940870	13373167	-
ENSG00000164764	SBSPON	-2.94049	8.32853e-11	7.13166e-09	-2.25207	9.43089e-15	2.41807e-13	protein_coding	8	73976775	74036323	-
ENSG00000164815	ORC5	0.610253	0.00423347	0.0253931	0.366841	0.000301929	0.000894796	protein_coding	7	103766788	103848495	-
ENSG00000164850	GPER1	-1.10501	0.00186514	0.0133817	-0.657153	0.000134708	0.000433916	protein_coding	7	1121844	1133451	+
ENSG00000164855	TMEM184A	1.20054	2.61965e-05	0.000387287	1.20135	7.53914e-17	3.0131e-15	protein_coding	7	1581871	1600457	-
ENSG00000164920	OSR2	-0.966802	0.000141095	0.00159326	-0.812711	1.0765e-07	6.51821e-07	protein_coding	8	99956631	99964332	+
ENSG00000164938	TP53INP1	1.26516	1.19132e-09	7.16148e-08	1.08208	1.92519e-17	9.15182e-16	protein_coding	8	95938200	95961639	-
ENSG00000164941	INTS8	0.764039	5.78092e-05	0.000745456	0.450693	1.25836e-06	6.17761e-06	protein_coding	8	95825539	95893974	+
ENSG00000164949	GEM	-1.50113	2.82352e-05	0.000413686	-1.11243	1.34962e-07	8.03527e-07	protein_coding	8	95261481	95274578	-
ENSG00000164951	PDP1	0.639199	0.0017111	0.012535	0.465266	4.9813e-05	0.000176624	protein_coding	8	94870035	94938294	+
ENSG00000164976	KIAA1161	-1.41417	1.08944e-05	0.00018289	-0.929235	4.14884e-09	3.2956e-08	protein_coding	9	34366668	34376851	-
ENSG00000164985	PSIP1	-0.762333	0.000116267	0.00135308	-0.534671	1.75286e-09	1.49726e-08	protein_coding	9	15464064	15511017	-
ENSG00000165028	NIPSNAP3B	-1.55156	0.0027591	0.0181472	-0.539736	0.00106732	0.00278558	protein_coding	9	107526438	107539738	+
ENSG00000165030	NFIL3	-0.830831	0.00683374	0.0365209	-0.763053	2.97034e-06	1.35966e-05	protein_coding	9	94171327	94186144	-
ENSG00000165071	TMEM71	-2.00973	0.00133185	0.0102518	-1.24107	2.14658e-11	2.68007e-10	protein_coding	8	133697253	133772958	-
ENSG00000165072	MAMDC2	-1.51637	4.09339e-06	8.08345e-05	-1.29959	7.85646e-10	7.23579e-09	protein_coding	9	72658497	72841886	+
ENSG00000165078	CPA6	-1.80353	0.000295071	0.00296176	-2.13156	2.91753e-16	1.01961e-14	protein_coding	8	68334360	68658620	-
ENSG00000165097	KDM1B	0.622549	0.00411062	0.024875	0.237308	0.0165343	0.0318032	protein_coding	6	18155560	18224084	+
ENSG00000165105	RASEF	0.60267	0.00765822	0.039917	0.656805	2.00381e-07	1.14706e-06	protein_coding	9	85594500	85678092	-
ENSG00000165125	TRPV6	0.809601	0.000348627	0.00341956	0.678478	0.000356126	0.00103805	protein_coding	7	142568956	142583507	-
ENSG00000165140	FBP1	1.39572	3.463e-05	0.000494096	0.831335	1.43371e-06	6.95586e-06	protein_coding	9	97365415	97402531	-
ENSG00000165185	KIAA1958	0.700995	0.00635886	0.0345763	0.89547	4.69016e-13	8.271e-12	protein_coding	9	115249127	115431677	+
ENSG00000165215	CLDN3	1.17662	0.0011344	0.0090305	0.948408	2.73371e-05	0.000102335	protein_coding	7	73183328	73184600	-
ENSG00000165238	WNK2	0.974539	2.98873e-08	1.22172e-06	0.4	0.0196206	0.0369321	protein_coding	9	95947198	96082854	+
ENSG00000165272	AQP3	-0.749614	0.00683557	0.0365209	-1.55997	7.69217e-13	1.31118e-11	protein_coding	9	33441152	33447609	-
ENSG00000165322	ARHGAP12	0.854317	1.38228e-06	3.22882e-05	0.257534	0.00237724	0.00567595	protein_coding	10	32094365	32217742	-
ENSG00000165323	FAT3	-1.88537	4.90822e-12	6.22127e-10	-1.12987	5.53917e-06	2.39109e-05	protein_coding	11	92085262	92629618	+
ENSG00000165338	HECTD2	-0.574861	0.00874725	0.0439946	-0.94302	1.58897e-12	2.53094e-11	protein_coding	10	93170096	93274586	+
ENSG00000165406	MARCH8	0.510056	0.00034352	0.00338163	0.210633	0.00863117	0.0179191	protein_coding	10	45950035	46090354	-
ENSG00000165410	CFL2	-1.24627	5.86302e-13	9.98607e-11	-1.56397	2.5568e-17	1.16133e-15	protein_coding	14	35179593	35184029	-
ENSG00000165424	ZCCHC24	-0.926566	2.57265e-05	0.000381894	-0.667942	7.0094e-06	2.94842e-05	protein_coding	10	81142081	81205383	-
ENSG00000165443	PHYHIPL	-1.97452	0.00418086	0.0251667	-1.92433	4.88117e-18	2.64951e-16	protein_coding	10	60936350	61007534	+
ENSG00000165474	GJB2	2.09448	0.00281269	0.0184478	0.726954	0.00137812	0.00349716	protein_coding	13	20761609	20767037	-
ENSG00000165475	CRYL1	0.876271	0.0013737	0.0105058	0.274312	0.0042199	0.00949493	protein_coding	13	20977806	21099996	-
ENSG00000165487	MICU2	0.785643	0.0017049	0.0125064	0.187896	0.00721601	0.0153155	protein_coding	13	22066836	22178353	-
ENSG00000165512	ZNF22	0.718191	0.00316234	0.0202378	0.405216	8.44348e-05	0.00028493	protein_coding	10	45495923	45500774	+
ENSG00000165527	ARF6	0.550052	0.00103648	0.00841063	0.373058	8.28301e-06	3.42949e-05	protein_coding	14	50359810	50361490	+
ENSG00000165633	VSTM4	-1.215	3.0614e-07	8.82889e-06	-0.978837	4.37239e-08	2.8519e-07	protein_coding	10	50222290	50323554	-
ENSG00000165646	SLC18A2	-1.93397	1.27482e-07	4.12762e-06	-1.27178	1.31491e-07	7.8469e-07	protein_coding	10	119000604	119038941	+
ENSG00000165661	QSOX2	0.669016	0.00869725	0.043878	1.01574	1.79669e-33	2.7502e-30	protein_coding	9	139098179	139137687	-
ENSG00000165689	SDCCAG3	0.864243	0.000349048	0.00341959	0.709334	1.86001e-16	6.71491e-15	protein_coding	9	139296377	139305061	-
ENSG00000165732	DDX21	0.785775	6.35566e-05	0.000804969	0.720047	1.35752e-08	9.73734e-08	protein_coding	10	70715884	70744829	+
ENSG00000165757	KIAA1462	-1.14581	1.78882e-07	5.56066e-06	-0.375427	0.0190604	0.0360061	protein_coding	10	30301729	30404423	-
ENSG00000165795	NDRG2	-0.908425	3.55514e-06	7.14129e-05	-1.24326	2.31841e-32	2.08753e-29	protein_coding	14	21484922	21539031	-
ENSG00000165801	ARHGEF40	-1.14906	0.000290914	0.00292646	-0.800936	7.30358e-12	1.0099e-10	protein_coding	14	21538429	21558399	+
ENSG00000165819	METTL3	0.550726	0.00462685	0.0271745	0.383209	6.88475e-07	3.5531e-06	protein_coding	14	21966277	21979517	-
ENSG00000165929	TC2N	0.934789	2.40669e-06	5.20626e-05	0.537105	2.56624e-06	1.19143e-05	protein_coding	14	92246095	92333880	-
ENSG00000165966	PDZRN4	-1.17365	0.00021148	0.00223813	-1.36264	1.58044e-10	1.64907e-09	protein_coding	12	41582250	41968392	+
ENSG00000166002	SMCO4	0.790047	0.00270151	0.0178763	0.412915	0.00085977	0.00229357	protein_coding	11	93211638	93276674	-
ENSG00000166006	KCNC2	2.47007	4.85714e-06	9.27793e-05	1.42521	0.000180601	0.000565561	protein_coding	12	75433857	75603648	-
ENSG00000166012	TAF1D	1.10732	1.11517e-08	5.10762e-07	0.493797	2.86131e-07	1.58574e-06	protein_coding	11	93463114	93517557	-
ENSG00000166033	HTRA1	-0.963451	0.00125392	0.00978654	-0.659469	1.14243e-08	8.31928e-08	protein_coding	10	124221041	124274424	+
ENSG00000166068	SPRED1	-0.919363	2.39579e-05	0.000359391	-0.630404	7.03395e-09	5.32486e-08	protein_coding	15	38544527	38649450	+
ENSG00000166086	JAM3	-1.00504	1.3901e-05	0.000225491	-0.747147	5.39797e-06	2.33607e-05	protein_coding	11	133938820	134021896	+
ENSG00000166106	ADAMTS15	-1.23438	0.00651873	0.0352123	-0.891775	6.88748e-06	2.90112e-05	protein_coding	11	130318869	130346532	+
ENSG00000166145	SPINT1	0.698879	0.000582462	0.00520144	0.392214	0.000385846	0.00111561	protein_coding	15	41136216	41150405	+
ENSG00000166197	NOLC1	0.447289	0.0099654	0.0485965	0.37853	4.24309e-07	2.26935e-06	protein_coding	10	103911933	103923627	+
ENSG00000166206	GABRB3	2.74078	3.61093e-13	6.41765e-11	1.58231	6.18765e-10	5.80714e-09	protein_coding	15	26788693	27184686	-
ENSG00000166226	CCT2	0.695842	1.28258e-05	0.000210346	0.349907	1.81789e-06	8.67137e-06	protein_coding	12	69979114	69995350	+
ENSG00000166250	CLMP	-1.27224	9.86959e-06	0.000169238	-0.765217	0.000102381	0.000338989	protein_coding	11	122943035	123065989	-
ENSG00000166292	TMEM100	-1.22998	0.00222868	0.0154215	-0.823601	0.00129951	0.0033208	protein_coding	17	53796988	53809482	-
ENSG00000166313	APBB1	-0.977558	0.000281049	0.00284546	-0.815493	6.18633e-14	1.31702e-12	protein_coding	11	6416355	6440644	-
ENSG00000166387	PPFIBP2	-1.12591	1.05026e-05	0.000178327	-0.294587	0.0102547	0.0208208	protein_coding	11	7534529	7678358	+
ENSG00000166394	CYB5R2	-1.73903	0.0017302	0.0126354	-0.968957	6.26403e-14	1.33171e-12	protein_coding	11	7686331	7698453	-
ENSG00000166402	TUB	-0.704266	0.00389965	0.0239172	-0.325895	0.0115016	0.0230198	protein_coding	11	8040791	8127659	+
ENSG00000166444	ST5	-0.988445	0.000339225	0.00334338	-1.06816	5.03403e-18	2.71324e-16	protein_coding	11	8714898	8932498	-
ENSG00000166451	CENPN	1.36546	4.49984e-05	0.000609585	1.40416	2.22321e-12	3.43051e-11	protein_coding	16	81040103	81066719	+
ENSG00000166482	MFAP4	-1.32656	4.09237e-05	0.000562779	-0.799889	0.000373846	0.00108524	protein_coding	17	19286755	19290553	-
ENSG00000166484	MAPK7	-1.18237	3.19483e-06	6.52167e-05	-0.395966	3.02632e-05	0.000112327	protein_coding	17	19281034	19286857	+
ENSG00000166501	PRKCB	-2.55969	6.24318e-23	1.02082e-19	-1.57775	3.12447e-11	3.77428e-10	protein_coding	16	23847322	24231932	+
ENSG00000166526	ZNF3	0.596283	0.00365612	0.0227305	0.631871	4.73463e-17	1.98014e-15	protein_coding	7	99661656	99680171	-
ENSG00000166557	TMED3	0.681813	0.00201428	0.014227	0.722871	1.13388e-07	6.83859e-07	protein_coding	15	79603404	79704334	+
ENSG00000166575	TMEM135	1.0484	4.26046e-06	8.36287e-05	0.458089	6.80022e-05	0.000234386	protein_coding	11	86748886	87034800	+
ENSG00000166598	HSP90B1	0.685957	4.40097e-05	0.000599463	0.623201	3.69291e-11	4.39901e-10	protein_coding	12	104323885	104347423	+
ENSG00000166676	TVP23A	-1.90921	0.000344806	0.00339021	-1.23176	6.8805e-11	7.73274e-10	protein_coding	16	10854776	10912651	-
ENSG00000166689	PLEKHA7	1.14853	2.19647e-05	0.000335336	0.370998	0.00694354	0.0148008	protein_coding	11	16799842	17035990	-
ENSG00000166743	ACSM1	4.19445	6.47636e-18	4.2358e-15	2.97998	3.82031e-19	2.64604e-17	protein_coding	16	20634559	20710212	-
ENSG00000166780	C16orf45	-0.987469	0.000128155	0.00147152	-1.31687	1.23129e-16	4.67677e-15	protein_coding	16	15528152	15718885	+
ENSG00000166794	PPIB	0.783925	6.23226e-06	0.000114756	0.748102	1.66046e-16	6.09512e-15	protein_coding	15	64448011	64455404	-
ENSG00000166797	FAM96A	0.845565	0.000158792	0.00175792	0.500242	3.79523e-06	1.70512e-05	protein_coding	15	64364758	64386217	-
ENSG00000166831	RBPMS2	-1.03879	0.00350835	0.0219621	-1.1492	3.89421e-08	2.56712e-07	protein_coding	15	65032091	65067786	-
ENSG00000166833	NAV2	-0.952228	0.00456217	0.0269009	-0.885092	4.32278e-09	3.41428e-08	protein_coding	11	19372271	20143144	+
ENSG00000166839	ANKDD1A	-1.40267	0.000950185	0.00782694	-0.471567	0.0104164	0.0211184	protein_coding	15	65204101	65251042	+
ENSG00000166840	GLYATL1	2.60999	2.60587e-08	1.08695e-06	2.18372	3.94447e-14	8.66256e-13	protein_coding	11	58672871	58811000	+
ENSG00000166886	NAB2	-0.780546	0.00391751	0.0239843	-0.570136	1.84511e-05	7.1357e-05	protein_coding	12	57482677	57489259	+
ENSG00000166920	C15orf48	2.3235	0.00188431	0.0134602	1.31121	0.000111123	0.000365066	protein_coding	15	45722727	45740959	+
ENSG00000166949	SMAD3	-0.62104	0.000712901	0.0061464	-0.578088	8.21354e-11	9.05146e-10	protein_coding	15	67356101	67487533	+
ENSG00000166959	MS4A8	2.1732	0.00262191	0.0174698	2.80259	3.90582e-18	2.16617e-16	protein_coding	11	60467047	60483284	+
ENSG00000166960	CCDC178	-1.62801	0.000222357	0.00234414	-1.7885	5.52449e-16	1.83435e-14	protein_coding	18	30517366	31021065	-
ENSG00000166963	MAP1A	-1.60834	7.41817e-07	1.87762e-05	-1.25316	1.42581e-09	1.24857e-08	protein_coding	15	43803156	43823818	+
ENSG00000166974	MAPRE2	-0.548072	0.00636503	0.0345763	-0.424981	0.00119588	0.00307859	protein_coding	18	32556892	32723434	+
ENSG00000166979	EVA1C	-0.749953	0.00407898	0.0247328	-0.982204	3.77203e-12	5.53096e-11	protein_coding	21	33784314	33887707	+
ENSG00000167004	PDIA3	0.661548	0.000143356	0.00161657	0.734079	6.92623e-11	7.76702e-10	protein_coding	15	44038590	44065477	+
ENSG00000167034	NKX3-1	0.893954	6.98144e-05	0.000872066	0.428157	0.00226918	0.00545452	protein_coding	8	23536206	23540440	-
ENSG00000167065	DUSP18	-1.27679	0.00118683	0.00936578	-0.492142	2.31754e-06	1.08286e-05	protein_coding	22	31048038	31063877	-
ENSG00000167074	TEF	-1.04531	1.33314e-05	0.000217546	-0.540782	4.71712e-06	2.07366e-05	protein_coding	22	41763337	41795330	+
ENSG00000167107	ACSF2	-2.04378	4.8756e-12	6.22127e-10	-1.38765	1.08849e-18	6.85661e-17	protein_coding	17	48503519	48552206	+
ENSG00000167113	COQ4	0.69379	0.00213394	0.0149112	0.348203	0.000816835	0.00219356	protein_coding	9	131084815	131096351	+
ENSG00000167114	SLC27A4	0.562781	0.00344712	0.0216617	0.858321	1.8522e-17	8.85989e-16	protein_coding	9	131102925	131123749	+
ENSG00000167123	CERCAM	-0.898049	0.00302099	0.0195088	-0.703784	7.907e-08	4.90586e-07	protein_coding	9	131174030	131199626	+
ENSG00000167157	PRRX2	-1.88906	0.00383489	0.0235554	-0.952821	6.52721e-07	3.38647e-06	protein_coding	9	132427920	132484875	+
ENSG00000167183	PRR15L	0.749287	0.00673242	0.0360688	0.629532	5.04078e-07	2.657e-06	protein_coding	17	46029333	46035244	-
ENSG00000167191	GPRC5B	-1.59751	3.28409e-08	1.29393e-06	-1.23606	3.45959e-23	5.9501e-21	protein_coding	16	19868616	19897489	-
ENSG00000167202	TBC1D2B	-0.607241	0.000988339	0.00811669	-0.274949	0.00621769	0.013401	protein_coding	15	78276378	78370066	-
ENSG00000167244	IGF2	-2.24884	1.06705e-08	4.95982e-07	-1.05983	0.000107481	0.000354344	protein_coding	11	2150342	2170833	-
ENSG00000167281	RBFOX3	-1.40808	0.000669497	0.00586339	-1.82184	9.41477e-13	1.57672e-11	protein_coding	17	77085427	77613550	-
ENSG00000167315	ACAA2	-1.12142	0.000603252	0.00535784	-0.864337	5.55071e-10	5.26097e-09	protein_coding	18	47309869	47340330	-
ENSG00000167332	OR51E2	2.61275	9.37585e-07	2.28813e-05	2.47272	2.11387e-14	5.01212e-13	protein_coding	11	4701401	4719084	-
ENSG00000167371	PRRT2	-1.10836	0.00452758	0.0267161	-0.465629	0.0180582	0.0343871	protein_coding	16	29823177	29827201	+
ENSG00000167383	ZNF229	0.798387	0.00790834	0.0407915	0.44564	6.38685e-06	2.71565e-05	protein_coding	19	44921685	44952766	-
ENSG00000167549	CORO6	-2.50806	4.28036e-09	2.21481e-07	-0.887598	0.000306278	0.000905978	protein_coding	17	27941774	27949925	-
ENSG00000167552	TUBA1A	-1.3546	4.09637e-07	1.12691e-05	-1.25168	8.49119e-14	1.74095e-12	protein_coding	12	49578579	49583107	-
ENSG00000167566	NCKAP5L	-1.14201	0.000906931	0.00754021	-0.570017	7.70089e-06	3.20842e-05	protein_coding	12	50184929	50222533	-
ENSG00000167601	AXL	-0.643328	0.0064687	0.0349999	-0.712803	4.38399e-08	2.85799e-07	protein_coding	19	41725108	41767671	+
ENSG00000167608	TMC4	0.72295	0.00315908	0.0202327	0.529052	2.09807e-05	8.02078e-05	protein_coding	19	54663846	54676944	-
ENSG00000167635	ZNF146	0.710425	1.36604e-05	0.000222029	0.533964	2.0053e-13	3.79891e-12	protein_coding	19	36705504	36729676	+
ENSG00000167641	PPP1R14A	-2.00949	3.41398e-05	0.000488381	-1.7182	1.51615e-12	2.43013e-11	protein_coding	19	38741877	38747231	-
ENSG00000167657	DAPK3	-1.00207	0.00131384	0.0101717	-0.340282	0.003393	0.00780792	protein_coding	19	3958451	3971121	-
ENSG00000167658	EEF2	0.856836	9.05993e-06	0.000157595	0.853028	3.14758e-22	4.56029e-20	protein_coding	19	3976054	3985467	-
ENSG00000167676	PLIN4	-1.34178	3.03846e-05	0.000441617	-1.12171	2.09061e-08	1.44866e-07	protein_coding	19	4502204	4517716	-
ENSG00000167747	C19orf48	1.18246	1.563e-06	3.56455e-05	1.15605	4.30174e-12	6.2592e-11	protein_coding	19	51300961	51308186	-
ENSG00000167749	KLK4	0.850016	0.0070052	0.0372494	0.583518	0.00184504	0.00452814	protein_coding	19	51409608	51413994	-
ENSG00000167779	IGFBP6	-1.50628	6.36828e-06	0.000116735	-1.28977	4.24634e-09	3.36258e-08	protein_coding	12	53491220	53496129	+
ENSG00000167861	HID1	0.962277	7.32391e-06	0.000131453	0.973576	2.21771e-15	6.57877e-14	protein_coding	17	72946838	72969261	-
ENSG00000167995	BEST1	-1.5401	0.0041148	0.0248821	-0.727808	1.39054e-07	8.25642e-07	protein_coding	11	61717293	61732987	+
ENSG00000168028	RPSA	0.584629	0.000417991	0.00395748	0.305115	0.0146886	0.0286527	protein_coding	3	39448180	39454033	+
ENSG00000168032	ENTPD3	-1.73177	0.00437284	0.0260569	-1.49527	1.38016e-14	3.39647e-13	protein_coding	3	40428647	40470110	+
ENSG00000168056	LTBP3	-0.857588	0.000922922	0.00764086	-0.569852	3.95406e-06	1.77025e-05	protein_coding	11	65306276	65326401	-
ENSG00000168060	NAALADL1	-2.0916	0.000398497	0.00380923	-1.31338	7.52271e-16	2.42933e-14	protein_coding	11	64812290	64826021	-
ENSG00000168077	SCARA3	-1.33693	5.37147e-09	2.7276e-07	-1.29652	3.56214e-15	1.01917e-13	protein_coding	8	27491385	27534293	+
ENSG00000168079	SCARA5	-2.85842	3.99293e-05	0.000550493	-2.20687	2.8349e-08	1.915e-07	protein_coding	8	27727399	27850244	-
ENSG00000168143	FAM83B	-3.09873	5.64015e-06	0.000104917	-1.89553	2.53396e-14	5.87596e-13	protein_coding	6	54711569	54806820	+
ENSG00000168216	LMBRD1	-0.489243	0.00880068	0.0441682	-0.254222	0.000521346	0.0014648	protein_coding	6	70385694	70507003	-
ENSG00000168268	NT5DC2	-1.34465	1.5607e-06	3.56455e-05	-0.605971	9.05532e-06	3.71907e-05	protein_coding	3	52558386	52569070	-
ENSG00000168280	KIF5C	0.638549	0.00392125	0.0239956	0.436552	0.00286918	0.00672256	protein_coding	2	149632819	149883273	+
ENSG00000168306	ACOX2	-1.96542	3.98615e-07	1.10588e-05	-1.42313	9.08511e-17	3.55667e-15	protein_coding	3	58490863	58523046	-
ENSG00000168309	FAM107A	-1.92986	8.92984e-16	3.31845e-13	-1.46311	3.24714e-14	7.28798e-13	protein_coding	3	58549844	58613337	-
ENSG00000168386	FILIP1L	-1.37334	1.11204e-08	5.1076e-07	-1.13877	3.74364e-08	2.4764e-07	protein_coding	3	99548985	99833357	-
ENSG00000168405	CMAHP	-1.09184	0.00288833	0.0187898	-0.567085	0.00196977	0.00480423	pseudogene	6	25081548	25166793	-
ENSG00000168461	RAB31	-0.761312	0.00127432	0.00990323	-0.862753	6.43113e-09	4.89514e-08	protein_coding	18	9708162	9862548	+
ENSG00000168487	BMP1	-1.29976	1.45818e-05	0.000234673	-0.420682	8.87385e-05	0.000298663	protein_coding	8	22022249	22069839	+
ENSG00000168497	SDPR	-1.38998	8.72174e-06	0.000152523	-1.16571	1.57811e-10	1.64776e-09	protein_coding	2	192699028	192711981	-
ENSG00000168575	SLC20A2	-0.895088	1.24667e-06	2.94396e-05	-0.462852	1.55472e-08	1.09871e-07	protein_coding	8	42273993	42397069	-
ENSG00000168615	ADAM9	0.827568	9.09105e-06	0.000157968	0.51629	0.000317678	0.000936214	protein_coding	8	38854388	38962663	+
ENSG00000168672	FAM84B	0.987028	7.26977e-07	1.84865e-05	0.984065	4.5878e-20	3.77556e-18	protein_coding	8	127564687	127570638	-
ENSG00000168734	PKIG	-0.988306	0.000412568	0.00391748	-0.911593	1.01331e-08	7.42849e-08	protein_coding	20	43160426	43252888	+
ENSG00000168763	CNNM3	0.746842	0.00101357	0.00827402	0.561952	5.82567e-10	5.50114e-09	protein_coding	2	97481982	97499648	+
ENSG00000168765	GSTM4	-1.49877	1.72789e-08	7.57447e-07	-1.14406	1.22978e-19	9.1652e-18	protein_coding	1	110198703	110208118	+
ENSG00000168918	INPP5D	-0.923856	0.00416729	0.0251066	-1.18861	5.21193e-15	1.43487e-13	protein_coding	2	233924677	234116549	+
ENSG00000169031	COL4A3	-1.05517	0.000114873	0.00134068	-0.473508	0.0160496	0.0309878	protein_coding	2	228029281	228179508	+
ENSG00000169071	ROR2	-1.54529	1.40002e-12	2.17267e-10	-1.22015	1.91489e-14	4.58704e-13	protein_coding	9	94325373	94712444	-
ENSG00000169085	C8orf46	-1.28974	0.0102998	0.0498505	-0.936036	1.43334e-06	6.95586e-06	protein_coding	8	67372238	67430759	+
ENSG00000169100	SLC25A6	0.964864	2.2079e-07	6.68544e-06	0.722237	2.46391e-12	3.75519e-11	protein_coding	X	1505045	1511617	-
ENSG00000169116	PARM1	-1.20169	3.42473e-11	3.37336e-09	-0.86373	1.34366e-10	1.42251e-09	protein_coding	4	75858305	75975325	+
ENSG00000169129	AFAP1L2	-1.17027	1.45047e-05	0.000233662	-1.21488	1.27443e-22	1.93146e-20	protein_coding	10	116054583	116164515	-
ENSG00000169169	CPT1C	-2.44393	0.000975779	0.0080216	-0.609027	0.0001831	0.000571749	protein_coding	19	50194155	50216988	+
ENSG00000169213	RAB3B	2.08867	7.1237e-13	1.20082e-10	1.31979	2.47599e-13	4.58284e-12	protein_coding	1	52373628	52456436	-
ENSG00000169282	KCNAB1	-1.78596	4.58215e-09	2.35606e-07	-1.37399	1.55221e-08	1.09745e-07	protein_coding	3	155755490	156256545	+
ENSG00000169291	SHE	-0.829705	0.00559216	0.031282	-0.489496	0.00556531	0.0121264	protein_coding	1	154442248	154474589	-
ENSG00000169302	STK32A	-2.40614	6.47095e-05	0.000817039	-0.975892	0.000139417	0.000447578	protein_coding	5	146614526	146767415	+
ENSG00000169359	SLC33A1	0.499214	0.00994517	0.0485268	0.276809	0.00525467	0.0115376	protein_coding	3	155538813	155572218	-
ENSG00000169403	PTAFR	-1.81491	0.000932503	0.00769291	-0.408012	0.0138001	0.0270992	protein_coding	1	28473677	28520447	-
ENSG00000169499	PLEKHA2	-0.868394	8.20258e-07	2.04764e-05	-1.03223	1.94642e-17	9.19565e-16	protein_coding	8	38758753	38831428	+
ENSG00000169504	CLIC4	-0.68573	6.92954e-05	0.000867572	-0.890756	2.57888e-09	2.13148e-08	protein_coding	1	25071848	25170815	+
ENSG00000169507	SLC38A11	2.5889	1.21312e-07	3.95134e-06	2.14145	2.22169e-12	3.43051e-11	protein_coding	2	165752696	165812035	-
ENSG00000169515	CCDC8	-2.22554	2.99361e-07	8.66347e-06	-1.38258	3.09152e-18	1.77902e-16	protein_coding	19	46913629	46916841	-
ENSG00000169554	ZEB2	-1.28299	1.28152e-07	4.14112e-06	-1.07538	5.42361e-08	3.48868e-07	protein_coding	2	145141648	145282147	-
ENSG00000169562	GJB1	2.32505	6.68328e-16	2.73196e-13	1.81051	3.54909e-24	7.05532e-22	protein_coding	X	70435044	70445366	+
ENSG00000169570	DTWD2	1.05782	0.000336005	0.00331564	0.348965	0.00257447	0.0060943	protein_coding	5	118173017	118324240	-
ENSG00000169621	APLF	-0.920517	0.00784509	0.0406169	-0.931128	9.89061e-14	2.0079e-12	protein_coding	2	68694693	68858004	+
ENSG00000169710	FASN	1.22003	0.000126165	0.00145379	1.76984	1.46119e-19	1.07531e-17	protein_coding	17	80036214	80056208	-
ENSG00000169718	DUS1L	0.840923	0.000615207	0.00544626	1.13158	3.72141e-18	2.08658e-16	protein_coding	17	80015382	80023763	-
ENSG00000169756	LIMS1	0.601482	0.00472132	0.0275708	0.416827	0.000246325	0.0007456	protein_coding	2	109150857	109303702	+
ENSG00000169760	NLGN1	-1.29097	0.000236082	0.00246028	-1.00025	3.34257e-07	1.82506e-06	protein_coding	3	173114074	174004434	+
ENSG00000169783	LINGO1	2.33571	0.00288078	0.0187664	1.53089	2.58999e-08	1.76121e-07	protein_coding	15	77905369	78113242	-
ENSG00000169813	HNRNPF	0.685073	8.41255e-05	0.00102805	0.481028	1.44997e-09	1.26754e-08	protein_coding	10	43881065	43904614	-
ENSG00000169851	PCDH7	-1.02343	2.21644e-05	0.000337126	-1.01885	5.65725e-09	4.34935e-08	protein_coding	4	30722037	31148422	+
ENSG00000169855	ROBO1	-0.808764	0.000152004	0.00169422	-1.03833	8.38651e-11	9.22215e-10	protein_coding	3	78646390	79816965	-
ENSG00000169862	CTNND2	1.97418	2.18082e-06	4.79927e-05	1.34983	1.72954e-15	5.21144e-14	protein_coding	5	10971952	11904155	-
ENSG00000169891	REPS2	1.29473	4.38235e-06	8.58153e-05	1.7927	2.03802e-24	4.27343e-22	protein_coding	X	16964814	17171395	+
ENSG00000169895	SYAP1	0.553147	0.00319252	0.020383	0.350993	1.20401e-05	4.82131e-05	protein_coding	X	16737755	16783459	+
ENSG00000169902	TPST1	-1.08931	2.60518e-05	0.000385846	-0.564462	6.09396e-05	0.000211808	protein_coding	7	65670186	65885530	+
ENSG00000169919	GUSB	0.498612	0.0092245	0.0458728	0.674874	7.07334e-13	1.20974e-11	protein_coding	7	65425671	65447301	-
ENSG00000169992	NLGN2	-1.03034	0.000203942	0.00217099	-0.298687	0.0096072	0.0196575	protein_coding	17	7308193	7323179	+
ENSG00000170011	MYRIP	1.82797	3.87852e-06	7.71505e-05	1.23964	5.00407e-15	1.38512e-13	protein_coding	3	39850405	40301812	+
ENSG00000170017	ALCAM	1.04967	4.85604e-05	0.000648702	0.887054	2.23097e-12	3.43901e-11	protein_coding	3	105085753	105295744	+
ENSG00000170271	FAXDC2	-1.29316	1.36331e-05	0.000221805	-1.31392	8.5847e-19	5.56805e-17	protein_coding	5	154198051	154238812	-
ENSG00000170275	CRTAP	-0.551107	0.000273618	0.00277711	-0.539201	1.82195e-09	1.55109e-08	protein_coding	3	33155471	33189265	+
ENSG00000170381	SEMA3E	-2.26522	4.96529e-11	4.7202e-09	-0.702999	0.00316918	0.00734899	protein_coding	7	82993222	83278326	-
ENSG00000170448	NFXL1	0.77685	0.000314014	0.00313076	0.625268	6.75971e-09	5.12994e-08	protein_coding	4	47849257	47916653	-
ENSG00000170464	DNAJC18	-1.1676	0.00048871	0.00448641	-0.736511	4.22182e-10	4.06692e-09	protein_coding	5	138744279	138780180	-
ENSG00000170471	RALGAPB	0.442206	0.00566361	0.0315953	0.314968	0.00021186	0.000650408	protein_coding	20	37101459	37207504	+
ENSG00000170502	NUDT9	0.751245	0.000211367	0.00223813	0.717695	5.94311e-18	3.13694e-16	protein_coding	4	88343734	88380606	+
ENSG00000170540	ARL6IP1	0.562794	0.0044727	0.0264927	0.397926	6.43012e-05	0.000222733	protein_coding	16	18802991	18813000	-
ENSG00000170558	CDH2	-1.39591	0.0019752	0.0140237	-1.43451	2.13768e-07	1.21799e-06	protein_coding	18	25530930	25757410	-
ENSG00000170561	IRX2	1.30665	0.000629463	0.00556945	0.683116	1.39278e-06	6.77663e-06	protein_coding	5	2745959	2752969	-
ENSG00000170571	EMB	0.887863	0.000245592	0.00254478	0.865757	8.88921e-13	1.49196e-11	protein_coding	5	49692026	49739082	-
ENSG00000170743	SYT9	-1.55163	0.00266743	0.0176938	-0.706173	0.0054294	0.0118708	protein_coding	11	7260009	7490273	+
ENSG00000170745	KCNS3	1.22629	0.00266324	0.0176804	1.0317	1.29091e-10	1.36937e-09	protein_coding	2	18059114	18542882	+
ENSG00000170873	MTSS1	-0.557859	0.00457105	0.0269435	-0.497537	2.60102e-07	1.45412e-06	protein_coding	8	125563031	125740730	-
ENSG00000170876	TMEM43	-0.579006	0.00206854	0.0145411	-0.492601	1.52804e-11	1.96552e-10	protein_coding	3	14166440	14185179	+
ENSG00000170903	MSANTD4	-0.731695	0.00932014	0.0462499	-0.541404	2.16898e-06	1.0178e-05	protein_coding	11	105866350	105893130	-
ENSG00000170921	TANC2	0.53642	0.00619782	0.0339272	0.565675	1.94789e-07	1.11839e-06	protein_coding	17	61086917	61505060	+
ENSG00000170989	S1PR1	-1.10079	0.000134158	0.00153078	-0.658753	0.000206738	0.000636345	protein_coding	1	101702444	101707074	+
ENSG00000171056	SOX7	-2.4984	0.000179154	0.00193997	-1.46821	1.56449e-12	2.49976e-11	protein_coding	8	10581278	10697357	-
ENSG00000171130	ATP6V0E2	0.774118	0.000223593	0.00235414	0.56276	0.000111139	0.000365066	protein_coding	7	149570057	149577784	+
ENSG00000171208	NETO2	2.03023	0.00036725	0.00356163	2.58441	1.56238e-43	7.97176e-40	protein_coding	16	47111614	47177908	-
ENSG00000171227	TMEM37	-2.52289	5.34545e-06	0.000100579	-1.49278	1.03846e-10	1.121e-09	protein_coding	2	120187477	120196096	+
ENSG00000171282	RP11-1055B8.7	-0.623774	0.005774	0.0321016	0.2543	0.023723	0.0436294	protein_coding	17	79373540	79433357	+
ENSG00000171302	CANT1	1.13067	9.51854e-09	4.51123e-07	0.742428	1.54834e-09	1.34433e-08	protein_coding	17	76987799	77005949	-
ENSG00000171303	KCNK3	-1.80318	3.44571e-10	2.47109e-08	-1.39797	6.11615e-09	4.67399e-08	protein_coding	2	26915619	26956288	+
ENSG00000171314	PGAM1	-0.847174	0.00283177	0.0185209	-0.500572	6.42696e-08	4.06015e-07	protein_coding	10	99185917	99193198	+
ENSG00000171346	KRT15	-1.22979	0.00173993	0.0127007	-1.84157	2.50886e-09	2.07809e-08	protein_coding	17	39669995	39678781	-
ENSG00000171408	PDE7B	-1.64281	1.29632e-05	0.000212387	-0.991507	3.91138e-09	3.12482e-08	protein_coding	6	136172834	136516712	+
ENSG00000171444	MCC	-1.16915	5.84949e-07	1.52301e-05	-1.12837	4.81227e-15	1.33444e-13	protein_coding	5	112357796	112824527	-
ENSG00000171466	ZNF562	0.470165	0.00472444	0.0275792	0.46019	9.74673e-08	5.94228e-07	protein_coding	19	9759330	9785776	-
ENSG00000171490	RSL1D1	0.673058	0.000228401	0.00239704	0.228578	0.00487349	0.0107942	protein_coding	16	11929056	11945442	-
ENSG00000171533	MAP6	-0.823676	0.00407352	0.0247147	-0.459195	0.000770252	0.00207883	protein_coding	11	75297963	75380165	-
ENSG00000171596	NMUR1	-2.27355	0.00534123	0.0302592	-1.41455	3.05299e-09	2.48575e-08	protein_coding	2	232387871	232395206	-
ENSG00000171608	PIK3CD	-1.26697	0.0065636	0.0353612	-0.550324	0.000146611	0.000468707	protein_coding	1	9711790	9789172	+
ENSG00000171617	ENC1	0.8236	0.00244368	0.0165351	0.877832	5.75794e-08	3.68927e-07	protein_coding	5	73923234	73937249	-
ENSG00000171621	SPSB1	-0.925499	0.00260468	0.0173975	-0.478036	0.00182601	0.00448359	protein_coding	1	9352939	9429591	+
ENSG00000171714	ANO5	-1.58867	8.95254e-09	4.26773e-07	-1.27963	4.67328e-10	4.47646e-09	protein_coding	11	22214722	22304903	+
ENSG00000171798	KNDC1	-1.79373	0.00528378	0.0300296	-0.937669	2.60144e-06	1.20558e-05	protein_coding	10	134973951	135039916	+
ENSG00000171813	PWWP2B	0.941842	0.000593796	0.00528821	0.634352	3.71348e-09	2.97361e-08	protein_coding	10	134210672	134231367	+
ENSG00000171817	ZNF540	-1.09599	0.00381938	0.0234777	-0.530008	4.20593e-06	1.86988e-05	protein_coding	19	38042308	38104998	+
ENSG00000171848	RRM2	3.20857	6.63633e-09	3.31837e-07	2.32964	1.98687e-21	2.26962e-19	protein_coding	2	10262455	10271545	+
ENSG00000171862	PTEN	-0.653848	0.000201629	0.00214918	-0.385598	0.00056745	0.00158099	protein_coding	10	89622870	89731687	+
ENSG00000171863	RPS7	1.00346	2.2804e-07	6.86681e-06	0.339169	0.00418365	0.00942861	protein_coding	2	3622795	3628509	+
ENSG00000171867	PRNP	-0.938618	1.72629e-08	7.57447e-07	-0.967705	4.32259e-18	2.37923e-16	protein_coding	20	4666882	4682236	+
ENSG00000171873	ADRA1D	-2.72777	0.000222901	0.00234836	-1.7875	4.28329e-11	5.03566e-10	protein_coding	20	4201329	4229721	-
ENSG00000171940	ZNF217	0.880088	7.52959e-08	2.63069e-06	0.998203	1.0974e-15	3.44218e-14	protein_coding	20	52183604	52226446	-
ENSG00000171992	SYNPO	-1.28034	8.37837e-07	2.07568e-05	-0.827887	1.22933e-06	6.05059e-06	protein_coding	5	149980642	150038782	+
ENSG00000172005	MAL	-2.31439	9.62583e-05	0.0011539	-1.94061	5.39755e-11	6.21673e-10	protein_coding	2	95691422	95719737	+
ENSG00000172071	EIF2AK3	0.745318	2.56598e-07	7.53254e-06	0.501569	1.72536e-07	1.00304e-06	protein_coding	2	88856259	88927094	-
ENSG00000172201	ID4	-1.35918	0.000138694	0.00157049	-1.66408	2.40895e-26	7.52526e-24	protein_coding	6	19837617	19840915	+
ENSG00000172236	TPSAB1	-1.3628	0.0052297	0.0298739	-0.689845	0.0046201	0.010294	protein_coding	16	1290697	1292555	+
ENSG00000172250	SERHL	1.63567	0.00769232	0.0400309	0.834721	0.000539115	0.00150891	processed_transcript	22	42896585	42908566	+
ENSG00000172269	DPAGT1	0.76082	0.0046194	0.0271508	0.506063	3.6035e-09	2.90157e-08	protein_coding	11	118967213	118979041	-
ENSG00000172296	SPTLC3	-0.996377	0.00371459	0.0229891	-0.889988	9.60953e-12	1.29029e-10	protein_coding	20	12989627	13147411	+
ENSG00000172345	STARD5	-1.15558	0.00640424	0.0347201	-0.723824	6.00494e-10	5.65299e-09	protein_coding	15	81601394	81616524	-
ENSG00000172348	RCAN2	-1.62051	5.43898e-08	1.98511e-06	-1.29103	1.09344e-12	1.80747e-11	protein_coding	6	46188475	46459709	-
ENSG00000172349	IL16	-1.12652	0.00185012	0.013308	-0.562764	0.00656631	0.0140633	protein_coding	15	81451916	81605104	+
ENSG00000172354	GNB2	0.537907	0.00359931	0.0224456	0.535522	6.18451e-09	4.72151e-08	protein_coding	7	100271154	100276797	+
ENSG00000172403	SYNPO2	-1.1849	1.25582e-07	4.07418e-06	-1.43051	1.21257e-09	1.07536e-08	protein_coding	4	119809996	119982402	+
ENSG00000172466	ZNF24	0.72294	9.0849e-05	0.00110035	0.449413	4.25606e-08	2.78646e-07	protein_coding	18	32912176	32925446	-
ENSG00000172493	AFF1	0.431445	0.00477223	0.0278085	0.439225	1.2711e-05	5.06291e-05	protein_coding	4	87856154	88062206	+
ENSG00000172543	CTSW	-2.80369	0.00294426	0.0191114	-0.665043	0.00213847	0.00516955	protein_coding	11	65647280	65651212	+
ENSG00000172638	EFEMP2	-1.19188	3.56631e-05	0.000503999	-1.27547	7.25079e-21	7.207e-19	protein_coding	11	65633912	65641063	-
ENSG00000172667	ZMAT3	-0.552803	0.00286311	0.018681	-0.484846	3.03707e-05	0.000112672	protein_coding	3	178735011	178790067	-
ENSG00000172671	ZFAND4	0.78493	0.000268846	0.00273547	0.37221	6.99436e-05	0.000240428	protein_coding	10	46111043	46168228	-
ENSG00000172673	THEMIS	-0.957234	0.00761419	0.0397128	-0.794834	0.000778538	0.0021003	protein_coding	6	128029217	128239776	-
ENSG00000172716	SLFN11	-1.00819	0.000843429	0.00706863	-0.645178	4.32953e-05	0.000155277	protein_coding	17	33677324	33700720	-
ENSG00000172794	RAB37	-2.19453	3.58804e-05	0.000506195	-1.21306	1.91994e-10	1.97903e-09	protein_coding	17	72666717	72743474	+
ENSG00000172818	OVOL1	1.84226	0.00468939	0.0274432	-0.916034	0.0006804	0.00186513	protein_coding	11	65554493	65564690	+
ENSG00000172819	RARG	-1.39753	1.0215e-05	0.000174476	-1.15262	5.96267e-16	1.9586e-14	protein_coding	12	53604354	53626764	-
ENSG00000172831	CES2	-0.613871	0.00217325	0.0151406	-0.151051	0.0255329	0.0464833	protein_coding	16	66968347	66978999	+
ENSG00000172935	MRGPRF	-1.25493	0.000809851	0.00682923	-1.15481	2.31057e-09	1.92741e-08	protein_coding	11	68771863	68780877	-
ENSG00000172943	PHF8	0.529945	0.00576455	0.0320708	0.877934	1.17361e-15	3.64389e-14	protein_coding	X	53963109	54075391	-
ENSG00000172954	LCLAT1	1.12951	2.96708e-10	2.17555e-08	0.854253	1.79134e-16	6.48228e-15	protein_coding	2	30670092	30867091	+
ENSG00000173040	EVC2	-0.95375	0.0102587	0.0496859	-1.1002	1.5111e-14	3.67733e-13	protein_coding	4	5544499	5711275	-
ENSG00000173064	HECTD4	0.637507	1.28204e-05	0.000210346	0.774208	4.33089e-10	4.16674e-09	protein_coding	12	112597992	112819896	-
ENSG00000173065	FAM222B	0.717658	0.00133738	0.0102761	0.665439	9.60617e-13	1.60351e-11	protein_coding	17	27082996	27182250	-
ENSG00000173068	BNC2	-1.07147	2.17668e-08	9.29266e-07	-0.984898	9.91008e-08	6.02915e-07	protein_coding	9	16409501	16870841	-
ENSG00000173114	LRRN3	-2.6349	5.51526e-06	0.000102996	-1.6627	1.21425e-10	1.29523e-09	protein_coding	7	110731062	110765510	+
ENSG00000173175	ADCY5	-1.95675	5.06596e-11	4.76054e-09	-1.30199	3.41617e-11	4.09807e-10	protein_coding	3	123001143	123168605	-
ENSG00000173258	ZNF483	-1.12423	1.0087e-07	3.36596e-06	-0.739249	2.87676e-06	1.32196e-05	protein_coding	9	114287439	114340124	+
ENSG00000173267	SNCG	-1.88433	0.00962725	0.0473857	-2.04208	3.56541e-20	3.04892e-18	protein_coding	10	88718375	88723017	+
ENSG00000173320	STOX2	-1.12045	0.000229476	0.00240216	-1.27649	3.48948e-16	1.20301e-14	protein_coding	4	184774584	184944679	+
ENSG00000173334	TRIB1	1.09079	2.08588e-05	0.000320849	1.4012	4.59887e-08	2.98916e-07	protein_coding	8	126442563	126450647	+
ENSG00000173376	NDNF	-1.67836	4.35194e-07	1.18204e-05	-1.09617	5.52186e-05	0.000193594	protein_coding	4	121956768	121994176	-
ENSG00000173406	DAB1	-1.83494	7.88069e-07	1.97634e-05	-1.66155	3.65507e-13	6.55131e-12	protein_coding	1	57460451	59012406	-
ENSG00000173442	EHBP1L1	-1.21797	6.39026e-06	0.000117007	-1.02468	1.80403e-12	2.84977e-11	protein_coding	11	65343509	65360121	+
ENSG00000173457	PPP1R14B	1.0235	0.0065072	0.0351733	1.40334	1.79758e-22	2.67142e-20	protein_coding	11	64011956	64014413	-
ENSG00000173467	AGR3	2.49805	0.00221349	0.0153554	1.10714	0.00524611	0.0115228	protein_coding	7	16899029	16921611	-
ENSG00000173473	SMARCC1	0.527442	0.000791076	0.00670549	0.561846	7.42622e-12	1.02316e-10	protein_coding	3	47626762	47823596	-
ENSG00000173517	PEAK1	-1.25115	5.64712e-08	2.04736e-06	-0.899663	4.59577e-07	2.44008e-06	protein_coding	15	77400471	77712486	-
ENSG00000173546	CSPG4	-1.54011	1.09791e-06	2.63224e-05	-0.888267	4.8895e-05	0.000173611	protein_coding	15	75966663	76005189	-
ENSG00000173588	CCDC41	0.98165	0.000275449	0.00279396	0.628808	8.67189e-10	7.93903e-09	protein_coding	12	94700225	94853764	-
ENSG00000173638	SLC19A1	1.1943	8.17528e-07	2.04394e-05	1.47196	3.89357e-25	9.69784e-23	protein_coding	21	46913486	46964325	-
ENSG00000173641	HSPB7	-1.9224	9.42342e-05	0.00113296	-1.64861	1.31947e-11	1.71598e-10	protein_coding	1	16340523	16346089	-
ENSG00000173681	CXorf23	0.514571	0.00958881	0.0472249	0.353739	3.3505e-05	0.000123254	protein_coding	X	19930978	19988416	-
ENSG00000173726	TOMM20	0.621403	0.000907399	0.00754021	0.253056	0.000786732	0.00211904	protein_coding	1	235272651	235292251	-
ENSG00000173757	STAT5B	-0.726015	6.06389e-05	0.000775826	-0.462988	3.65297e-09	2.93368e-08	protein_coding	17	40351186	40428725	-
ENSG00000173848	NET1	0.915525	3.20965e-08	1.27691e-06	0.444553	0.000289502	0.000862814	protein_coding	10	5454514	5500426	+
ENSG00000173890	GPR160	1.94531	1.85685e-12	2.66328e-10	1.22396	1.7487e-18	1.058e-16	protein_coding	3	169755717	169803191	+
ENSG00000173918	C1QTNF1	-1.91868	3.19706e-08	1.275e-06	-1.26363	5.19121e-09	4.01617e-08	protein_coding	17	77018896	77045870	+
ENSG00000173928	SWSAP1	1.56952	0.00255632	0.0171445	0.446941	3.82472e-05	0.000138897	protein_coding	19	11485361	11487627	+
ENSG00000174059	CD34	-0.951661	0.00153184	0.0115424	-0.400956	0.00773832	0.0162819	protein_coding	1	208057594	208084747	-
ENSG00000174099	MSRB3	-1.13868	8.72884e-07	2.15597e-05	-1.43934	2.59023e-13	4.7712e-12	protein_coding	12	65672423	65882024	+
ENSG00000174233	ADCY6	0.538418	0.00165606	0.0122471	0.538531	1.92063e-05	7.39962e-05	protein_coding	12	49159975	49182820	-
ENSG00000174282	ZBTB4	-0.785012	1.46367e-06	3.39364e-05	-0.329405	4.26023e-05	0.000153078	protein_coding	17	7362685	7387582	-
ENSG00000174307	PHLDA3	-0.848217	0.00164761	0.0122057	-0.94643	1.263e-10	1.34255e-09	protein_coding	1	201434620	201438365	-
ENSG00000174332	GLIS1	-1.48036	1.58449e-05	0.000250319	-1.46838	6.63742e-12	9.26999e-11	protein_coding	1	53971910	54199877	-
ENSG00000174348	PODN	-1.35817	1.1702e-07	3.8268e-06	-0.972742	9.24331e-06	3.79119e-05	protein_coding	1	53527854	53551174	+
ENSG00000174365	SNHG11	1.1218	0.00127382	0.00990323	0.386919	0.0192517	0.0363317	processed_transcript	20	37075221	37079564	+
ENSG00000174403	C20orf166-AS1	-2.27626	9.24326e-05	0.0011154	-1.60917	5.95404e-11	6.7963e-10	antisense	20	61141550	61148733	-
ENSG00000174444	RPL4	0.579329	0.000299101	0.0029912	0.389712	0.000227784	0.000694143	protein_coding	15	66790355	66816870	-
ENSG00000174516	PELI3	-0.843593	0.0052712	0.029999	-0.270188	0.00236918	0.00566327	protein_coding	11	66234216	66244808	+
ENSG00000174611	KY	-3.6706	5.0521e-08	1.86472e-06	-1.92973	2.8504e-13	5.19417e-12	protein_coding	3	134321980	134370478	-
ENSG00000174672	BRSK2	2.81432	9.44036e-05	0.00113416	2.2931	1.16541e-13	2.32884e-12	protein_coding	11	1411129	1483919	+
ENSG00000174695	TMEM167A	0.587625	0.00119271	0.00940305	0.33885	6.20877e-07	3.22599e-06	protein_coding	5	82348665	82373682	-
ENSG00000174705	SH3PXD2B	-1.19887	3.92464e-09	2.05022e-07	-0.853513	7.98077e-11	8.82033e-10	protein_coding	5	171752185	171881527	-
ENSG00000174780	SRP72	0.667623	0.000187815	0.00201772	0.324169	0.000107392	0.000354126	protein_coding	4	57333081	57369839	+
ENSG00000174804	FZD4	1.18338	4.42165e-10	3.03775e-08	0.938573	7.85353e-13	1.3372e-11	protein_coding	11	86656721	86666433	-
ENSG00000174807	CD248	-1.17306	0.00821689	0.042012	-0.885764	8.51315e-07	4.30352e-06	protein_coding	11	66081958	66084515	-
ENSG00000174938	SEZ6L2	0.710189	0.00244852	0.0165437	0.696427	3.97762e-07	2.13933e-06	protein_coding	16	29882480	29910868	-
ENSG00000175040	CHST2	-1.24733	0.000170615	0.00186479	-1.19754	2.3438e-11	2.90734e-10	protein_coding	3	142838173	142841800	+
ENSG00000175048	ZDHHC14	-0.648198	0.00944674	0.046694	-0.658695	1.28242e-07	7.67397e-07	protein_coding	6	157802165	158099178	+
ENSG00000175061	FAM211A-AS1	1.28379	1.08944e-05	0.00018289	0.436024	7.72173e-05	0.00026342	processed_transcript	17	16342136	16381992	+
ENSG00000175066	GK5	0.605587	0.00306655	0.0197608	0.541406	0.00012596	0.000408059	protein_coding	3	141882414	141944449	-
ENSG00000175084	DES	-1.7977	1.71303e-10	1.32121e-08	-1.92332	1.18859e-14	2.96798e-13	protein_coding	2	220283099	220291461	+
ENSG00000175130	MARCKSL1	1.8298	2.07842e-15	7.23068e-13	1.39443	1.44829e-23	2.60811e-21	protein_coding	1	32799433	32801980	-
ENSG00000175155	YPEL2	0.451468	0.00986138	0.0482476	0.386238	7.90855e-05	0.000269014	protein_coding	17	57409050	57479090	+
ENSG00000175164	ABO	-1.48084	0.00592295	0.0327294	-0.865979	0.00419466	0.00944646	processed_transcript	9	136125788	136150617	-
ENSG00000175175	PPM1E	1.92109	8.27415e-08	2.83035e-06	1.80013	2.62316e-10	2.62779e-09	protein_coding	17	56833230	57058983	+
ENSG00000175183	CSRP2	-1.36432	0.000247349	0.00256137	-1.47182	4.52243e-11	5.28031e-10	protein_coding	12	77252495	77272840	-
ENSG00000175220	ARHGAP1	-0.505402	0.00323762	0.0205928	-0.233665	0.0263459	0.047759	protein_coding	11	46698630	46722165	-
ENSG00000175395	ZNF25	-0.601014	0.00592228	0.0327294	-0.547246	1.48342e-08	1.05416e-07	protein_coding	10	38238500	38265561	-
ENSG00000175414	ARL10	-1.07088	5.46695e-05	0.000712271	-0.748404	4.27463e-08	2.79623e-07	protein_coding	5	175792471	175828866	+
ENSG00000175538	KCNE3	-2.07401	7.82581e-08	2.71177e-06	-0.959194	2.09754e-05	8.02075e-05	protein_coding	11	74165886	74178774	-
ENSG00000175745	NR2F1	-0.598484	0.0068747	0.0366768	-0.45441	0.00843062	0.0175601	protein_coding	5	92919043	92930321	+
[truncated: 632 more rows]
