# Supplementary material for: Novel RNA biomarkers of prostate cancer revealed by RNA-seq analysis of formalin-fixed samples obtained from Russian patients
Source: Oncotarget. 2017 Mar 23;8(20):32990–3001. doi: 10.18632/oncotarget.16518 (PMC5464844; doi:10.18632/oncotarget.16518)
Supplement: Supplementary file 4 [file oncotarget-08-32990-s004.xlsx]

## Sheet: sign_miR_down
	N	background = number of expressed genes having Entrez ID
	n	number of targets of miRNA in database intersected with background
	B	number of downregulated genes having Entrez ID
	b	intersection of n and B
	MIR-9	miRNA previously assocciated with Pca
	MIR-527	miRNA associated with PCa for the first time in this study
site	miRNA names	N	n	B	b	p_value	target_gene_names	FDR
TGGTGCT	MIR-29A MIR-29B MIR-29C	15155	465	1860	101	4.49804e-09	TPM1,FOXJ2,DAB2IP,KLF12,STARD8,MYL6,HECW1,PDGFB,PDGFRB,DNM3,BACH2,SPTAN1,INSIG1,KBTBD8,PER1,NFASC,DGKH,PTEN,DCUN1D4,FAM13B,BMP1,PPARGC1A,NLGN3,FBN1,AHR,PER3,RARB,ZFP36L1,NFIA,NFATC4,AMOT,PIK3R1,CAMK1D,GLIS2,PGAP1,HPS1,CCSER2,KCNMA1,NAV3,NAV1,NAV2,KLHL42,ZER1,PLAG1,MMP2,FERMT2,QKI,MAP6,CNR1,CA3,PMP22,COL4A1,COL4A2,COL4A3,COL4A4,COL4A5,COL5A2,COL6A3,COL7A1,COL9A1,TRIB2,COL16A1,COL19A1,RND3,TSC22D3,…	9.94067e-07
ACCAAAG	MIR-9	15155	456	1860	92	7.70669e-07	FNBP1,KLF12,CRIM1,MAP1A,MAP1B,PDGFRB,AXL,INSIG1,RIMS3,MBNL1,SYT9,BACE1,FAM46C,NFASC,WNT4,TSC22D2,LPP,ARHGEF17,DCUN1D4,JAKMIP2,GRAMD4,HMG20A,NXPE3,RNF150,FBN1,KITLG,SEMA6D,SACS,RBMS3,TBC1D22A,SNX7,HECW2,ZNF655,PGAP1,CCSER2,KCNMA1,KLHL42,ZNF324,LZTS3,ITM2C,VAV3,FLRT3,TMEM109,PDGFC,FBXL2,QKI,MMP16,DSE,CNTFR,PMP22,COL4A2,FLI1,NID2,P4HA2,COL9A1,PDK4,ANK2,KALRN,SGCD,DTNA,ANO1,ID4,LPHN1,ADAMTS5,PRRT2,BA…	8.51589e-05
CTTTGCA	MIR-527	15155	209	1860	49	4.81631e-06	FOXJ2,CRISPLD2,ACSL4,HOXA13,BNC2,KLF12,FCHSD2,RNF165,BCL11B,RHOB,ANTXR2,COL19A1,SEMA6D,CALD1,TEAD1,ZNF532,MBNL2,RBBP7,SV2A,DTNA,CORO1C,KLHL13,MBNL1,PITX1,PHLDA3,NFASC,STK38,KCNMA1,SMARCA2,CBX7,PRKCA,ROBO1,CHD9,NR3C2,TACC1,PLEC,PTEN,ZBTB4,FAM13B,PDE7B,MECP2,ZEB2,MEF2C,MEF2D,PLXNA2,NCKIPSD,SAMD4A,GGT7,WDR47	0.000354801
TTTGCAC	MIR-19A MIR-19B	15155	470	1860	91	5.34007e-06	BNC2,SNPH,ABR,LONRF1,MBNL1,TRPS1,PHLDA3,KBTBD8,STK38,BACE1,FAM46C,SLC24A3,ACTN1,SMOC1,MECP2,ZEB2,RXRA,ADCY7,ADCY9,STAT5B,NRP2,ACSL4,MAGI2,GJA1,RGL1,DLC1,PTPRG,RBMS3,SYT11,SV2A,HECW2,BTG1,NRK,PITX1,CCSER2,SLMAP,NAV3,C3orf70,NHS,WDR1,SOCS1,QKI,PCDH10,MPPED2,ARHGAP21,FOXF2,PARM1,DOCK3,CACNA1C,FLNC,TSHZ3,COL19A1,LRCH2,CALM1,RBMS1,DTNA,TGFBR2,ITSN1,ZBTB4,ANO1,ID4,HLF,S1PR1,FAM46B,CCND2,WDR47,ZNF711,CL…	0.000295039
GCAAAAA	MIR-129	15155	165	1860	41	6.24604e-06	DAB2IP,DOCK3,ACSL4,YWHAH,SP100,STOX2,DNAJC13,PIEZO2,MAN1A1,LMNA,CELF2,RNF165,RBMS3,PTPRZ1,PIK3R1,RBMS1,PPP1R12A,BACH2,LPHN3,PEG3,SLMAP,FNDC5,CBX7,NRG2,PRKCB,NR3C2,ACTN1,GNAZ,RUNX1T1,ZFP36L1,PDZRN4,FAM13B,PCDH7,ATP2B4,MEIS1,MEIS2,ZFX,STAT5B,EPHB1,CDC42EP3,ARNT	0.000276075
TGTTTAC	MIR-30A-5P MIR-30C MIR-30D MIR-30B MIR-30E-5P	15155	518	1860	98	6.55247e-06	ZCCHC24,BNC2,ESPN,PHACTR2,JPH4,HECW2,IP6K3,MAP6,CFL2,PPP1R12A,TRPS1,ACTC1,FAM46C,NCAM1,FYCO1,RASL12,LPP,JAKMIP2,LYST,MECP2,STAC,B4GALT6,MEIS2,NRP2,JAG2,SEMA3A,ZCCHC14,MAGI2,GJA1,RGL1,KSR1,RGS2,STOX2,TMEM47,AFAP1L2,NRXN3,PIK3CD,KCNJ3,AHNAK,NRK,PPP4R4,NHS,PLAG1,GNAI2,GNAO1,GFPT2,CHST2,DMD,QKI,PCDH10,ARHGEF6,SEC23A,ANO4,SGCB,SEMA6B,MICAL1,P4HA2,DPYSL2,DNAJC13,COL13A1,RARB,RARG,LRCH2,WIPF1,PRICKLE1,N…	0.000241349
CAGTATT	MIR-200B MIR-200C MIR-429	15155	428	1860	80	6.95691e-05	ZNF711,SERINC1,SLC6A6,RND3,GPM6A,FLI1,ZCCHC24,RGL1,ZEB2,KLF12,ZEB1,PLK2,KAT2B,PHLDB1,KANK1,BCL11B,ETV5,DLC1,SEMA6D,WIPF1,B3GNT1,SLC14A1,ZNF532,NFIA,SLC16A2,PTPRZ1,SH3PXD2A,RECK,PPM1F,GLI3,CORO1C,SPTB,HECTD2,NAB1,TEAD1,HLF,NAP1L5,PKD1,PSIP1,SRF,NAV3,LRP4,ARHGAP20,NCOA7,PRKAR2B,ASAP1,CLIC4,CHD9,IER5,PPP1R9B,EPS8,NDN,PLCL1,FGFR2,QKI,DENND5A,PENK,NR3C1,DNAJB5,CLIP2,FHL1,TSC22D2,FERMT2,ARHGEF17,CFL2,P…	0.0021964
GTGCCAA	MIR-96	15155	274	1860	56	7.50055e-05	TPM1,EXT1,RAB23,FOXO1,SH3PXD2B,GPM6A,GPM6B,NTN4,COL9A1,NPTX2,GGA2,B4GALNT1,COL13A1,FOXQ1,PPM1F,LRCH2,CELF2,ZFP36L1,TSC22D3,PAPPA,CACNA1C,PDLIM7,HBEGF,SLC6A9,BACH2,PGAP1,RIMS4,EIF4EBP2,MTSS1,BAI3,PAK1,SYPL2,CYGB,JAZF1,FOXF2,PLAGL1,PPP1R9B,TACC1,CAV1,CSF1,SLC39A10,EPB41L3,FYN,GPR124,SLC16A7,MECP2,RGS2,SDC2,CNN3,NLGN2,BTBD3,GPRC5B,EPHA3,TBL1X,CBX6,MSN	0.00207203
CAGTGTT	MIR-141 MIR-200A	15155	282	1860	57	8.92866e-05	TRHDE,TGFB2,ITSN1,ZCCHC24,STAT5B,GPM6B,PCDH9,TSHZ3,IGF2BP2,DNAJC13,RARB,WIPF1,PTPRG,FRMD6,DLC1,KALRN,RBMS1,FAM46C,EPHA2,DUSP3,LPP,HLF,MTSS1,B3GNT1,TTYH2,SLC6A9,GATA6,BACE1,JAZF1,MOB3B,NFASC,ANP32E,PLAG1,CHD9,PAPPA,DIXDC1,FGFR2,MBNL1,ATP1B1,FBXL2,QKI,MMP16,MDGA1,PHYHIPL,SLC16A7,MECP2,BAHD1,PDZD2,CXCL12,CNR1,ZEB2,STAT4,STAT5A,MAP7D1,HMG20A,NRP2,EPHA7	0.00219248
ATGTAGC	MIR-221 MIR-222	15155	120	1860	30	9.29948e-05	CDKN1C,PPARGC1A,KSR1,ETS2,FAT2,ARNT,CD4,IRX5,ZEB2,ANGPTL2,SEMA6D,TIMP3,CLVS2,HECTD2,INSIG1,NRK,TRPS1,NAP1L5,PAK1,C3orf70,RIMS3,EIF4E3,GNAI2,FERMT2,QKI,HMGCLL1,RSBN1L,MEIS1,KLC1,IGF2BP2	0.00205518
TATTATA	MIR-374	15155	254	1860	52	0.000127419	ZNF711,CLIP4,NLGN1,FOXO1,ZCCHC14,GPM6A,ZCCHC24,PPARGC1A,SPRY2,TMEM47,NPTX2,PDE4B,AFAP1L2,ABR,CRIM1,CHST2,NUMBL,MBNL2,DMD,SYNE1,ZNF423,TLE4,SCN5A,IQSEC2,ACTN1,HLF,GATA3,BACE1,MKX,ETV5,PLAG1,ZER1,PAPPA,TMEM108,LTBP1,FGFR2,EYA1,BMPER,NR3C1,LPHN2,MMP14,QKI,RGS7BP,PCDH10,PDE7B,MECP2,ATP8B2,ZEB2,MEF2D,MEIS1,HAPLN1,ARHGEF40	0.00255997
AAGCACT	MIR-520F	15155	223	1860	47	0.000128875	MICALL1,COL4A3,SLC6A9,FAM46C,RGL1,NTN4,TSHZ3,TMTC1,PRDM8,DNAJC13,RARB,ABR,CELF2,MBNL2,RASSF2,JAZF1,RBL1,ANO6,CFL2,BACH2,IQSEC2,RBFOX1,ARHGEF9,KCNMA1,ZBTB47,SLC24A3,PLAG1,LMO3,SPRED1,FGD5,CCND1,SYNC,LDOC1,SNX21,ITGA9,VGLL3,ARHGEF17,FLT1,CDH2,MECP2,KBTBD8,MEF2C,EPAS1,IL6ST,EDNRB,TIPARP,CCND2	0.00237345
GTGCCTT	MIR-506	15155	664	1860	113	0.000162107	FAM122A,ZCCHC24,FNBP1,EPS8,MYADM,HIC1,EYA4,FOXQ1,PPM1F,MYLK,FSTL3,PHF19,PDE4B,BACH2,NAP1L5,STK38,GATA6,TLN1,BCAT1,LMO3,SFMBT2,EYA1,ITGA3,ITGA7,MDK,ZNF25,PCDH9,PGF,RXRA,ADCY9,RYR1,RYR2,IQGAP1,NRP2,JAG2,GGA2,QSOX1,TP53INP2,FCHSD2,PHLDB1,KANK1,AHR,ANTXR2,SEMA6D,ZFP36L1,TECPR2,PTPRZ1,AMOT,TBC1D1,PGAP1,SVIL,NAV1,PLAG1,NR3C2,GNAI2,TWSG1,DNAJC1,GFPT2,PLEC,SLITRK6,TMEM109,QKI,PLP2,ITM2C,MOCS1,ARHGEF6,COL…	0.00275582
TGCCTTA	MIR-124A	15155	527	1860	93	0.000168644	ZCCHC24,SPRY2,MYADM,HIC1,PDE4A,EYA4,FOXQ1,ABR,MAP1B,TSHZ2,LONRF1,BACH2,PEG3,TRPS1,BACE1,NFASC,RGS9,SYNC,EXTL3,EYA1,ITGA7,MECP2,RXRA,B4GALT6,FBXO30,KIAA1161,IQGAP1,NRP2,GGA2,ZCCHC14,LPIN1,TUBB6,KANK1,AHR,ANTXR2,SEMA6D,RBMS3,AHNAK,OSBPL6,NAV3,NAV1,NAV2,JAZF1,TACC1,DNAJC1,DMD,SLITRK6,TMEM109,FERMT2,QKI,PID1,MOCS1,CNN3,CNTN1,COL4A1,ROCK2,GPM6B,FGFR2,VSNL1,RYR2,ANGPT1,WIPF1,SGCD,DTNA,RBMS1,NCKIPSD,RAS…	0.00266217
AATGTGA	MIR-23A MIR-23B	15155	380	1860	71	0.000176307	ANO4,DOCK3,PDE4B,COL4A5,TGFBR2,TGFBR3,PPARGC1A,SPRY2,TSHZ3,MICU3,B3GALT2,MEIS1,PHACTR2,ALDH1A2,BCL11B,FBN1,NRXN3,KITLG,SEMA6D,VSNL1,CELF2,HOXD10,ZNF655,NACC2,SH3PXD2A,HS6ST2,ZNF423,PPP1R12A,GRK5,NRK,GJA1,MEIS2,LPP,MTSS1,RBPMS2,SLMAP,KCNK3,DNM3,AKAP12,LHFPL2,AUTS2,ROBO2,PLAGL1,PLAU,PHF19,CCND1,SIRPA,ZEB1,EYA1,TEAD1,RUNX1T1,ARHGAP20,LPHN2,FAS,QKI,GPRC5B,VGLL3,MPPED2,NAP1L5,FAM13B,PALLD,MEF2C,IL6R,C…	0.00259758
CCTGTGA	MIR-513	15155	113	1860	28	0.000184647	GABRE,PPARGC1A,BMP8B,KAT2B,ANTXR2,CALM3,TLE4,MAPK7,BTG1,FIZ1,ARHGEF9,DNM3,NAV2,PRMT2,IER5,CCND1,FGFR1,EYA1,GNAZ,RUNX1T1,DMPK,DPYSL2,QKI,DCUN1D4,MPPED2,CDC14B,RBPMS2,ADD3	0.00255043
AAGCCAT	MIR-135A MIR-135B	15155	297	1860	57	0.000368698	ANO4,ROCK2,FOXO1,JAK2,ZCCHC14,GPM6B,B4GALNT1,MRAS,FNDC5,IGF2BP2,PDE4A,BCL11B,CTTNBP2,MAN1A1,RARA,RARB,ANGPTL2,SEMA6D,PSIP1,CIC,KALRN,DTNA,LONRF1,MAPKBP1,SLITRK6,FAM46A,TRPC1,GRK5,MTSS1,NCKIPSD,GATA3,KCNMA1,RGL1,COL4A3,BACE1,C3orf70,WSCD2,GAS7,NR3C2,DGKH,MTURN,BMPER,ARHGEF2,PITPNC1,ATP1B1,QKI,JAKMIP2,PDE7B,ATP2B4,GRAMD4,MEF2C,NDRG4,SKI,ARHGEF6,IL6ST,EPHA3,CCND2	0.00479308
GCACTTT	MIR-17-5P MIR-20A MIR-106A MIR-106B MIR-20B MIR-519D	15155	542	1860	93	0.000453873	FOXJ2,BNC2,LAPTM4A,KLF12,CRIM1,PDGFRA,RASSF2,CFL2,TRPS1,KBTBD8,STK38,FAM46C,NBL1,LMO3,CCND1,SNX21,SMOC1,PTEN,EZH1,CDKN1A,ZNF25,TP53INP2,ITGB8,CCSER2,NRP2,PHF1,ACSL4,MECP2,RGL1,BAHD1,KAT2B,FAT2,CIC,CSRNP3,SACS,PIK3R1,PKD1,PKD2,KCNMA1,BTG3,JAZF1,PLAG1,FGD5,KIAA0513,QKI,PREX1,TSHZ3,TBL1X,COL4A3,DPYSL2,FLT1,ANK2,CALD1,RBBP7,RBL1,ARHGAP1,ZBTB4,ZBTB47,RASGEF1A,CHD9,SKI,HLF,S1PR1,SEMA4G,SLC2A4,CCND2,CLI…	0.00557255
ACTTTAT	MIR-142-5P	15155	265	1860	51	0.000684088	FOXJ2,FZD7,CMIP,ZCCHC14,OSR1,TGFBR2,RHOQ,NRG1,DCHS1,ARHGEF40,EYA4,IGF1,KITLG,COL4A3,SPSB1,RNF165,SACS,SLC18A2,PLXNA2,ACKR3,KCNJ3,TLE4,NTRK3,BTG1,HOXA13,BAI3,SRF,AHR,BTG3,ZBTB47,RAB11FIP5,GAS7,ROBO1,CHD9,PAPPA,EIF4E3,SORBS1,ADAMTS5,TSC22D2,KLHL14,ATP1B1,QKI,ADAMTS1,DCUN1D4,HMGCLL1,CIC,EPAS1,LPHN3,FBXO30,ZFX,IL18BP	0.00795703
AAGCACA	MIR-218	15155	351	1860	64	0.000703466	TRHDE,PIEZO2,HECTD2,RNF165,GPM6A,GJA1,PPARGC1A,KLF12,NEURL4,DNAJC13,BCL11B,CCDC88A,NRXN3,RARA,PIK3R1,FLRT3,HOXD10,KALRN,MBNL2,WDR1,MAGI2,SV2A,TRIM35,ZEB2,MBNL1,RIMS3,SYNGR1,ACTN1,HLF,BAI3,NAV3,C3orf70,PRKAR2B,LPHN1,ROBO1,LMO3,FHOD3,SDC2,ITM2C,GNAI2,SPRED1,GNAO1,PRKG1,PDGFRA,SGCD,NR3C1,RIMS4,ABLIM3,ATP1B1,KCNIP3,ANO4,SACS,DCUN1D4,MDGA1,ROBO2,MECP2,BAHD1,GRAMD4,NDRG4,TACC1,GALNT13,ZFX,HAPLN1,MVB12B	0.0077733
GTGCAAA	MIR-507	15155	106	1860	25	0.000874991	ANO4,DAB2IP,CDKN1C,NELL2,DNAJC13,SEMA6D,HECW1,RBMS3,LONRF1,KCNJ3,TP63,BACH2,IQSEC2,MBNL1,ZER1,CHD9,DGKH,ATP1B1,PCDH9,MEIS1,LPHN3,ZFX,STAT5B,MAF,FAM43A	0.00920824
GACAATC	MIR-219	15155	136	1860	30	0.000928438	TRHDE,ZCCHC24,TGFBR2,PPARGC1A,LAPTM4A,PHACTR2,TACC1,AFAP1L2,CSRNP3,CELF2,PDGFRA,CAMK2G,ITSN1,INSIG1,LPP,SCN5A,KBTBD8,ETV5,PHF19,CGNL1,EYA1,TSC22D2,PTPRU,SLC39A10,PIP5K1C,MEF2D,RECK,SEMA4G,EPHA4,PDZRN4	0.00932659
GGCAGCT	MIR-22	15155	203	1860	40	0.00156016	CDKN1A,ZCCHC14,ANKRD13A,SV2A,HSPG2,C20orf112,DPYSL3,BIN1,TRIB2,ARRB1,CSF1R,CLIP2,SLC16A2,CALM3,TAGLN,PALD1,AMOT,PIK3CD,BTG1,BMP1,RIMS4,DNM3,ZBTB47,EMILIN3,CLIC4,CHD9,CTIF,FGFR2,NR3C1,LPP,DNAJB5,KALRN,PTEN,OGN,NCMAP,MECP2,RGS2,LGALS1,RYR1,MVB12B	0.0149911
GTATTAT	MIR-369-3P	15155	173	1860	35	0.0018652	ZNF711,FOXO1,VSNL1,PDE4B,ZEB1,AFAP1L2,AFF2,NUMBL,MBNL2,SLC39A10,KCNJ3,CFL2,ZNF423,PPP1R12A,TLN1,MBNL1,TRPS1,BACE1,ETV5,PRKCA,CLIC4,SPRED1,LTBP1,FLRT3,EYA1,DMD,TLE4,DNAJB5,LPHN2,QKI,FYN,CDH2,PDE7B,ZEB2,MEIS1	0.0171754
CTTGTAT	MIR-381	15155	194	1860	38	0.00224658	PMP22,ANO4,JAG2,ROCK2,CACNA1C,RHOQ,VSNL1,KLF12,CLIP3,SEMA3C,BCL11B,DLC1,SEMA6D,PSIP1,ZNF532,MAP4,C15orf41,INSIG1,GJA1,IQSEC2,MTSS1,SLMAP,NAV3,NHS,LPHN1,NFIA,SLC24A3,FLRT3,KALRN,PDGFC,QKI,MBNL2,NAP1L5,GFRA1,MEIS2,FOXF2,EPHA3,EPHA4	0.0198598
CAGCCTC	MIR-485-5P	15155	126	1860	27	0.00253329	FZD1,RNF165,PPARGC1A,PAK1,IGF2BP2,RBPMS,MAN1A1,LZTS3,SLC16A2,CBX6,PDLIM7,SPTB,SYNGR1,TTYH2,SRF,LRP4,CHD9,TNKS1BP1,PLEC,QKI,MDGA1,TSC22D3,BAHD1,MEF2D,SEMA4G,CNTFR,DCHS1	0.0215329
GTGACTT	MIR-224	15155	140	1860	29	0.00305498	ACSL4,COL7A1,DPYSL2,EYA4,PIEZO2,MAP1B,HOXD10,PPAP2B,MBNL2,PDLIM7,ZNF423,ZNF655,ITSN1,SYNGR1,MBNL1,KBTBD8,SLMAP,KCNMA1,FNDC5,CBX7,RND3,ID3,PLAG1,CCDC178,PDGFRA,ITGA3,QKI,ARHGAP21,MAF	0.0250056
ATACTGT	MIR-144	15155	185	1860	36	0.00323342	FOXO1,ACSL4,MAP7D1,CCDC88A,STARD8,RARB,ANTXR2,RHOBTB1,ANK2,CELF2,DMD,ZEB2,CXCL12,BACH2,SEMA6D,WIF1,GATA3,NAV3,NCOA7,PLAG1,PAPPA,CACHD1,CAV2,GCNT2,NR3C1,QKI,CDH2,TTN,PANK1,PDE7B,PCDH18,KBTBD8,MEIS1,MEIS2,ZFX,NRP2	0.0255209
TGAATGT	MIR-181A MIR-181B MIR-181C MIR-181D	15155	430	1860	72	0.0035872	JAZF1,GPD1L,PKNOX2,ZNF655,NPTN,DPYSL2,KAT2B,GATA6,IGF2BP2,KANK1,ZBTB4,CD4,SYPL2,COL16A1,CDC42BPA,ADAMTS1,CRIM1,MAP1A,MAP1B,PDGFRA,ZFP36L1,TIMP3,RBBP7,CAMK2G,PDK4,TBC1D1,SYNE1,GRB10,ADCY9,PPP1R12B,MBNL2,SPRY4,BACH2,SSX2IP,HLF,PLCL2,CCSER2,ATP1B1,BAI3,KCNMA1,ANO1,CBX7,WSCD2,ROBO2,PLAG1,LMO3,CHD9,MMP14,MAMDC2,MTURN,ITGA3,NR3C1,LPP,KLHL5,TSC22D2,EPHA4,QKI,PHLDA1,LONRF1,FAM13B,MECP2,PALLD,ITGB8,RECK,S…	0.0273369
CTATGCA	MIR-153	15155	200	1860	38	0.00387944	ROCK2,FOXO1,RNF165,TGFBR2,PPARGC1A,ARL4A,CMIP,LDOC1,PIP5K1C,NAV2,WIPF1,CELF2,ZCCHC14,RGS7BP,DMD,PDLIM7,PIK3R1,CAMK2G,DUSP3,KBTBD8,CCSER2,OSBPL6,AUTS2,MKX,NPTN,ROBO2,EXT1,FGFR2,FLRT2,GFPT2,MAPK4,QKI,GPR124,TP53INP2,CNN3,SEMA4G,RYR2,EPHA4	0.0285786
TCCCCAC	MIR-491	15155	48	1860	13	0.00419096	DMPK,MAP1A,PDGFRA,CHD3,MOCS1,SEMA4G,MEIS2,TLN1,CSRP1,HPS1,ZBTB4,DNAJB5,SEMA6D	0.0298775
CACCAGC	MIR-138	15155	201	1860	38	0.0042321	ROCK2,ZCCHC14,BMP1,PPARGC1A,PDE3A,IGF2BP2,RARA,LZTS3,ZFP36L2,ERC1,GLI2,ANXA6,BTG1,RIMS3,IQSEC2,PELI3,TRPS1,KCNMA1,ARL4C,SPTB,JAZF1,MACF1,ZER1,PAPPA,EGFLAM,CLMP,DLEC1,FERMT2,DCUN1D4,PDE7B,TP53INP2,ZEB2,MOCS1,LPHN3,RCAN2,TIPARP,ZBTB4,EPHA4	0.029228
ATAAGCT	MIR-21	15155	107	1860	23	0.00487134	RHOB,TGFBR2,BNC2,SPRY2,CRIM1,TIMP3,TAGAP,YAP1,PIK3R1,MATN2,EHD1,OSR1,KLHL42,CNTFR,PLAG1,MBNL1,SKI,RECK,BAHD1,PSRC1,BTBD3,EPHA4,SMAD7	0.0326232
CCCAGAG	MIR-326	15155	126	1860	26	0.00512513	BCL11B,RARG,SEMA6D,CRIM1,CELF2,KIAA0513,FAM101B,ITSN1,TLN1,RIMS4,NCKIPSD,NAV3,PALM,NHS,EML2,PAPPA,PPP1R9B,C1orf106,GNAO1,KLHL14,FAIM2,ATP8B2,CIC,PLXNA2,BTBD3,GGT7	0.0333133
TGCAAAC	MIR-452	15155	90	1860	20	0.00565338	DMD,MMP16,RNF165,EPHB1,SH3BGRL,PCDH9,BNC2,CHD9,ZEB2,TSHZ3,DIXDC1,DGKH,TMEM47,AFF2,IQSEC2,MBNL1,TRPS1,NRP2,GGT7,LRCH2	0.035697
AAAGACA	MIR-511	15155	172	1860	33	0.00583628	SLC6A6,ZCCHC24,HOXA13,PPARGC1A,FNDC5,DNAJC13,EYA4,NRXN3,SEMA6D,CRIM1,CALM1,RHOJ,SYT11,PRELP,BTG1,GJA1,LPP,HLF,KCNMA1,RGL1,ROBO2,CCDC178,VAV3,QKI,EYA1,CDK14,ARHGEF17,PCDH10,CDH2,SLC22A17,RECK,CCND1,EPHA4	0.0358283
ACTGTGA	MIR-27A MIR-27B	15155	439	1860	72	0.00597665	PGAP1,ADAMTS10,CA12,FOXO1,RND3,HOXA13,BAHD1,COLGALT2,CDIP1,ITPKC,PLK2,PDE3A,NPTX2,EYA4,GFPT2,FZD7,RARA,CSF1,SEMA6D,RXRA,LZTS3,PDGFRA,ZCCHC24,MBNL2,ACOT11,IFFO1,DTNA,LONRF1,HBEGF,LPAR6,RIMS3,NHS,ANK2,FAM126A,KBTBD8,EDNRA,PRICKLE2,NEURL4,NAV2,NCOA7,NFASC,NRK,PLAG1,PAPPA,SPRY2,VAV3,MTURN,FLRT3,FLRT2,PLXND1,EYA1,ITGA5,PLEKHH2,SV2A,QKI,DCUN1D4,MICU3,HAPLN1,PANK1,PDE7B,CDH5,ADCY3,RBPMS2,SYDE1,ZFP36L1,M…	0.0356984
TGTGTGA	MIR-377	15155	179	1860	34	0.0060922	RBPMS,CD93,NRG1,KCNMA1,FLNC,FAT2,EYA4,MAP1A,CELF2,PDGFRA,RNF165,PPM1F,TP63,NRK,ZBTB4,SRF,ZDHHC14,EDNRB,JAZF1,MACF1,CSRNP3,TEAD1,SLC39A10,ZFP36L1,QKI,MMP16,PCDH10,S1PR1,ZEB2,ARHGAP21,FBXO30,CAP2,ZFX,MVB12B	0.0354309
ATGTCAC	MIR-489	15155	79	1860	18	0.0064109	IGF2,CCDC178,TSC22D2,PCDH10,TTN,NHS,TRIB2,NRG1,ITGB8,FBN1,BACH2,SMAD3,BTG1,BCL11B,ADAMTS5,NTRK3,PRSS23,RARB	0.0363284
AGCACTT	MIR-93 MIR-302A MIR-302B MIR-302C MIR-302D MIR-372 MIR-373 MIR-520E MIR-520A MIR-526B MIR-520B MIR-520C MIR-520D	15155	308	1860	53	0.00661399	CLIP4,FOXJ2,SLC6A9,MECP2,FAM46C,RGL1,NTN4,KLF12,TSHZ3,FLT1,KAT2B,PRDM8,ANK2,CRIM1,ITGB8,CELF2,MBNL2,CFL2,MEF2C,RASSF2,RBBP7,RBL1,ANO6,EPHA2,TLE4,BTG1,IQSEC2,GNB5,SSX2IP,TRPS1,KBTBD8,KCNMA1,ZBTB47,NCOA7,PLAG1,LMO3,FGD5,CCND1,SYNC,SNX21,HLF,ARHGEF17,ZFP36L2,TP53INP2,BAHD1,JAZF1,SYDE1,EPAS1,SLC2A4,EDNRB,TIPARP,ZBTB4,CCND2	0.0365423
CTCCAAG	MIR-432	15155	74	1860	17	0.00728439	PMP22,PDE1B,DAB2IP,TLN1,RGS7BP,ABCC3,TSHZ3,VGLL3,SDPR,PDE4A,SPARC,CA3,DCTN3,SLMAP,C8orf46,BACE1,PITPNC1	0.0392646
CCAGGGG	MIR-331	15155	86	1860	19	0.00734542	CRIM1,SOCS1,MTURN,OSR2,RARG,USP2,KSR1,GRASP,PRDM8,MEIS1,MEIS2,DNAJB5,LGALS3,SPRY4,RIMS4,TSPAN18,NRP2,GNAZ,GGT7	0.0386509
TAGCTTT	MIR-9	15155	215	1860	39	0.0077341	TPM1,GPM6A,MECP2,DPYSL3,KAT2B,TMEM47,BCL11B,RARG,CALD1,CELF2,ZFP36L1,TIMP3,HS6ST2,KCNJ3,CFL2,CAMK2G,BACH2,NAP1L5,NCKIPSD,CCSER2,SMARCA2,CYGB,LRP4,JAZF1,GNAI2,MSANTD4,TEAD1,NR3C1,SLITRK6,QKI,MMP16,LMBRD1,S1PR1,PCDH18,MEF2C,FYCO1,KLC1,EPHA7,CCND2	0.0397497
AAGCAAT	MIR-137	15155	202	1860	37	0.00795872	SLC6A6,PPARGC1A,KLF12,DPYS,PDE4A,FBXL7,RHOBTB1,TSC22D2,RGS7BP,RBMS3,SGCD,C15orf41,TLE4,BACH2,RIMS3,RAVER2,RIMS4,HLF,ASPH,WIF1,NAB2,KANK4,NFASC,SLC24A3,CACNA1G,NR3C2,CHST9,SYNC,FLRT3,FLRT2,PLEC,ATP1B1,QKI,MMP16,MEIS2,EPHA4,EPHA7	0.0399745
GCACCTT	MIR-18A MIR-18B	15155	112	1860	23	0.00863577	FNBP1,TRIB2,CLIP3,TSHZ3,FCHSD2,IGF2BP2,IGF1,CCDC88A,CRIM1,CSRNP3,PHF19,ZFP36L1,ZBTB4,PRICKLE2,NAV1,BTG3,ZBTB47,NR3C1,MDGA1,MEF2D,ADD3,MAP7D1,PDZD2	0.0424112
TTGCCAA	MIR-182	15155	306	1860	52	0.00905252	FAM122A,ZCCHC14,MVB12B,ADCY2,ABCC3,BNC2,MYADM,STOX2,TMEM47,PCDH18,RARG,RHOBTB1,ANK2,WIPF1,DOK4,ZFP36L1,MBNL2,TBC1D22A,CORO1C,BACH2,INSIG1,RIMS3,SPRY4,MTSS1,ETS2,JAZF1,NFASC,AJUBA,TACC1,MTURN,PLD1,MAP1LC3B,LPHN2,QKI,MMP16,DCUN1D4,BRE,TP53INP2,PALLD,HMGCLL1,MEF2C,MEF2D,EPAS1,MEIS2,EDNRB,FOXF2,ADD3,PARM1,EPHB1,EPHA7,MAF,WDR47	0.0434914
AGCTCCT	MIR-28	15155	82	1860	18	0.00954822	CRIM1,SRF,SPRY3,QKI,RNF165,GPM6A,C16orf52,LPHN1,CSF1,MEF2D,TMEM200B,SMAD3,CNTFR,IQSEC2,NDRG2,TRPS1,MTSS1,EPHB1	0.044897
CACTTTG	MIR-520G MIR-520H	15155	205	1860	37	0.0100585	CDKN1A,FOXO1,MAGI2,SLC6A9,ARL4C,KLF12,EFNB1,DMD,SERINC1,CFL2,TLE4,SPRY4,TRPS1,PRICKLE2,JAZF1,MACF1,CHD9,SPRED1,TNKS1BP1,MSANTD4,FLRT3,FLRT2,WDR1,DNAJB5,SKI,AJUBA,PITX1,TTN,FAM13B,TP53INP2,CIC,MEF2D,EPAS1,CNR1,TBL1X,SMAD7,CCND2	0.046311
GTACAGG	MIR-486	15155	53	1860	13	0.0102149	PTEN,SRF,DOCK3,FOXO1,ID4,ST5,PIK3R1,CELF2,UNC5C,IRX5,TSC22D2,TBX2,SMOC1	0.0460714
