# Supplementary material for: Novel RNA biomarkers of prostate cancer revealed by RNA-seq analysis of formalin-fixed samples obtained from Russian patients
Source: Oncotarget. 2017 Mar 23;8(20):32990–3001. doi: 10.18632/oncotarget.16518 (PMC5464844; doi:10.18632/oncotarget.16518)
Supplement: Supplementary file 5 [file oncotarget-08-32990-s005.xlsx]

## Sheet: sign_trans_down
	N	background = number of expressed genes having Entrez ID
	n	number of targets of TF in database intersected with background
	B	number of downregulated genes having Entrez ID
	b	intersection of n and B
	SRF	TF previously assocciated with PCa
	ZBTB18	TF associated with PCa for the first time in this study
site	transcription factor	N	n	B	b	p_value	gene_names	FDR
AACTTT_UNKNOWN	UNKNOWN	15155	1509	1860	308	0	FAM122A,TRERF1,EXT1,RAB23,NTNG2,PCSK5,FILIP1,NLGN1,NRG1,SPRY2,KLF12,KLF8,DOCK3,EYA4,DZIP1,OLFML3,RAMP2,PIK3R1,CDH5,CRIM1,PDGFB,NLGN3,PRRT2,RASSF2,COL4A5,EIF4EBP2,AXL,ACSF2,ENPP2,C15orf41,PPP1R12A,TRPC1,SPTB,TRPC4,LAPTM4B,MBNL1,TRPS1,ACTB,SCARA5,DAB1,BAI3,HSPG2,SPG20,MCF2,BNC2,FAXDC2,SYT9,LMO3,RCBTB2,NFIA,DGKH,NDP,ITGA1,EYA1,SNX21,VIT,SMOC1,MRVI1,PTEN,DCN,CHN1,ARHGEF17,DPYSL3,PGRMC1,ITGB4,ADCY2,GE…	0
CAGCTG_V$AP4_Q5	REPIN1	15155	1167	1860	272	0	TRERF1,B3GALT2,TIAF1,IL11RA,TPM2,FILIP1,NES,BNC2,MYH3,KLF12,KLF8,MASP1,TMEM100,SNPH,PNMA1,MAN1A1,RAMP2,ABR,MYLK,LAYN,MAP1A,PDGFB,NUMBL,EFS,MYO7A,RASSF2,PDK2,LONRF1,SPEG,BACH2,SPTAN1,SPTBN1,STAC3,MBNL1,ZEB2,ACTB,TBC1D2B,MTSS1,GATA3,SRF,FNDC5,ACTC1,ETV5,MCF2,EMILIN3,PTGDS,ZSWIM8,SVIL,DYSF,RASL12,PLEC,EXTL3,EYA1,ITGA3,MRVI1,MDK,VGLL3,KCNIP3,ASPA,JAKMIP2,TP53INP2,GEM,SLC22A17,FBXL21,ITGB8,MEF2D,PDE3A…	0
GGGAGGRR_V$MAZ_Q6	MAZ	15155	1797	1860	353	0	RAMP2,CYBRD1,FSTL3,MAP4,SPEG,ACTB,SYT9,ACTC1,ETV5,EVC,IER5,EYA1,RRAS,MDK,NDRG2,PANK1,SLC22A17,MEIS1,MEIS2,RYR1,RYR2,ADD3,HMG20A,S100A4,FZD7,FBN1,DLC1,WFDC2,CASKIN2,SCN5A,ZER1,ALAD,NLGN2,FGFR1,SRPX,MMP2,PPP1R9B,MMP14,EFS,CX3CL1,MOCS1,FOXO1,FLI1,FLNC,TRIB2,SLC6A16,FAM46A,ANXA6,CALCOCO1,ZBTB4,APBB1,LPHN1,ST3GAL1,SORBS1,NLGN1,DZIP1,LMO4,PENK,AQP1,CDC42EP3,BAHD1,ADAM22,MSN,RHOB,SLC6A9,ARNT,SLC12A4,SLC…	0
TGGAAA_V$NFAT_Q4_01	NFAT	15155	1473	1860	307	0	TPM1,TRERF1,CDKN1A,MEIS1,GABRE,PCSK5,IL11RA,EGFLAM,NRG1,SPRY2,KLF12,KLF8,VGLL3,DAAM2,C1S,FAM65B,ETS2,MAN1A1,NFIL3,ABR,SVIL,ANKRD35,PDE1B,PDGFB,PDGFRA,TAGAP,RASSF2,CACNA1C,PDK2,PDK4,ENPP2,HS6ST2,LMO4,CORO1C,MST4,SPTBN1,GPR173,NAB2,MBNL1,TRPS1,MTSS1,DAB1,GATA3,MCAM,GATA6,ETV5,MCF2,BNC2,EMILIN3,LMO3,S1PR2,NFIA,CSPG4,CHN1,RASL12,PLEC,WNT4,EYA1,GCNT2,VIT,ITGA7,DCN,ASPA,PTGER2,DCUN1D4,NDRG2,TUBB6,ASPH,…	0
V$SRF_C	SRF	15155	183	1860	73	0	TGFB1I1,ROCK2,DMD,CKM,EVA1C,ARHGAP1,FLNA,SRF,LDB3,TMEM47,MYH11,DSTN,KCNK3,MYL6,MYL9,ITGA7,CALD1,SLC2A4,MAP1A,SLC25A4,HOXD10,RHOJ,CFL2,TAGLN,RASSF2,RBBP7,PDLIM7,ACTC1,EFHD1,ACTG2,PPP1R12A,MYLK,MRGPRF,RNF39,LPP,ASPA,ACTB,AOC3,MLTK,SYT9,MCAM,KCNMB1,AKAP12,JPH2,DNAJB4,CD248,DAPK3,DACT3,DIXDC1,STAT5B,LTBP1,ACTN1,NR2F1,GFPT2,ANXA6,POPDC2,ASB2,MBNL1,MRVI1,DMPK,FHL2,PLN,SRD5A2,ZEB2,CNN1,CNN2,MEIS1,KALRN,…	0
V$SRF_Q6	SRF	15155	199	1860	76	1e-20	ADAMTS12,TGFB1I1,ROCK2,TPM2,CKM,EVA1C,ASPH,ZEB1,FLNA,MYADM,PPP1R12A,ABR,LDB3,TMEM47,MYH11,PPAP2B,IGF1,RARB,MYL6,MYL9,NR2F1,CALD1,MAP1A,SLC25A4,HOXD10,RHOJ,HOXD13,NFATC4,DMD,RASSF2,RBBP7,PDLIM7,ACTC1,EFHD1,ACTG2,CORO1C,MYLK,MRGPRF,SVIL,LPP,ACTB,ANXA6,MLTK,KCNK3,SRF,KCNMB1,NAV1,RAI2,JPH2,DGKG,PODN,ACAA2,DIXDC1,MBNL1,ACTN1,CD248,TAGLN,ATP1A2,ITGA7,DMPK,PRELP,CFL2,PLN,CX3CL1,SRD5A2,PCDH7,SLC4A3,CNN1,…	1.025e-18
TATAAA_V$TATA_01	TAF	15155	858	1860	195	9.8e-19	FAM122A,TPM2,TIAF1,AQP1,BNC2,MYH3,MASP1,MYH11,PNMA1,ABR,MYLK,MAP1B,S100A4,RASSF2,PDK4,ENPP2,CFL2,ZNF423,PPP1R12A,BACH2,SPTAN1,SPTB,TRPC4,PEG3,PENK,ACTB,ADCK4,GPR153,BAI3,SRF,TMEM86B,ACTC1,ETV5,ACTG2,FOSL2,SYT9,NDP,PLEC,EYA1,SNX21,VIT,SMOC1,ITGA7,TSHZ3,NEXN,NDRG2,CHRM2,PANK1,ST5,GEM,STAC,GFRA1,MEIS1,MEIS2,JAM3,NRP2,SEMA3A,NEFH,DES,PPARGC1A,BMP5,ALDH1A2,EFEMP1,RARA,RHOBTB1,SEMA6D,CSRNP3,MGST3,KCNN3…	8.61e-17
V$SRF_Q5_01	SRF	15155	186	1860	69	2.32e-18	TGFB1I1,TPM2,CKM,EVA1C,BNC2,FLNC,MYADM,ABR,TMEM47,MYH11,NRXN3,DSTN,RARB,MYL6,MYL9,NR2F1,CALD1,CNN1,MAP1A,SLC25A4,HOXD10,RHOJ,TIMP3,CFL2,NFATC4,TAGLN,RASSF2,RBBP7,PDLIM7,KCNH2,EFHD1,ACTG2,PPP1R12A,MYLK,MRGPRF,SVIL,CSRP1,LPP,ASPA,ACTB,ANXA6,MLTK,KCNK3,SRF,RAI2,ACTC1,DGKG,FLNA,PODN,FGF7,LIX1L,DIXDC1,STAT5B,ACTN1,CD248,ASB2,MBNL1,PPAP2B,CORO1C,PLN,SRD5A2,PCDH7,SLC4A3,ITGB8,CNN2,SDPR,SLC2A4,VCL,CA3	1.7835e-16
TTGTTT_V$FOXO4_01	MLLT7	15155	1627	1860	315	2.43e-18	TRERF1,EXT1,RAB23,GABRE,FNBP1,FILIP1,KANSL1L,NRG1,KLF12,KLF8,MASP1,DAAM2,C1S,ITGA2,MAN1A1,CDH5,MYLK,HECW1,INMT,PDGFB,PDGFRA,PDGFRB,NR3C1,RASSF2,COL4A5,PDK2,EIF4EBP2,PDK4,PCDH7,ENPP2,CFL2,LMO4,CORO1C,FGF7,MRGPRF,INSIG1,TRPC4,CDS2,TRPS1,NAP1L5,MLTK,DDIT4L,ETS2,GATA6,PET112,PENK,MCF2,NBL1,NCAM1,LMO3,S1PR2,RGS9,NDP,ITGA1,EXTL3,EYA1,ITGA3,VIT,SLIT3,PITPNC1,EZH1,DCN,ASPA,DCUN1D4,COL9A1,PGRMC1,NDUFB8,IT…	1.6605e-16
V$SRF_Q4	SRF	15155	186	1860	67	4.257e-17	TPM1,TGFB1I1,ROCK2,TPM2,CKM,EVA1C,ASPH,MYH11,NLGN3,ABR,TMEM47,PRDM11,DSTN,RARB,MYL6,MYL9,CALD1,MAP1A,SLC25A4,HOXD10,RHOJ,CFL2,DMD,RASSF2,RBBP7,ACTC1,EFHD1,ACTG2,PPP1R12A,MYLK,FLNA,MRGPRF,SVIL,CSRP1,LPP,ASPA,ACTB,ANXA6,MLTK,KCNK3,SRF,KCNMB1,AKAP12,JPH2,SCUBE3,DGKG,BNC2,SDPR,ELF4,DIXDC1,ACTN1,TAGLN,MBNL1,PODN,PPAP2B,MMP14,ARHGEF17,CX3CL1,SRD5A2,SLC4A3,CNN1,NR2F1,MEIS2,VCL,STAT5B,TBL1X,RASD2	2.61805e-15
CAGGTG_V$E12_Q6	TCF3	15155	1925	1860	353	1.009e-16	EPS8,SPRY2,EYA4,MAN1A1,ABR,CRIM1,MAP1A,SPEG,MB,MCAM,EMILIN3,EXT1,RASL12,EXTL3,EYA1,MDK,ARMCX1,SLC22A17,MEF2C,MEIS2,RYR1,ADD3,FABP3,SEMA3A,ACSL4,S100A9,MFAP4,ADRA1A,IRX5,EFEMP1,CASKIN2,KLHL13,SCN5A,AHR,FGF7,C1QTNF1,NR3C2,TAGLN2,PPP1R9B,MMP16,CXCL12,SDPR,FLNA,FLNC,TRIB2,ANGPT1,ANK2,DMD,ZBTB4,NCKIPSD,MYO18A,LPHN1,SORBS1,ABLIM3,AQP1,CDC42EP3,BAHD1,SEMA4G,BTBD3,SMTN,WDR47,PLCD3,ETS2,SCUBE1,IGF2BP2,SLC…	5.64123e-15
CCAWWNAAGG_V$SRF_Q4	SRF	15155	72	1860	37	7.7761e-16	TPM2,CKM,KCNK3,FLNA,PPP1R12A,TMEM47,MYH11,RARB,MYLK,CALD1,HOXD10,HOXD13,VIT,RASSF2,CFL2,CORO1C,MRGPRF,SVIL,CSRP1,MBNL1,ACTB,MLTK,SYT9,SRF,PODN,ACTC1,ACTG2,ANP32E,DAPK3,DIXDC1,TAGLN,MRVI1,PLN,PCDH7,SDPR,TFE3,EPHB1	3.98525e-14
TGANTCA_V$AP1_C	c-jun	15155	858	1860	186	1.07031e-15	TPM2,CDKN1A,NRG1,MASP1,IL16,SPARC,SNPH,STARD8,PRF1,MYLK,PDE1B,MAP1A,PDGFRA,MAP4,PDGFRB,ACPP,KBTBD8,ADCK4,FAM46B,ETV5,CDH23,C15orf39,SCRN1,S1PR2,SYNPO,CHST9,NDP,SYNGR1,ITGA2,EYA1,VIT,PITPNC1,SSTR2,CDK14,DYSF,TRIM29,NDRG2,ARNTL2,ITGB4,MECP2,NUDT10,MEF2C,GFRA1,HEPH,FBXO30,FBXO2,STAT5B,NRP2,TINAGL1,JAK2,ACSL4,NEFH,GJA1,DES,PPARGC1A,BMP5,LYVE1,S1PR1,ADRA1A,NRXN3,KRT15,MGST3,ZFP36L1,NFATC4,ASB5,SV2A,KC…	5.06339e-14
TGCCAAR_V$NF1_Q6	NF1	15155	545	1860	130	1.98662e-14	B3GALT2,KANSL1L,BNC2,MYH3,KLF12,IL16,IRX5,MAP1A,NUMBL,ENPP2,BACH2,GPR173,MBNL1,TRPS1,MLTK,SYT9,SRF,TMEM86B,ETV5,ACTG2,PGAP1,NCAM1,LMO3,GCNT2,CMYA5,ITGA7,NDRG2,MRVI1,TMEM71,DSCAML1,SLC22A17,ZEB2,STAC,MEIS2,ADD3,FABP3,NRP2,FAM13B,WISP2,OLFML2A,NLGN3,PRDM8,SERPINB5,MAST4,DST,PER3,NFATC2,NFIA,NRK,PITX1,NUDT10,NFYB,NAV3,HRC,FAM46A,PPP1R9B,C1QTNF1,NR3C2,ALS2CR11,FLRT3,DMD,SLITRK6,TMEM109,PCBP4,MVP,PLS3…	8.72692e-13
V$RP58_01	ZBTB18	15155	155	1860	55	5.80447e-14	ADAMTS10,TGFB3,TGFBR2,COL7A1,B3GNT9,PHLDB1,IGF1,PNMA1,NAV1,COL16A1,RARG,ABR,SEMA6D,CALM1,OLFML1,PDGFB,PRICKLE1,MBNL2,TSC22D3,DMD,WNT2,RBMS1,TP63,SPTB,MRGPRF,RBFOX1,BAI3,ITGA8,FGF7,GAS7,PODN,RNF216,LMO3,S1PR2,FGF10,TNKS1BP1,CACNA1G,LTBP1,HSPB7,GFPT2,EYA1,PPP1R9B,NR3C1,PPAP2B,ABLIM3,C1QTNF1,TNS1,TP53INP2,ZEB2,B3GALT2,ANK2,BTBD3,SORBS1,EPHA7,PCOLCE	2.37983e-12
RTAAACA_V$FREAC2_01	FOXF2	15155	747	1860	160	3.70172e-13	TRERF1,CDKN1A,CDKN1C,PCSK5,NRG1,DAB2IP,KLF12,VGLL3,IL16,MYLK,PDGFB,CDK14,TAGAP,EIF4EBP2,PDK4,ENPP2,CFL2,ZNF423,MATN2,BACH2,TRPC4,MBNL1,TRPS1,NAP1L5,BAI3,HSPG2,ETV5,FOSL2,NMUR1,SCRN1,SYNPO,CCND1,EYA1,GCNT2,VIT,MRVI1,MDK,EZH1,DCN,ASPA,NDRG2,PANK1,PTGIS,GFRA1,MEIS1,FGL2,GJA1,PPARGC1A,BMP5,EFEMP1,DST,SEMA6D,CSRNP3,HOXD10,ZFP36L2,SCUBE3,KCNH2,FLRT3,AHNAK,PREX2,KCNJ15,SOCS1,KCNN3,PLAG1,BNC2,FGF10,PLAU,…	1.42285e-11
CTTTGT_V$LEF1_Q2	LEF1	15155	1596	1860	289	5.92369e-13	TPM1,FAM122A,DAB2IP,B3GALT2,CDKN1C,ZCCHC24,ANO4,EPS8,NRG1,SPRY2,KLF12,KLF8,MASP1,PLK2,C15orf41,EYA4,LDOC1,OLFML3,PIK3R1,CDC42EP4,CDH5,BNC2,CRIM1,MAP1B,PDGFRA,NUMBL,MYL6B,RASSF2,GPM6A,ERC1,CFL2,HS6ST2,PPP1R12A,BACH2,TRPC4,BCL7C,LMO4,ACTB,MLTK,SYT9,FXYD6,MCF2,NBL1,LMO3,S1PR2,SVIL,CCND1,PARVB,NDP,PLEC,KATNAL1,ITGA2,EYA1,GCNT2,FIZ1,PITPNC1,MDK,VGLL3,TRIM29,HSPA12B,DCUN1D4,DPYSL3,PANK1,NDRG2,TP53INP2,…	2.14298e-11
GGGTGGRR_V$PAX4_03	PAX4	15155	1025	1860	203	6.99314e-13	TRERF1,FOXJ2,AJUBA,FILIP1,NRG1,CDKN1A,KLF12,KLF8,HIC1,SPARC,ABR,CRIM1,MAP1A,PDGFB,NUMBL,MAP4,TSPAN4,RASSF2,TCEA2,AXL,SCARF2,SPEG,BACH2,SPTAN1,SPTB,GPR173,NAB2,MBNL1,MTSS1,SRF,GATA6,TLN1,ACTC1,ETV5,SLC38A5,NRK,DCN,SPRY2,SPRY4,NDN,ITGA2,ITGA5,PITPNC1,PTGDS,HSPA12B,COL9A1,JAKMIP2,TTN,FAM13B,NDRG2,MEF2D,MEIS2,ADD3,IQGAP1,TUB,PHF1,BLVRB,ZEB1,DCHS1,BAHD1,FCHSD2,KCNMB1,SERPINB5,LRFN4,KCNQ5,MAP1B,RBMS3,N…	2.38932e-11
TGGNNNNNNKCCAR_UNKNOWN	UNKNOWN	15155	328	1860	87	1.1066e-12	DAB2IP,B3GALT2,KCNH2,JPH4,STARD8,PDGFB,PDGFRB,PDK2,SPTB,EMID1,MTSS1,SYT9,LIX1L,CHST9,ITGA1,EXTL3,MRVI1,PTGDS,PTGFR,PGF,SLC22A17,MEF2C,ADD3,STAT5B,C16orf89,TINAGL1,WISP2,PPARGC1A,NLGN3,NTNG2,KANK1,NRXN3,PELO,NFIA,SBSPON,NRK,KCNN3,LMOD1,C1QTNF1,DENND5A,FHL1,PCBP4,STAT5A,SDPR,VCL,PDZRN4,MPP2,VIM,PDLIM7,COL6A3,SEMA3C,ISYNA1,MAPK3,RBBP7,SGCD,HBEGF,DUSP3,DDR2,PLCD4,HIF3A,WRAP53,KANK2,AQP3,NR2F1,SLC2A4,…	3.58189e-11
TGACATY_UNKNOWN	UNKNOWN	15155	502	1860	117	2.2259e-12	ARMCX4,PDE1C,NFIL3,CDC42EP4,ABR,MYLK,MAP1B,PDGFRA,MYO7A,TAGAP,PDK4,ENPP2,CFL2,SPEG,MBNL1,KBTBD8,ADCK4,MCAM,LMO3,EYA1,PITPNC1,TTN,TP53INP2,GEM,MEF2C,MEIS1,MEIS2,NRP2,ST5,DES,RFTN1,TSPAN4,BMP8B,EFEMP1,PTPRD,HOXD10,NFATC4,KCNH2,FLRT3,PIK3R1,EHD1,SCN7A,CCSER2,CALD1,KCNAB1,PLAG1,PYGM,FGF10,CACNA1G,DNAJC1,HSD11B1,TAGLN,SLITRK6,CNN1,CNN3,ARHGEF6,SDPR,TBL1X,PDZRN4,CA12,COL4A5,COL4A6,FGFR2,COL6A3,TSHZ3,DN…	6.84464e-11
YCATTAA_UNKNOWN	UNKNOWN	15155	394	1860	97	6.60229e-12	TRERF1,BOC,IL11RA,TPM2,BNC2,PDGFRA,RHOJ,RASSF2,HS6ST2,ZNF423,BACH2,NDNF,TRPS1,GATA3,MCAM,ACTC1,LMO3,NDP,EYA1,SMOC1,ITGA9,CDK14,STAT5B,NLGN3,DUOX1,ALDH1A2,RHOBTB1,CSRNP3,HOXD10,NFE2L1,SV2A,KCNH2,AHNAK,KCNJ8,KLHL13,KCNJ15,KCNMA1,JAZF1,PLAG1,FGF10,NLGN2,C1QTNF7,DMD,MPPED2,NOS1,HSPB8,PLXNA2,COL4A6,FLI1,DPYD,TSHZ3,COL9A1,NPTX2,ZEB1,AMY2B,RARB,TCF21,RASGRF1,RASGRF2,C15orf41,SGCA,RBMS1,ID3,PLCD4,RUNX1T1…	1.93353e-10
CTAWWWATA_V$RSRFC4_Q2	MEF2A	15155	250	1860	70	1.25411e-11	PLSCR4,TPM2,PER1,S100A4,ITSN1,CKM,GPM6B,RHOQ,DES,PPARGC1A,BNC2,MYH3,S1PR1,DPYSL3,SMARCA2,C16orf52,TRIB2,COL13A1,RARA,EFHD1,NFIL3,RHOBTB1,KCNQ5,KY,RASGRF1,IGF1,TIMP2,NR2F1,SLC25A4,SV2A,HBEGF,CFL2,AHNAK,GPR153,SPTB,MB,ASPH,CDC42EP3,TTYH2,USP2,DST,HRC,CORO6,WFDC1,CASQ2,SGCD,SMAD3,MGST3,MYOM2,NDP,EYA1,SIK3,DMD,ITGA7,TEF,AQP1,NDRG2,PANK1,ENO3,ATP2B4,PALLD,STAC,HSPB1,SLC2A4,GPR133,CNTN1,CRTAP,HAPLN1,EP…	3.50581e-10
V$MEF2_02	UNKNOWN	15155	166	1860	52	6.3882e-11	ADAMTS12,TPM2,S100A4,CKM,PPARGC1A,BNC2,KY,NELL2,SMARCA2,ADRA1A,COL13A1,NDRG2,RHOBTB1,NR2F1,RASGRF1,TIMP2,RBMS3,SV2A,TP63,GPR153,SPTB,C8orf46,RBFOX1,USP2,ACTC1,WFDC1,CASQ2,MYOCD,SLC25A4,MYOM2,NDP,EYA1,SIK3,DMD,ATP1A2,ITGA7,TEF,ATP1B2,AQP1,AKR1B1,TMEM71,ADCY2,S1PR1,MEF2C,STAC,KCNQ5,SLC2A4,CNTN1,CRTAP,HAPLN1,EPHA7,RASD2	1.70815e-09
V$GATA6_01	GATA6	15155	192	1860	57	8.42021e-11	KRT23,ETV5,GPR155,COL4A3,COL4A4,PPARGC1A,RFTN1,KLF12,MASP1,BIN1,CXCL13,RBPMS,VSNL1,TBX4,KRT15,LRCH2,OLFML3,PDGFRA,NR2F1,DOCK8,SCUBE3,RSBN1L,C15orf41,FOSL2,RNF112,SPRY4,DDR2,TRPS1,KCNJ15,STON2,CARD6,GATA6,KCNK5,PTPRG,POU2AF1,LMO3,LSAMP,UPP1,TACC1,SORBS1,EYA1,VIT,TLE4,RUNX1T1,EPB41L3,RBFOX1,AQP1,AQP3,CDC42EP3,TMEM71,PCDH9,MEF2C,CDH2,PLXNA2,IQGAP1,PDZD2,TBX5	2.15768e-09
WGGAATGY_V$TEF1_Q6	TEAD1	15155	297	1860	76	1.90907e-10	TPM1,TINAGL1,CRYAB,ROCK2,GPM6A,COL4A6,ST5,NES,NRG1,BMP5,MYADM,ANKRD11,PTRF,KRT14,SPARC,KIFC3,ANGPT1,NAP1L5,SLC12A4,IGFBP6,POPDC2,PDGFRA,MBNL2,RBMS3,RARG,RASSF2,COL4A5,KCNH2,IL17RE,RRAS,EPHA2,SPEG,SPTB,TRPC4,ITGA2,FAM46B,CALCOCO1,MTSS1,LAMB3,CCSER2,MDK,SMARCA2,NRG2,MCF2,CORO6,LMOD1,TENC1,ADAM33,COL5A3,IER5,SCARF2,CACNA1G,LMNA,SPRED1,FGFR2,FGFR4,CAV1,ITGA3,DMD,EHD1,DMPK,AJUBA,CFL2,NID1,MRGPRF,SPECC…	4.6963e-09
CTGCAGY_UNKNOWN	UNKNOWN	15155	611	1860	129	2.20105e-10	B3GALT2,NRG1,ZSWIM8,KLF12,SNPH,COPZ2,CRIM1,MAP1A,PDGFB,MAP4,PDGFRB,CFL2,SERPINF1,PELI3,TRPS1,KLHL13,DAB1,BAI3,MCAM,FNDC5,ETV5,MCF2,NBL1,LMO3,SIRPA,TSC22D2,ITGA7,EPB41L3,TSHZ3,PTGDS,NDUFB8,PGF,GEM,SLC22A17,MEIS1,RYR2,ADD3,STAT5B,GGT7,TUBA1B,HOXA13,RGL1,NLGN3,PTPN14,NRXN3,BBX,RARA,KITLG,CSRNP3,ZFP36L1,TUBA1A,RBMS3,FHL1,KCNH2,PIK3R1,RHOBTB2,KCNN3,KCNAB1,NR3C2,MAP1B,FGFR1,FLRT3,FGFR4,DMD,ELF4,CD99L2,…	5.20633e-09
V$GATA1_04	GATA1	15155	152	1860	48	2.53044e-10	DMD,RBPMS,HOXA13,BNC2,KLF12,C20orf112,HIC1,EYA4,IGF1,RARB,COL17A1,ATN1,TCF21,CALD1,SLC14A1,PDGFRA,MBNL2,TSC22D3,SLC41A1,SCUBE3,LEPREL1,ANK2,SYNE1,CD34,RHOBTB2,FLI1,TRPS1,CCSER2,CXCL13,ID3,DNAJB4,PLAG1,PAPPA,S1PR2,RORA,EGFLAM,SYNPO,TACC1,CCDC80,NR3C1,RUNX1T1,NDRG2,CDC42EP3,PCDH7,CNN1,NRP2,PDZD2,TBX5	5.76378e-09
GCANCTGNY_V$MYOD_Q6	MYOD1	15155	715	1860	145	3.23234e-10	TRERF1,DAB2IP,B3GALT2,TPM2,KANSL1L,NRG1,MYH3,KLF12,MASP1,ADAMTS5,SNPH,PNMA1,IRX5,ABR,MAP1A,PDGFB,NUMBL,MYO7A,RASSF2,SPEG,SPTB,TRPC4,GPR173,MBNL1,ACTB,DDIT4L,MCAM,FNDC5,BNC2,SLC24A3,NCAM1,LMO3,SYNGR1,ITGA2,EYA1,ITGA7,KCNIP3,JAKMIP2,NDUFB8,ITGB4,SLC22A17,MEF2D,GFRA1,PGM5,STAT5A,FABP3,PER1,GPD1L,FZD9,NEFH,SLIT2,DES,PPARGC1A,GJA5,NRXN3,DST,KCNQ5,CASKIN2,SV2A,KCNH2,CAMK1D,NRK,SVIL,EHD1,KCNN3,TACC1,FGF…	7.09961e-09
V$E47_01	TCF3	15155	195	1860	56	4.9741e-10	CAMK1D,TGFB3,CKM,SORCS2,GPM6B,ZMAT3,ARL4A,FLNC,RBL1,GPD1L,BCL11B,IRX5,GNA11,PSIP1,KCNB1,MAP1A,PDGFB,ZNF532,MYO7A,CALM3,KCNH2,EPHA2,CAMK2G,CORO1C,KLHL13,SDPR,SCN5A,FAM126A,SORBS3,SPTAN1,DDIT4L,KCNMA1,MACF1,ID1,PAK3,NBL1,CHRDL1,LMO3,PPP1R9B,EMILIN3,SORBS1,PLEC,ITGA1,ITGA3,ASB2,DNAJB5,NUMBL,ABLIM3,MPPED2,MTSS1,CDH2,LGALS1,RYR1,AKAP12,PELO,CCND2	1.05485e-08
TGCTGAY_UNKNOWN	UNKNOWN	15155	410	1860	94	8.58933e-10	FILIP1,NRG1,PDE1C,MYLK,MAOB,NUMBL,MAP4,ENPP2,HS6ST2,GPR173,DDIT4L,FXYD6,ETV5,BNC2,LMO3,ITGA3,PITPNC1,ASPA,TTN,TUB,PTGS1,ZEB2,MEIS1,MEIS2,GALNT13,NRP2,STAB1,TMEM71,CKM,GJA1,OLFML2A,LYVE1,NTNG2,SLC22A17,DLC1,PTPRG,RHOBTB2,RYR1,NAV2,PLAG1,LMOD1,FGF7,PLAU,NR3C2,PLEC,SLITRK6,PCBP4,PCDH10,PCDH18,TBL1X,TBX2,COL1A2,PDZRN4,GPM6B,MICAL1,TRIB2,RARA,RARB,ANGPT1,COL19A1,TCF21,ADAMTS4,TSC22D3,CALM3,DTNA,WNT2,N…	1.76081e-08
GGGYGTGNY_UNKNOWN	UNKNOWN	15155	570	1860	120	1.15402e-09	TRERF1,FOXJ2,BOC,MYADM,RAMP2,ABR,MAP1B,EFS,PDLIM7,SPEG,PPP1R12A,NAB2,ACTB,ADCK4,EPB41L3,PER1,EML2,NCAM1,ITGA3,SMOC1,MDK,FAM13B,ITGB4,TP53INP2,ARMCX1,MEF2D,B4GALT6,IQGAP1,ADH1B,PHF1,WISP2,CEP68,TRIB2,S1PR1,NELL2,SERPINB5,GNMT,NAV2,MGST3,TUBA1A,MALL,AMOT,KCNH2,AHNAK,FAM46B,FAM126A,SEMA3B,KCNK3,TFE3,MFN2,ZFX,GNAI2,SRPX,FGFR2,PLEC,WDR1,FHL1,FBXL2,PCBP4,PLP2,CNTFR,PDE11A,COL1A2,PMP22,MPP2,CRISPLD2,VIM…	2.28942e-08
V$RSRFC4_01	MEF2A	15155	169	1860	50	1.36961e-09	TMEM71,ITSN1,CKM,FILIP1,USP2,KCNQ5,MYH3,PCDH9,S100A4,NRXN3,NR2F1,RASGRF1,PDGFRA,TIMP2,MBNL2,RBMS3,SV2A,CFL2,TP63,GPR153,EHD1,TRPS1,CDC42EP3,TTYH2,BAI3,SMARCA2,ACTC1,SLCO3A1,WFDC1,CASQ2,MGST3,NDP,PDLIM1,EYA1,SIK3,DMD,ITGA7,ATP1B2,NDRG2,PANK1,ENO3,ADCY2,S1PR1,C16orf52,MEF2C,STAC,CNTN1,CRTAP,HAPLN1,EPHA7	2.63222e-08
V$AP1_C	c-jun	15155	220	1860	59	3.10936e-09	EPHA2,SERPINB5,ROCK2,CPA6,STAT5B,NEFH,GJA1,USP2,NTN4,COL7A1,ITPKC,ADRA1A,COL16A1,LMNA,MAP1A,MAP4,PDGFRB,ASB5,RBBP7,DTNA,SLITRK6,MCF2,MAMDC2,BTK,SYNGR1,CALCOCO1,SNCG,SEMA3B,ADCK4,SMARCA2,BTG3,ETV5,CDH23,C15orf39,NOTCH4,SPRED1,PPP1R9B,NDP,LTBP3,HSPB6,EYA1,PLEC,VIT,LPP,PITPNC1,ATP1B1,PEA15,PCDH9,RGS2,NUDT10,HSPB8,FLNC,HEPH,VCL,RCAN2,FBXO2,HSPB7,LYVE1,PLCD1	5.79471e-08
TGACCTY_V$ERR1_Q2	ESRRA	15155	818	1860	157	3.68481e-09	CCDC69,TRERF1,CDKN1A,PCSK5,TPM2,NRG1,KLF12,MYADM,MASP1,MAL,SNPH,NFIL3,ABR,MYLK,BOC,FSTL3,MAP1A,MAP1B,HS6ST2,SPTAN1,GSTO2,DDIT4L,FNDC5,SLCO3A1,BNC2,LMO3,SYNPO,SIRPA,PLXND1,TSC22D2,SMOC1,ITGA7,CDK14,DCUN1D4,NDRG2,JAKMIP2,MRVI1,TMEM71,PGF,MEF2C,MEF2D,MEIS2,FBXO30,STAT5A,FABP3,PANK1,STK32A,ST5,PPARGC1A,FBLN1,FCHSD2,NTNG2,LRFN4,CSRNP3,MGST3,HOXD10,HRC,ANGPT1,NFE2L1,SV2A,ACKR3,SCN5A,CCSER2,KCNN3,FGF7,P…	6.66518e-08
RNGTGGGC_UNKNOWN	UNKNOWN	15155	619	1860	126	3.90874e-09	CCDC69,TRERF1,B3GALT2,NRG1,KLF12,IRX5,COPZ2,MAP1A,PDGFB,PDGFRB,SMOC1,SPEG,GYPC,SPTAN1,TRPC4,NAB2,BCL7C,DAB1,OBSCN,SRF,SLCO3A1,SLC24A3,NCAM1,KCNIP3,CCND1,RRAS,EPB41L3,TRIM29,ARHGEF17,FAM13B,PGF,ZEB2,ITGB8,MEIS2,ADD3,FABP3,PANK1,ACSL4,ST5,S1PR1,LCNL1,DLC1,RAMP2,SLIT3,KCNB1,CSRNP3,HOXD10,RBMS3,CASKIN2,KCNH2,AHNAK,BTG1,NRK,SEMA3B,PKD1,ADAMTS15,KCNN3,CORO6,NHS,FGF10,FLRT3,DMD,DNAJB5,DMPK,FBXL2,PCBP4,P…	6.86821e-08
RYTTCCTG_V$ETS2_B	ETS2	15155	913	1860	171	4.64572e-09	TRERF1,CDKN1A,ARMCX4,HFE,IL11RA,TPM2,FILIP1,DAB2IP,KLF12,PDE3A,SPARC,B4GALNT1,PNMA1,RAMP2,PRF1,ABR,LAYN,PDGFB,PDGFRA,RHOJ,PDGFRB,ENPP2,SPEG,PPP1R12A,SPTAN1,RCAN2,MBNL1,LMO4,ACTB,GATA3,MCC,ETV5,NRK,LMO3,S1PR2,DGKH,ACTN1,ITGA1,EXTL3,GCNT2,PITPNC1,PTEN,ITGAL,TMEM71,CDH5,NPR2,ZEB2,MEF2C,AQP3,CTSW,MEIS2,STAT4,STAT5B,GGT7,TUBA1B,DES,CARD6,GJA5,LRFN4,NRXN3,DLC1,RHOBTB1,KCNQ5,PTPRG,NFATC2,NFIA,CASKIN2,PI…	7.93644e-08
GGATTA_V$PITX2_Q2	PITX2	15155	405	1860	91	4.65848e-09	FAM122A,TPM2,SPRY2,PDE4B,IRX5,EFS,TRPS1,MTSS1,EMILIN3,LMO3,HSPB6,EYA1,ITGA3,RRAS,ACVRL1,JAKMIP2,MECP2,ZEB2,NT5C,ADD3,STAT5B,HMG20A,SEMA3A,PGF,PRDM8,EFEMP1,KITLG,ZFP36L1,ACKR3,GLI2,MYL6B,BTG1,RBMS2,SLMAP,NAV3,ACAA2,NR3C2,FLRT3,C7,DMD,DMPK,EGFLAM,LPHN2,PCBP4,MPPED2,FOXF2,SMG6,GPM6B,RBPMS,RARB,CDC42BPA,TCF21,ADAMTS4,FOSL2,DUSP3,DDR2,ITSN1,ANO1,PLCD4,CASQ2,CCDC80,CAMK1G,PDGFC,RUNX1T1,TMEM100,ARNT,ARA…	7.74315e-08
CTTTGA_V$LEF1_Q2	LEF1	15155	906	1860	169	7.80149e-09	DAB2IP,NFE2L1,C1S,FILIP1,NRG1,ROCK2,LDOC1,NFIL3,ABR,MAOB,SUSD2,TAGAP,ENPP2,C15orf41,CORO1C,SPTAN1,EMID1,LAPTM4B,MBNL1,MLTK,MCC,CYGB,ETV5,SLC38A5,DGKH,NDP,ITGA1,PLXND1,EYA1,VIT,CMYA5,MRVI1,DCN,TTN,PANK1,TMEM71,ZEB2,MEF2C,GFRA1,MEIS1,MEIS2,ADD3,NRP2,SEMA3A,FZD7,HOXA13,DES,PPARGC1A,DCHS1,PCDH18,FAT2,DOCK3,DLC1,KITLG,SEMA6D,CSRNP3,ZFP36L1,NR2F1,NFATC4,MALL,SV2A,PIK3R1,GLI2,AHNAK,NRK,PPM1L,OSBPL6,ROBO…	1.26261e-07
YTATTTTNR_V$MEF2_02	MEF2A	15155	519	1860	109	7.82776e-09	CDKN1A,FNBP1,KLF12,PNMA1,MAP1A,PTPN21,PDGFRA,WFDC1,ENPP2,HS6ST2,CD34,MST4,SPTB,MB,NAB2,OBSCN,ACTC1,MCF2,NCAM1,LMO3,CCND1,NDP,EYA1,ITGA7,CHN1,TTN,PANK1,TMEM71,NRP2,CKM,PPARGC1A,NTNG2,NRXN3,CSRNP3,NFIA,SNX7,PGAP1,PPM1L,SLMAP,STAC3,KCNN3,JAZF1,PLAGL1,FGF10,NR3C2,FLRT3,HSD11B1,DMD,DMPK,TMEM108,MMP14,DNAJB2,CRTAP,COL1A2,PDZRN4,GNAO1,HIPK3,LRCH2,RASGRF1,GPER1,LAT2,DOCK8,SGCB,SGCD,DTNA,SYNE1,ITSN1,C8orf…	1.23438e-07
V$NKX61_01	NKX6-1	15155	172	1860	49	7.96843e-09	BOC,BAI3,FLI1,PPARGC1A,RFTN1,ETS2,KLHL5,AMY2B,C20orf112,NTNG2,ALDH1A2,PNMA1,RARB,HSD11B1,LMNA,PDGFRA,ZFP36L1,MBNL2,SV2A,DTNA,PTPRD,TLE4,ARHGAP44,RBFOX1,CCSER2,GATA3,TENM1,CXCL13,KCNN3,FGF7,PLCD4,LMO3,ELF4,FGFR2,C1QTNF7,EYA1,RUNX1T1,ITGA7,FHL1,MDGA1,JAKMIP2,NR2F1,PLXNA2,SDPR,TBX5,SMAD3,PDZRN4,CCND2,LARGE	1.22515e-07
V$HEB_Q6	TCF12	15155	204	1860	55	8.62734e-09	PMP22,TGFB2,TGFB3,TIAF1,ELN,CKM,BAI3,USP2,MYH3,NTNG2,IGF1,MAN1A1,RARA,COL16A1,ANGPTL2,MYLK,KCNQ5,PDGFB,RBMS3,NFE2L1,PDK2,KCNH2,MRGPRF,RASGEF1A,ITSN1,TRPC4,VSTM2A,ACTB,LMOD1,GATA3,FNDC5,MOB3C,MYO18A,ACTG2,GAS7,MACF1,ZSWIM8,SVIL,SORBS1,RASL12,SRPX,HSD11B1,MAPK4,ARHGEF2,RUNX1T1,MDK,TNS1,INF2,PGF,PRKCB,LPHN3,SPECC1,SMAD7,CCND2,SYNC	1.2941e-07
TGACAGNY_V$MEIS1_01	MEIS1	15155	667	1860	132	1.02691e-08	FAM122A,TRERF1,B3GALT2,IL11RA,TPM2,FILIP1,TMEM109,NRG1,KLF12,HIC1,IL16,EYA4,RAMP2,MAP1A,IP6K3,PDGFRA,RHOJ,ENPP2,C15orf41,ZC3H13,BACH2,SPTB,MBNL1,MTSS1,KBTBD8,BAI3,MCAM,GATA6,BACE1,BNC2,NCAM1,COL7A1,WNT4,EYA1,SMOC1,DYSF,TTN,TMEM71,ADCY5,MEIS1,MEIS2,ITPK1,PTN,FZD9,BMP1,DES,PPARGC1A,RHOBTB1,SEMA6D,NFATC4,SCUBE3,KCNH2,CALD1,NAV3,AHR,NAV2,PLAU,PLCB2,TACC1,SPARCL1,DNAJC1,DMD,DNAJB5,MAP1LC3B,TNKS1BP1,HS…	1.50369e-07
V$HNF3B_01	FOXA2	15155	163	1860	47	1.05255e-08	KCP,B3GALT2,GPM6A,PPARGC1A,SULF2,KLF12,PDZRN4,TSHZ3,PNMA1,BCL11B,TBX4,COL13A1,RARG,NKD1,CALD1,CLIP2,IER3,NFATC4,SCARF2,TLE4,LPP,OSBPL6,BAI3,TENM1,ITGA8,ID1,SCUBE3,PLAG1,LMO3,RORA,NDP,WNT4,DMD,SLITRK6,RUNX1T1,LMO4,VGLL3,FAM20A,CDC42EP3,ANGPTL1,PCDH9,C16orf52,ZEB2,GFRA1,TBL1X,TBX2,EPHB1	1.50539e-07
AAAYRNCTG_UNKNOWN	UNKNOWN	15155	306	1860	73	1.15567e-08	GLDN,PHF1,BAI3,COL4A6,ZMAT3,NMI,NRG1,PRELP,NAV2,SMARCA2,IGF1,MAP6,CYBRD1,KITLG,SEMA6D,NR2F1,PDGFB,PDGFRA,PPAP2B,RBMS3,NFATC4,KCNK5,COL4A5,SGCD,VWA5A,MYO18A,MEIS1,NDNF,ARHGAP44,STAC3,FIZ1,TRPS1,ASPH,NFYB,NAV3,ITGA8,ID1,KCNN3,CSRNP3,DNAJB4,POU2AF1,CASQ2,S1PR2,FGF10,EGFLAM,ADD3,SSBP2,LTBP1,SIRPA,PLEC,CA3,EYA1,PPP1R9B,DMD,ATP1A2,TEF,SCN5A,KANK2,MPPED2,TNS1,PLP2,TP53INP2,DSCAML1,PCDH18,CDH2,B4GALT6,TS…	1.61531e-07
TAATTA_V$CHX10_01	VSX1	15155	586	1860	119	1.238e-08	FILIP1,BNC2,PNMA1,IRX5,MAP1B,PDGFRA,TAGAP,COL4A5,C15orf41,ZNF423,UNC5B,BACH2,DHX38,MBNL1,PENK,MTSS1,MLTK,ETS2,LMO3,NDP,EYA1,SMOC1,PITPNC1,EPB41L3,DCN,PGRMC1,DSCAML1,ZEB2,MEF2C,STAC,FAM212B,ADD3,PGR,SEMA3A,FZD7,CKM,BMP1,NELL2,PRDM8,NTNG2,SULF2,DLC1,ZFP36L1,IER3,NFIL3,ARHGAP44,PITX1,KCNMA1,KCNN3,CORO6,PLAU,NLGN2,FLRT3,DMD,ELF4,MPPED2,PCDH18,LAMB1,CNN3,FOXF2,PDZRN4,STAT5B,NDNF,GNAO1,VWF,RARB,CALD1,T…	1.69194e-07
TTANTCA_UNKNOWN	UNKNOWN	15155	700	1860	136	2.00487e-08	TRERF1,B3GALT2,NLGN1,BNC2,MASP1,MYH11,MYLK,FSTL3,NUMBL,COL4A5,C15orf41,ZNF423,PPP1R12A,SPTB,TRPS1,TAGLN2,ETS2,GATA6,PET112,MCF2,LMO3,SYNPO,NDP,WNT4,EYA1,GCNT2,PITPNC1,CDK14,ASPA,JAKMIP2,FAM13B,ST5,JAZF1,ZEB2,GFRA1,MEIS2,FBXO30,RYR2,NRP2,KRT14,TINAGL1,SEMA3A,ACSL4,RGL1,PRDM8,SULF2,EFEMP1,DLC1,KITLG,PTPRG,CSRNP3,RBMS3,PAK3,ACKR3,SPON1,KLHL13,RBMS2,PPM1L,CRIM1,MFN2,ADAM33,FGF7,FGF10,PLCB2,FGFR1,DNAJ…	2.68043e-07
V$SRF_01	SRF	15155	39	1860	19	2.69143e-08	CALD1,TPM1,KCNMB1,CD248,ANXA6,TGFB1I1,ACTG2,ASB2,FLNA,CNN2,DIXDC1,SLC25A4,MYH11,VCL,ACTN1,CA3,WDR1,MYL6,MRVI1	3.52176e-07
V$RSRFC4_Q2	MEF2A	15155	154	1860	44	4.14788e-08	TPM2,TGFB3,CKM,FILIP1,USP2,BNC2,KY,SSPN,NRXN3,PCDH9,KCNQ5,MGST3,PDLIM1,MBNL2,NR2F1,SV2A,SLCO2A1,TP63,GPR153,TRPS1,ASPH,TTYH2,BAI3,SMARCA2,ACTC1,SLCO3A1,WFDC1,CASQ2,NDP,PDGFRA,EYA1,DMD,ITGA7,ATP1B2,CDC42EP3,TMEM71,S1PR1,C16orf52,STAC,SLC2A4,CNTN1,CRTAP,HAPLN1,EPHA7	5.31447e-07
WGTTNNNNNAAA_UNKNOWN	UNKNOWN	15155	429	1860	92	4.19534e-08	CDKN1A,NRG1,CDC42EP4,PDGFB,ZNF423,MBNL1,NAP1L5,ADCK4,KLHL13,STK38,ETS2,CYGB,ETV5,BNC2,NCAM1,LMO3,SSBP2,SIRPA,EYA1,CMYA5,CDK14,NDUFB8,MECP2,ADCY3,ZEB2,MEIS2,FZD7,ARMCX1,TMEM47,NRXN3,HOXD10,IER3,RBMS3,PIK3R1,RHOBTB2,NRK,PITX1,CCSER2,NFYB,KCNMA1,FGF7,MAP1B,FGFR1,FLRT2,MMP2,DENND5A,DMD,MPPED2,PCDH18,MOCS1,ARHGEF6,PDZRN4,FLI1,C1QTNF7,CALD1,RBBP7,COL27A1,DNAJB4,RASGEF1A,PAPLN,RUNX1T1,LMO4,OGN,CYTIP,WDR…	5.26558e-07
CTTTAAR_UNKNOWN	UNKNOWN	15155	755	1860	143	4.52194e-08	TRERF1,DAB2IP,TIAF1,BNC2,KLF8,MASP1,CCDC8,FAM65B,SNPH,FOXQ1,HECTD2,MAP1B,PDGFRA,ATRNL1,ERC1,AXL,CFL2,UNC5B,SERPINF1,DHX38,PEG3,ADCK4,SRF,GATA6,ETV5,CDH23,NBL1,IER5,GCDH,NDP,ITGA1,ACTG2,EYA1,ITGA3,MRVI1,CDK14,FAM13B,MEF2C,MEF2D,MEIS1,ADD3,SEMA3A,JPH4,PPARGC1A,BMP5,GJA5,NELL2,NTNG2,FBXL7,PELO,OLFML1,HOXD10,ZFP36L1,NFATC4,AMOT,MAMDC2,KCNJ8,RHOBTB2,SEMA3B,SLMAP,ROBO1,JAZF1,LMOD1,CHRDL1,PLAG1,PYGM,FBX…	5.56199e-07
V$GATA_Q6	GATA1	15155	135	1860	40	5.67966e-08	B3GALT2,GPR155,COL4A3,COL4A4,FLI1,PPARGC1A,KLF12,PCDH9,RGN,BIN1,CXCL13,RBPMS,NRXN3,CD34,LCAT,PDGFRA,CLU,AMOT,C15orf41,FOSL2,SPRY4,TRPS1,KCNJ15,STON2,KCNK3,GATA6,SCUBE3,ROBO1,PLAG1,TACC1,SIK3,RUNX1T1,MASP1,FHL2,CDC42EP3,HIC1,CNN1,NRP2,PDZD2,TBX5	6.84901e-07
V$TAL1BETAITF2_01	TAL1	15155	193	1860	51	6.04455e-08	B3GALT2,TP53INP2,ARL4A,FLNC,KLF8,PRDM8,GLDN,BCL11B,PNMA1,CDC42EP4,SEMA6D,INMT,MAP1A,PDGFB,NUMBL,EFS,MYL6B,DMD,SCARF2,C15orf41,ARHGAP44,HSPB6,NCKIPSD,SELM,ITGA8,PAK3,CDH23,HAAO,MACF1,CD81,ELF4,MYOCD,CHST9,SORBS1,HSD11B1,ASB2,RUNX1T1,NEB,LPHN2,MBNL2,TTN,TMEM71,ANGPTL1,NPR2,PBXIP1,ZFP36L1,GFRA1,RCAN2,SMAD3,LTBP1,PDLIM4	7.14884e-07
WWTAAGGC_UNKNOWN	UNKNOWN	15155	111	1860	35	6.87522e-08	GSTP1,BNC2,FOXQ1,BBX,MYL9,NR2F1,PPAP2B,CFL2,NFATC4,ETV5,PDLIM7,HBEGF,RBMS1,RBMS2,MYLK,MRGPRF,MBNL1,RBFOX1,SMARCA2,ACTC1,SCUBE3,ACTG2,FLNA,NCAM1,EGFLAM,SORBS1,STAT5B,SLC41A1,DMPK,CNN1,CNN2,MEIS1,SLC2A4,HSPB7,TBX2	7.97785e-07
AAANWWTGC_UNKNOWN	UNKNOWN	15155	157	1860	44	7.71423e-08	FZD7,EGFLAM,PPARGC1A,BNC2,KLF12,KANK1,DSTN,EFNA5,MYLK,ANK2,CALM1,PDGFRB,SGCD,TLE4,NTRK3,MBNL1,ASPA,ACTB,SLMAP,DAB1,GATA3,SAMD12,FGF7,LSAMP,RORA,ELF4,ITM2C,SPARCL1,FGFR2,MAPK3,DMD,DNAJB5,ATP1B1,GPC6,EIF4EBP2,CDC42EP3,SOX13,ATP2B4,MEF2C,EBF1,MEIS1,PRIMA1,CNTFR,EPHA7	8.78565e-07
V$CDC5_01	CDC5L	15155	196	1860	51	1.03243e-07	FAM122A,TGFB3,ACSL4,CACNA1C,FNBP1,PPARGC1A,KLF12,KLF8,C15orf41,BCL11B,NRXN3,RARA,COL16A1,ANGPT1,TCF21,CALD1,HOXD10,RBMS1,OSR2,ARMCX4,PIK3R1,ENPP2,GLI3,SLCO2A1,BACH2,ARHGAP44,MBNL1,TRPS1,SCN7A,BAI3,TENM1,SMARCA2,SCUBE3,TENC1,PLAG1,LMO3,RORA,LMNA,EYA1,FGF10,PBX1,FYN,NAP1L5,CDC42EP3,EMILIN1,NDRG4,GFRA1,BTBD3,CHRDL1,PCDHGC3,PDZRN4	1.15444e-06
V$AP4_Q5	TFAP4	15155	224	1860	56	1.09257e-07	TGFB3,FZD9,GPM6B,FILIP1,DES,BNC2,MASP1,PRDM8,SMARCA2,PHLDB1,IGF1,HSD11B1,SEMA6D,PSIP1,CSRNP3,PDGFB,RASGRF2,PRICKLE1,RBMS3,CASKIN2,ASB5,AMOT,KCNH2,ABR,ATRNL1,FOSL2,RHOBTB2,BTG1,STAC3,OBSCN,KCNMA1,NAV3,ID3,PPP1R9B,ELF4,PGF,TGFBR2,IP6K3,RASL12,WNT4,EYA1,DMD,ARHGEF2,EMP3,PDE3A,TMEM109,PCBP4,TMEM100,ENO3,TP53INP2,FBXL21,PREX2,SLC26A10,MYL6B,PDLIM4,MAF	1.19988e-06
V$PBX1_02	PBX1	15155	89	1860	30	1.12198e-07	RHOB,COL4A3,COL4A4,GNAO1,TRIB2,IGF2,EFNA5,COL16A1,KITLG,LRCH2,RARB,HOXD10,ZFP36L1,HOXD13,DMD,C15orf41,TLE4,MEIS2,C8orf46,TCF21,MTSS1,MR1,LMOD1,SLC43A3,WDR1,MEF2C,CYB5R2,AKAP12,TBL1X,CCND2	1.21056e-06
V$FOXJ2_02	FOXJ2	15155	183	1860	48	1.87164e-07	TRERF1,SEMA3A,MLH3,CACNA1C,GPM6B,PPARGC1A,C20orf112,FCHSD2,NPTX2,JPH4,TRIB2,EFEMP1,RARB,TCF21,CRIM1,FEZ1,PDE4B,IFFO1,ACKR3,ATRNL1,ZNF423,CALCOCO1,PBX1,BAI3,DCHS1,USP2,ID1,SCUBE3,FGF7,LMO3,RORA,MYOCD,DIXDC1,LTBP1,HSD11B1,TEAD1,DMD,GNAZ,GSTO2,CDK14,NFIA,MPPED2,ATP2B4,TUBA1A,NR2F1,MAF,PDZD2,TBX5	1.98458e-06
WTGAAAT_UNKNOWN	UNKNOWN	15155	450	1860	93	2.17116e-07	TRERF1,CFH,B3GALT2,SNPH,MAN1A1,STARD8,PDK4,ZNF423,SPTAN1,KBTBD8,ADCK4,DNER,CDH23,LMO3,ITGA1,WNT4,VIT,MDK,FAM13B,MECP2,FBXL21,MEF2C,GLDN,SEMA3A,HOXA13,ANKRD11,ADRA1A,ALDH1A2,PTPRD,RHOBTB1,ZFP36L1,SBSPON,NRK,ARHGAP44,EHD1,SCN7A,NAV3,JAZF1,FGF10,SPARCL1,PLCL1,C1QTNF7,HSD11B1,DMD,SLITRK6,PCDH10,ARHGAP21,CA3,ANKRD35,GPM6A,GPM6B,TSHZ3,FBLN5,NPTX2,WIPF1,GPER1,G0S2,DNAJB4,SORBS1,ADAMTS5,TEAD1,RAB40A,RUNX…	2.26316e-06
V$AP4_Q6_01	TFAP4	15155	196	1860	50	2.66288e-07	TGFB3,CKM,ZMAT3,DES,BNC2,MYH3,MASP1,PNMA1,CSF1R,ABR,MYLK,KCNQ5,PSIP1,PDGFB,NUMBL,MBNL2,MYO7A,ASB5,VWA5A,NOTCH1,GRK5,TRPC4,SVIL,HSPB6,RBFOX1,ACTB,RASGEF1A,MCAM,FNDC5,MYO18A,GAS7,PRKCB,NDNF,ZSWIM8,SORBS1,RASL12,EYA1,DMD,ARHGEF2,TMEM109,PCBP4,MPPED2,RBMS3,MEF2D,RGS12,PREX2,LGALS1,LPHN3,BTBD3,CCND2	2.72945e-06
V$HLF_01	HLF	15155	202	1860	51	2.87248e-07	KRT23,ZNF711,MPP2,PKNOX2,ACSL4,FNBP1,MECP2,USP2,ROBO1,FCHSD2,ZDHHC14,MYL6B,PNMA1,NFIL3,SEMA6D,CRIM1,CALM1,CELF2,PRICKLE1,MAP4,TSC22D3,SYT11,MRC2,PIK3R1,HS6ST2,ECM2,RHOBTB2,ARHGAP44,SLIT3,RBFOX1,OSBPL6,BAI3,ANO1,PLAG1,RASGEF1A,TENC1,CLIC4,SPRED1,RORA,SPRY4,PRKG1,DMD,CHN1,MBNL2,FAIM2,ANGPTL1,PREX2,MEIS2,PPL,RBFOX2,SMAD3	2.89603e-06
V$AP1_Q6	c-jun	15155	204	1860	51	3.9861e-07	TINAGL1,CDKN1A,ROCK2,CPA6,VIM,NEFH,LYVE1,ITPKC,SPARC,DSTN,LMNA,MAP1A,PLEC,MAP4,PDGFRB,NFATC4,STAT5B,RBBP7,DTNA,PLCD1,EPHA2,PAPPA,COL27A1,BTK,LPP,KBTBD8,ADCK4,DCHS1,SMARCA2,ETV5,CDK14,SCRN1,TGFBR2,FLNC,LTBP3,TAGLN2,MAPK3,PITPNC1,DMPK,ATP1B1,DCN,ECM1,NDRG2,PEA15,PCDH9,HSPB8,FAM46B,TFE3,RCAN2,HSPB7,NDP	3.95396e-06
V$MEF2_Q6_01	UNKNOWN	15155	182	1860	47	4.10484e-07	ADAMTS12,TPM2,HIPK3,RHOB,CKM,FILIP1,PPARGC1A,BNC2,KY,PER1,SSPN,SMARCA2,COL13A1,RARA,RHOBTB1,KCNQ5,RASGRF1,PDGFRA,MBNL2,JAZF1,SV2A,HS6ST2,TP63,STAC3,ASPH,KBTBD8,USP2,ACTC1,SCUBE3,WFDC1,CASQ2,NDP,GPER1,DMD,ITGA7,TEF,ATP1B2,AQP1,AKR1B1,CDC42EP3,TMEM71,PCDH9,STAC,SLC2A4,CNTN1,CRTAP,EPHA7	4.00711e-06
V$HNF3_Q6	FOXA1	15155	135	1860	38	5.1685e-07	FAM122A,CDKN1A,TGFB3,TEAD1,FLRT3,NRG1,BMP5,TSHZ3,GATA6,BCL11B,IRX5,COL13A1,NKD1,CALD1,PTPRG,ITGA3,NFIA,ARHGEF2,SLITRK6,SLIT3,KCNQ5,BAI3,SMARCA2,ID1,SCUBE3,CHRDL1,PLAG1,LMO3,NAV3,GNAO1,GCNT2,DMD,GNAZ,ANGPTL1,MEF2C,GFRA1,IL16,HAPLN1	4.96661e-06
ARGGGTTAA_UNKNOWN	UNKNOWN	15155	95	1860	30	5.62446e-07	TGFB1I1,BLVRB,FLI1,NES,BMP5,KLF12,ITPKC,DSTN,RARG,PDGFB,ZNF532,AXL,NLGN3,MYL6B,TP63,KCNJ8,TRPS1,ADCK4,GAS7,CCDC80,FLNC,PLEC,RUNX1T1,DMPK,ATP1B1,TNS1,CDH5,S1PR1,VCAM1,MAF	5.3216e-06
V$CRX_Q4	CRX	15155	184	1860	47	5.78268e-07	FAM122A,BNC2,FLNC,C20orf112,EYA4,IRX5,NRXN3,DLC1,ANGPTL2,HOXD10,EFS,SYNE1,KCNH2,ACKR3,ATRNL1,TLE4,ENTPD1,C8orf46,PITX1,SLC9B2,ETS2,ETV5,FGF7,LMO3,RORA,EGFLAM,ACAA2,SSBP2,LTBP1,DPYD,NLGN1,TMEM35,DMD,DMPK,AJUBA,LPHN2,ZBTB4,ZFP36L2,MDGA1,NOS1,PGF,NR2F1,MEIS1,STAT5B,MOCOS,PCDHGC3,CLMP	5.38841e-06
V$SRY_02	SRY	15155	212	1860	52	5.81322e-07	ZNF711,MYO18A,TGFB3,PTN,NDNF,KANSL1L,FGFR2,BNC2,DCHS1,B3GALT2,ALDH1A2,MYLK,ANGPT1,RHOBTB1,LRCH2,CSRNP3,MAP1B,HOXD10,CLIP2,MBNL2,TSC22D3,NFE2L1,DTNA,MRC2,PIK3R1,CFL2,KLHL13,RBFOX1,PAK1,PAK3,NR3C2,CAMK1G,NDP,GNAO1,HSD11B1,LMO4,LPHN2,CHN1,QKI,NFIA,MDGA1,CDC42EP3,ZEB2,OLFML3,EBF1,PREX2,RBFOX2,SMAD3,EMCN,EPHA7,TBX5,PDZRN4	5.33602e-06
V$FOX_Q2	FOXF2	15155	168	1860	44	6.25867e-07	FAM122A,TRERF1,CDKN1A,DOCK3,NRG1,KLF12,TSHZ3,TGFB3,PLAG1,BCL11B,COL13A1,EFEMP1,CRIM1,ITGA3,HOXD10,NFIA,GATA6,PREX2,SLIT3,RBFOX1,PRICKLE2,SMARCA2,SCUBE3,PRKAR2B,NCAM1,CASQ2,RORA,EGFLAM,EXT1,GNAO1,GCNT2,DMD,ARHGEF2,RUNX1T1,LMO4,VGLL3,EIF4EBP2,ANGPTL1,MEF2C,GFRA1,SEMA4G,BTBD3,TBL1X,CCND2	5.66042e-06
V$GATA3_01	GATA3	15155	168	1860	44	6.25867e-07	FZD1,KCNK3,FER,FILIP1,HSPG2,ARL4A,NLGN3,MASP1,PPP1R12A,BIN1,RBPMS,IGF1,IRX5,EFEMP1,ANGPT1,CD34,VSNL1,HOXD10,MAP4,DMD,MYO18A,CYP4B1,TP63,FOSL2,FLI1,SPRY4,MBNL1,PENK,DAB1,OSR1,SCUBE3,BNC2,PODN,LMO3,RORA,TACC1,SORBS1,SLC41A1,AJUBA,MECP2,RGS12,MEIS2,MSN,TBX5	5.57838e-06
V$CIZ_01	ZNF384	15155	191	1860	48	7.36167e-07	TRERF1,SEMA3A,ARHGAP1,FILIP1,BNC2,KLF12,PNMA1,TGFB3,BCL11B,CCDC88A,EFNA5,COL16A1,MYLK,MAP1A,PDGFB,PRICKLE1,C20orf166-AS1,ACKR3,FAM46A,COL27A1,CAPG,RIMS3,MBNL1,ZEB2,CCSER2,SMARCA2,NRG2,PLAG1,NCAM1,LMO3,PAPPA,TNKS1BP1,MYOCD,CCND1,NDP,FLRT3,MMP2,FLI1,PITPNC1,PLEKHO1,PCDH7,TCF7L1,SEMA4G,MEIS2,VCL,FOXF2,TBL1X,CCND2	6.46775e-06
V$TAL1ALPHAE47_01	TAL1	15155	191	1860	48	7.36167e-07	TGFB3,TP53INP2,ARL4A,NPR2,B3GALT2,PDE4B,BCL11B,PNMA1,CDC42EP4,RHOBTB1,SEMA6D,MAP1A,PDGFB,NUMBL,MBNL2,TP63,GPR173,NKD1,NCKIPSD,SELM,NAV3,ITGA8,CDH23,FLNA,HAAO,MACF1,FGF7,ELF4,CHST9,LTBP1,NDP,DMD,ARHGEF2,RUNX1T1,LPHN2,SCN5A,CDH2,TTN,TMEM71,ANGPTL1,PBXIP1,MEF2C,GFRA1,GLDN,RCAN2,SMAD3,PDLIM4,MAF	6.37666e-06
V$NKX62_Q2	NKX6-2	15155	175	1860	45	8.17467e-07	DAB1,TGFB3,FILIP1,BNC2,MSRB3,PNMA1,ANGPT1,RHOBTB1,CALD1,PDGFRA,IER3,TSC22D3,DTNA,NFIL3,C15orf41,TP63,UNC5B,EMID1,FIZ1,RBFOX1,KCP,STK38,SMARCA2,KCNN3,SCUBE3,PLAG1,LMO3,DIXDC1,NLGN2,LTBP3,FLRT3,EYA1,DMD,SLIT3,ITGA7,EPB41L3,CDC42EP3,MEF2C,SDPR,PRIMA1,BTBD3,SMAD3,PGR,TBX5,PDZRN4	6.98253e-06
V$DBP_Q6	DBP	15155	203	1860	50	8.33929e-07	DAB2IP,CD93,GPM6A,SLC6A9,PPARGC1A,DCHS1,TSHZ3,SCUBE1,JPH4,VSNL1,EFNA5,ZEB2,RARG,MYLK,TCF21,CALD1,CNN1,MBNL2,GFRA1,HECTD2,ANK2,TLE4,BTG1,BTK,ARHGAP44,MBNL1,RBFOX1,NAP1L5,GPC6,MCAM,SMARCA2,AUTS2,PTPRG,PLAG1,LMO3,ELF4,SVIL,DMD,KCNIP3,HS3ST3A1,NFIA,PCDH9,EPHA7,OLFML3,CD96,PLXNA2,BTBD3,CA3,HAPLN1,PDZD2	7.02557e-06
V$CEBP_C	CEBPA	15155	154	1860	41	9.41305e-07	DMD,BOC,RHOQ,USP2,NPTN,ERC1,BCL11B,RARB,NUDT3,CRIM1,PDGFRA,MBNL2,PTAFR,ARMCX4,TP63,PIK3R1,AHNAK,DDR2,SSX2IP,RBFOX1,OSBPL6,KCNMA1,PER1,PLA2G4A,PLAG1,LMO3,ZNF676,RORA,PLCB2,CHST9,NDN,CA3,CGNL1,HSD11B1,PTPRU,RNF39,DCN,TUBA1A,JAKMIP2,MEIS1,ITPK1	7.823e-06
V$STAT4_01	STAT4	15155	204	1860	50	9.75266e-07	TRERF1,HIPK3,HSPB7,EVA1C,RHOQ,PPARGC1A,NRG1,BMP5,KY,FLT1,IGF1,VSNL1,HOXD10,RHOJ,CASKIN2,RBMS1,FLI1,CSPG4,MBNL1,RBFOX1,TTYH2,OSR1,USP2,ITGA8,PBX1,PRKCB,NCAM1,S1PR2,FGF10,TNKS1BP1,VAV3,ACTN1,ST8SIA1,HSD11B1,CPA3,VIT,CMYA5,PITPNC1,FAM20A,NEXN,CTSK,ANGPTL1,ZEB2,MEF2C,NOTCH4,STAT5A,CA3,SLMAP,PDZD2,STAB1	7.99719e-06
V$OCT1_04	POU2F1	15155	182	1860	46	1.04751e-06	ARMCX4,TIAF1,GPM6A,FNBP1,RGL1,BNC2,VGLL3,NPTX2,BCL11B,PNMA1,PTPRD,KCNQ5,LMNA,MEF2C,HOXD10,NFIA,CACNA1C,DTNA,SH3BGRL,RHOBTB2,MBNL1,PBX1,SMARCA2,JAZF1,PRKCB,NCAM1,LMO3,PLAGL1,DIXDC1,CCND1,NDP,GNAO1,EYA1,DMD,LMO4,PTEN,ATP1B2,MPPED2,CDC42EP3,TP53INP2,NR3C2,OLFML3,MEIS1,JAM3,PDZRN4,C14orf37	8.47658e-06
V$FREAC4_01	FOXD1	15155	118	1860	34	1.12538e-06	CDKN1A,TGFB3,HSPG2,KLF12,ALDH1A2,IGF1,TBX4,MAST4,RARG,CAMK1D,KCNQ5,CALD1,CLIP2,MBNL2,VIT,MYL6B,SPRY4,TRPS1,TENM1,MCC,OSR2,ZFX,LMO3,IER5,NDP,EYA1,PTAFR,RUNX1T1,LMO4,PLS3,GFRA1,HEPH,BTBD3,PDZRN4	8.98844e-06
V$PITX2_Q2	PITX2	15155	177	1860	45	1.14825e-06	COL4A3,COL4A4,DLC1,CRTC3,PRDM8,NPTX2,RBPMS,DST,KITLG,TCF21,OLFML1,ADAMTS4,PDE4B,PDLIM7,FOSL2,MYLK,TLN1,RBMS2,FIZ1,ASPA,KCNJ15,PPM1L,PRICKLE2,PBX1,BNC2,IER5,RORA,TNKS1BP1,LTBP1,SLC43A3,EYA1,TLE4,LMO4,EGFLAM,LPHN2,TRPS1,RNF122,NDRG2,JAKMIP2,TMEM100,BAHD1,PBXIP1,PLXNA2,MEIS2,C14orf37	9.0535e-06
V$HMEF2_Q6	UNKNOWN	15155	93	1860	29	1.15791e-06	TPM2,CKM,SSPN,COL13A1,CSRNP3,PDLIM1,TIMP2,MBNL2,MYL6B,SLCO2A1,MBNL1,PENK,PRICKLE2,JPH2,WFDC1,CASQ2,TMEM108,NDP,EYA1,DMD,EHD1,ITGA7,CDC42EP3,ENO3,S1PR1,AKAP12,CRTAP,HAPLN1,EPHA7	9.01409e-06
V$SOX5_01	SOX5	15155	223	1860	53	1.29126e-06	TRERF1,SEMA3A,RHOB,EVA1C,COL4A6,NDNF,EBF1,BNC2,PDZRN4,KANK1,ALDH1A2,MYLK,RARB,ANGPT1,RHOBTB1,LRCH2,CLIP2,NFIA,TSC22D3,RASSF2,COL4A5,DTNA,MRC2,NFIL3,ANK2,ATRNL1,LMO4,FOSL2,KLHL13,PITX1,SPTAN1,PAK1,ID1,KRT14,AUTS2,NCAM1,LMO3,VAV3,CAMK1G,FGFR2,HSD11B1,MAPK3,WRAP53,EIF4EBP2,MPPED2,PCDH7,PREX2,JAM3,RBFOX2,EMCN,EPHB1,MAF,NPTX2	9.92659e-06
GATAAGR_V$GATA_C	UNKNOWN	15155	201	1860	49	1.47484e-06	KRT23,B3GALT2,GPR155,FLI1,PPARGC1A,MASP1,BIN1,ISYNA1,RBPMS,NRXN3,FMO4,KRT15,TCF21,HOXD10,ZFP36L1,NFIA,TSC22D3,MYO18A,NFIL3,CD34,SPRY4,TRPS1,CCSER2,STON2,SCUBE3,PLAG1,ROBO1,FGF7,FHL2,S1PR2,CCDC80,TACC1,FLRT3,EYA1,LCAT,DMD,RUNX1T1,CDK14,PLN,CDC42EP3,HIC1,MEF2C,NR2F1,HEPH,MEIS2,ADD3,NRP2,PDZD2,TBX5	1.11979e-05
V$MEF2_03	UNKNOWN	15155	173	1860	44	1.48733e-06	TPM2,TMEM71,RHOB,PPARGC1A,BNC2,SSPN,SMARCA2,NDRG2,MYLK,KCNQ5,RASGRF1,TIMP2,MBNL2,NR2F1,SV2A,EFHD1,TP63,C8orf46,USP2,ACTC1,CASQ2,WFDC1,MGST3,NDP,EYA1,DMD,ATP1A2,ITGA7,TEF,ATP1B2,AQP1,AKR1B1,OGN,CDC42EP3,ENO3,ADCY2,S1PR1,MEF2C,STAC,SLC2A4,CNTN1,CRTAP,HAPLN1,EPHA7	1.1155e-05
V$TBP_01	TBP	15155	163	1860	42	1.77444e-06	TPM2,S100A4,FLI1,DES,PPARGC1A,BNC2,IGF1,PNMA1,COL13A1,RARA,ABR,RHOBTB1,SLC25A4,ZFP36L1,ASB5,HBEGF,CFL2,GPR153,SPTB,EHD1,CDC42EP3,TEF,TMEM86B,HRC,CHRDL1,MYOCD,PLEC,DMD,ITGA7,DMPK,FHL2,AQP1,NDRG2,PANK1,STAC,MEIS1,SLC2A4,GPR133,SMAD3,HAPLN1,EPHA7,COL1A2	1.31479e-05
V$NFAT_Q4_01	NFAT	15155	208	1860	50	1.79615e-06	TRERF1,SEMA3A,FLI1,USP2,BNC2,TSHZ3,ISYNA1,TBX4,MAN1A1,NDRG2,IGFBP3,AUTS2,HOXD10,IER3,TAGAP,PTPRZ1,SGCD,NFIL3,KCNJ8,MRGPRF,TRPS1,RASGEF1A,SORBS3,HSPG2,GSN,ANP32E,ID3,KRT14,GAS7,CHRDL1,TMEM108,NR3C2,PAK3,NDP,EBF1,ST8SIA1,TEAD1,MAPK4,MBNL2,PTRF,AKR1B1,CTSK,PCDH10,VIT,FHL5,EXT1,KCNQ5,PPP4R4,CNTFR,PDZRN4	1.31504e-05
TGTTTGY_V$HNF3_Q6	FOXA1	15155	556	1860	106	1.91633e-06	A2M,B3GALT2,GABRE,IL11RA,NRG1,ZSWIM8,KLF12,MASP1,IL16,JPH4,PNMA1,IRX5,MYLK,PDGFRA,PDK2,RGS22,SERPINF1,TRPS1,GATA6,NCAM1,CDK14,SVIL,NDP,EYA1,ITGA3,SMOC1,TSHZ3,KCNIP3,PTGER2,NDUFB8,ST5,ZEB2,MEF2C,MEIS1,MEIS2,STAT5B,C16orf89,SEMA3A,RFTN1,FCHSD2,ALDH1A2,NRXN3,BBX,PTPRG,TUBA1A,NFATC4,ASB5,AHNAK,BTG1,ARHGAP44,CCSER2,NAV3,CHRDL1,PPP1R9B,TAGLN2,DMD,LPHN2,MPPED2,PLXNA2,ARHGEF6,JAM3,CNTN1,CA3,CPA6,GPM6A,SE…	1.38652e-05
V$P53_DECAMER_Q2	TP53	15155	203	1860	49	2.00084e-06	TRERF1,CDKN1A,TGFB3,BLVRB,SLC6A9,ZMAT3,KRT15,NRG1,DAB2IP,LDB3,MYH11,BCL11B,STARD8,RARB,RARA,SEMA6D,PTPRG,DST,HOXD10,ARHGEF6,DMD,NFE2L1,IFFO1,EFHD1,TLE4,NTRK3,RHOBTB2,BTK,SMARCA2,NLGN2,SLCO3A1,ADAMTS4,GNAI2,LTBP1,NDP,HSD11B1,PTAFR,MPZL2,DNAJB5,PITPNC1,TRIM29,TTN,ST5,ZEB2,MAF,PREX2,PPL,ADD3,TBX5	1.43083e-05
V$STAT5A_01	STAT5A	15155	186	1860	46	2.0054e-06	TCEA2,TSPAN4,ITPKC,FLT1,NRXN3,RARA,SEMA6D,WIPF1,OLFML1,ADAMTS4,PDLIM1,ZNF532,NFIA,NFATC4,ETV5,NFIL3,ENPP2,TMLHE,ZNF423,KCNJ8,GPR153,SLC38A5,LAPTM4B,RBFOX1,ADCK4,APBB1,LAMA2,KCNN3,GRB10,PRKAR2B,TENC1,PLAGL1,LSAMP,SERPING1,C1QTNF1,SYNPO,SRPX,ST8SIA1,C7,RRAS,TMEM100,MECP2,PALLD,ZYX,OLFML3,PCOLCE	1.41761e-05
V$TAL1BETAE47_01	TAL1	15155	181	1860	45	2.21484e-06	TP53INP2,ARL4A,KLF8,NPR2,GLDN,PNMA1,CDC42EP4,NKD1,PPAP2B,MBNL2,PIK3R1,TP63,GPR173,ARHGAP44,HSPB6,SEMA6D,NCKIPSD,SELM,ITGA8,SERPING1,CDH23,HAAO,SLC24A3,FGF7,FGF10,MYOCD,GNAI2,LTBP1,NDP,HSD11B1,DMD,RUNX1T1,NEB,SCN5A,TTN,TMEM71,ANGPTL1,PBXIP1,MEF2C,GFRA1,CHST9,RCAN2,SMAD3,PDLIM4,SMTN	1.54787e-05
TGATTTRY_V$GFI1_01	GFI1	15155	204	1860	49	2.32505e-06	TRERF1,JAK1,ALDH1A2,GPM6A,ARHGAP4,LSAMP,PPARGC1A,SEMA3C,MRAS,JPH4,C1QTNF7,TBX4,NRXN3,TCF21,CRIM1,ITGB8,MAP1B,RASGRF2,JAZF1,DTNA,ANXA2,WNT2,SLCO2A1,ITSN1,SDPR,GPX2,CCSER2,GRB10,CHRDL1,FGF7,CASQ2,CCDC80,CCND1,EBF1,FGFR4,HOXD10,TEAD1,DMD,RUNX1T1,PTEN,NIPAL3,CDK14,CHN1,FYN,PCDHGC3,MEF2C,VAV3,MEIS2,NRP2	1.60664e-05
V$NF1_Q6	NF1	15155	204	1860	49	2.32505e-06	MPP2,IL11RA,WISP2,SAMD12,SEMA3C,B3GALT2,NTNG2,JPH4,RARB,ANGPT1,CALM1,EFNB1,MBNL2,CACNA1C,KCNH2,SLCO2A1,TP63,ZNF423,NTRK3,GPR173,MBNL1,MTSS1,STON2,DDIT4L,MCAM,NAV2,JAZF1,ACTG2,LAMB3,RBFOX2,SLITRK6,NLGN3,SSBP2,LGR6,EXTL3,PTPN21,RRAS,PTGDS,NFIA,PCDHGC3,ENO3,PGF,BAHD1,MEF2C,VCAM1,SLC2A4,BTBD3,SYT9,PDZRN4	1.58879e-05
V$P53_02	TP53	15155	204	1860	49	2.32505e-06	TRERF1,CDKN1A,FILIP1,NRG1,DAB2IP,HIC1,PRDM8,MYH11,BCL11B,NRXN3,STARD8,RARB,KRT15,RHOBTB1,CALD1,PTPRG,ADAMTS4,MAP4,MMP28,DTNA,MRC2,ENPP2,AHNAK,PPP1R12A,NTRK3,RHOBTB2,ZMAT3,ARHGAP44,MEIS2,LPP,KBTBD8,ELF4,VAV3,NDP,GCNT2,DMD,MBNL1,DNAJB5,PITPNC1,MDK,TRIM29,MBNL2,ST5,DSCAML1,PREX2,CNR1,PPL,TBX2,MAF	1.57133e-05
V$VDR_Q3	VDR	15155	182	1860	45	2.59826e-06	TGFB1,TRERF1,FOXJ2,TGFB3,FLI1,EBF1,DCHS1,BCL11B,RARB,RARG,KCNB1,PLXDC2,NUMBL,TIMP3,TSC22D3,CASKIN2,ATP1A2,NTRK3,GRK5,GPR173,SLC26A10,TRPS1,SRF,PBX1,CALM1,DUOX2,LPHN1,NCAM1,NLGN3,DACT3,FGFR2,HIF3A,PRRT2,ARHGEF2,LMO4,AJUBA,MMP14,PCDH7,BAHD1,NR2F1,MEIS2,SLC2A4,PRIMA1,TBX2,NXPE3	1.73688e-05
YATTNATC_UNKNOWN	UNKNOWN	15155	258	1860	58	2.8259e-06	TRERF1,SEMA3A,PCSK5,ZCCHC24,COL4A6,GNAO1,BNC2,C20orf112,SSPN,NPTX2,RBPMS,IGF1,RARB,COL19A1,NKD1,CALD1,DLC1,HOXD10,PRICKLE1,MBNL2,C15orf41,DMD,KCNH2,ACKR3,ANK2,CFL2,TLE4,GRK5,WNT4,NEB,RBFOX1,NAP1L5,S100A16,SLC43A3,SMARCA2,SCUBE3,DNAJB4,SPRED1,CCDC80,NR3C2,SORBS1,NDP,FLRT3,PRKG2,EYA1,PLEC,PITPNC1,LMO4,QKI,ABLIM3,JAKMIP2,ENO3,PBXIP1,ADD3,STAT5B,HAPLN1,PDZD2,PDZRN4	1.86874e-05
V$CEBP_Q3	CEBPA	15155	194	1860	47	2.88298e-06	TGFB2,RHOB,RFTN1,ARNT,ALDH1A2,BCL11B,NRXN3,EFNA5,RARB,KITLG,PER3,CALD1,PDGFB,HOXD10,PDGFRB,NFATC4,TAGAP,ETV5,CFL2,IRX5,RGS22,STK33,NAB1,TRPS1,MLTK,DDIT4L,HS6ST2,ID3,PLA2G4A,NCAM1,SPRED1,RORA,PLCB2,DGKH,SIRPA,GNAO1,DMD,LMO4,PTEN,PBXIP1,TMEM71,PALLD,DOCK8,MEIS2,EDNRA,TBL1X,TBX5	1.8862e-05
V$AP2REP_01	KLF12	15155	144	1860	38	2.92957e-06	VIM,BMP1,NRG1,NLGN3,EYA4,WNT4,MAST4,EFNA5,EFNB1,ATN1,CALD1,COL16A1,RHOJ,CALM3,NT5DC2,SERPINF1,ZBTB4,NUDT10,DDIT4L,FXYD6,JPH2,RORA,TNKS1BP1,ARHGAP44,NR3C2,ADAMTS4,LTBP3,TMEM35,LCAT,RUNX1T1,MRVI1,PTGDS,PBX1,PCBP4,PHYHIPL,PANK1,MSN,PDZRN4	1.89651e-05
V$AP1FJ_Q2	c-jun	15155	206	1860	49	3.12527e-06	ROCK2,BLVRB,VIM,TGFBR2,FLI1,USP2,FLNC,KY,DSTN,LMNA,IGFBP6,MAP1A,MAP4,PDGFRB,CALM3,PAPPA,SV2A,CMYA5,EPHA2,CORO1C,COL27A1,LPP,KBTBD8,DCHS1,SMARCA2,ID1,ETV5,NHS,SCRN1,PPP1R9B,SLC6A9,SYNPO,NDP,LTBP3,TAGLN2,MAPK3,TLE4,DNAJB5,PITPNC1,RAB37,LAMB3,DCN,PCDH9,ITGB8,MEIS2,GSN,STAT5B,LYVE1,PLCD1	2.00213e-05
V$CHX10_01	VSX1	15155	150	1860	39	3.23527e-06	FZD7,FILIP1,GNAO1,PCDH9,C20orf112,ADRA1A,VSNL1,RGS12,PTPRG,ZFP36L1,MAP4,PLXNA2,NFIL3,ZNF423,TLE4,BMP1,DHX38,PITX1,KCNMA1,DNAJB4,NDNF,FOXF2,DAAM2,LMO3,ELF4,DIXDC1,NLGN2,LTBP3,FLRT3,DMD,RNF39,FYN,ATP2B4,PCDH18,NR2F1,CNN3,BTBD3,ADD3,PDZRN4	2.05123e-05
V$HNF1_01	TCF1	15155	145	1860	38	3.50709e-06	SEMA3A,TIAF1,CKM,COL4A5,COL4A6,DPYD,FAM20C,C20orf112,COL9A1,EFEMP1,RARB,KITLG,CALD1,ANPEP,PDLIM1,PRICKLE1,MBNL2,RBMS1,TLE4,NRK,RBFOX1,KCP,GATA6,PLA2G4A,ELF4,NLGN1,FGFR4,PDGFRA,DMD,ZBTB4,TNS1,C16orf52,NR2F1,SEMA4G,ADD3,STAT5B,EPHA3,TBX2	2.20088e-05
V$POU6F1_01	POU6F1	15155	168	1860	42	4.10042e-06	CACNA1C,PPARGC1A,BNC2,KCNMA1,USP11,VGLL3,NTNG2,EFEMP1,RHOBTB1,NR2F1,CSRNP3,CELF2,CASQ2,CFL2,CBX6,DTNA,RBMS1,MBNL1,PPM1L,PRICKLE2,TENM1,CXCL13,ETV5,PLAG1,NCAM1,LMO3,RORA,NDP,EYA1,FYN,MPPED2,CTSK,PCDH7,PCDH18,OLFML3,FHL5,MEIS1,MEIS2,PRIMA1,RBFOX2,COL1A2,PDZRN4	2.54723e-05
V$CEBP_Q2_01	CEBPA	15155	214	1860	50	4.29264e-06	KRT23,DOCK3,CDKN1C,ALDH1A2,RHOB,RFTN1,KLF12,TSHZ3,PRKG1,PER1,MLH3,FMO2,NRXN3,EFEMP1,RARB,ANGPT1,BNC2,SEMA6D,CALD1,ZFP36L1,ETV5,NFIL3,CFL2,TP63,SPRY4,MBNL1,CRIM1,ANO1,ID3,PLA2G4A,TENC1,SPRED1,PLCB2,NDP,ADAMTS5,EYA1,SIK3,DMD,SLIT3,LMO4,PTEN,DCN,PCDHGC3,PCDH7,TCF7L1,SDPR,PPL,TFE3,NRP2,SIRPA	2.63997e-05
V$PAX4_03	PAX4	15155	191	1860	46	4.34285e-06	TGFB1,ADAMTS12,TGFB3,CDKN1C,KANSL1L,NRG1,NTN4,DPYSL2,FLT1,BBX,ANK2,MAP1A,MAP1B,ZNF532,NFATC4,CBX6,NFE2L1,ARMCX4,CAMK2G,RHOBTB2,VCAN,BTK,RBFOX1,SPTAN1,PAK1,TLN1,KCNN3,PRKAR2B,CERCAM,LMO3,NLGN3,SLC25A4,FGFR1,GNAO1,HIF3A,ST8SIA1,SLC41A1,ITGA5,PPAP2B,AJUBA,MMP14,PCBP4,PBX1,NR2F1,NLGN2,NDN	2.64441e-05
V$POU3F2_02	POU3F2	15155	197	1860	47	4.51823e-06	SEMA3A,CYP4B1,BMP5,DPYD,C20orf112,ANKRD11,PLAG1,NPTX2,PNMA1,KCNT2,BBX,NUDT3,LMNA,CSRNP3,RARB,HOXD10,ZSCAN21,BST2,PIK3R1,ACTG2,ZNF423,ITSN1,ASPA,SMARCA2,SCUBE3,DGKG,FGF7,LPHN1,PLCD4,SCRN1,CCDC80,DIXDC1,SLC24A3,EYA1,RRAS,LMO4,PTEN,DCN,SLC22A17,ZEB2,MEF2C,EMILIN3,C16orf52,ADD3,CCDC107,MAF,PDZRN4	2.72422e-05
V$LHX3_01	LHX3	15155	152	1860	39	4.5784e-06	KRT23,COL4A3,COL4A4,SULF2,KLHL5,SSPN,FBLN2,RARB,ANGPT1,CELF2,OSR2,SEMA3C,TP63,UNC5B,ARHGAP44,MBNL1,RBFOX1,MTSS1,KCP,KCNMA1,CXCL13,ITGA8,KCNN3,ID3,ROBO1,LMO3,RORA,DIXDC1,NLGN2,GNAO1,PRKG1,DMD,TLE4,TSHZ3,PCDH10,C16orf52,ZEB2,RGS12,PDZRN4	2.73371e-05
YATGNWAAT_V$OCT_C	UNKNOWN	15155	262	1860	58	4.6991e-06	TRERF1,RHOB,ARHGAP4,KANSL1L,BMP5,DPYSL3,NPTX2,ALDH1A2,IRX5,MRAS,NRXN3,KCNT2,RARB,NUDT3,SLC24A3,CSRNP3,MAP1B,MBNL2,TSC22D3,SGCA,BST2,ACTG2,SH3BGRL,ITSN1,ANG,TRPS1,NAP1L5,SCRN1,PRICKLE2,SRF,MCC,KCNN3,DGKG,LPHN1,CDK14,LMO3,PLCB2,CCND1,SORBS1,ATP1B2,EYA1,CCDC80,RRAS,LMO4,PTEN,DCN,NFIA,NOS1,TP53INP2,ZEB2,EMILIN3,ZFX,GPRC5B,PDZRN4,CCDC107,PDZD2,MAF,C14orf37	2.7788e-05
CATTGTYY_V$SOX9_B1	SOX9	15155	299	1860	64	5.06437e-06	ZNF711,CDKN1A,B3GALT2,SLC6A9,FLI1,TEAD1,IGF1,BNC2,BMP5,FAT4,PRDM8,ANKRD11,KRT14,TRIB2,VWF,DLC1,NUDT3,MYLK,CALD1,MAOB,PLXDC2,MAP1B,NUMBL,TUBA1A,CFL2,RASSF2,GFRA1,RBMS1,FOSL2,KLHL13,EIF4EBP2,MTSS1,GRK5,PSIP1,HSPG2,NAV1,MYO18A,TENC1,CLIC4,LMO3,FGF10,DAB2IP,FGFR1,GNAO1,ADAMTS5,HSD11B1,MAPK3,DMD,PBX1,EGFLAM,CHN1,PCBP4,ABLIM3,NDRG2,MPPED2,SPECC1,PANK1,PCDH18,CNN1,CD96,CNN3,MEIS1,JAKMIP2,VCL	2.96628e-05
V$FOXO1_02	FOXO1A	15155	198	1860	47	5.23162e-06	ZNF711,TRERF1,CDKN1A,TGFB3,CDKN1C,RORA,NRG1,PAK1,KLF12,TSHZ3,TBX4,FOXO1,SEMA6D,CSRNP3,CLIP2,TSC22D3,ETV5,DTNA,CFL2,CAMK2G,FOSL2,INSIG1,MRGPRF,IL6ST,EHD1,EIF4EBP2,TENM1,RASD1,PLAG1,LIX1L,FGF10,DIXDC1,GNAO1,PITPNC1,GCNT2,LMO4,MDK,EZH1,MDGA1,TMEM71,ST5,PCDH18,ITGB8,NR2F1,MEIS2,TBL1X,RASD2	3.03533e-05
V$HAND1E47_01	HAND1	15155	204	1860	48	5.39955e-06	FZD1,IL11RA,NRG1,LAPTM4A,DPYSL2,CCDC88A,VWF,DLC1,EYA1,PELO,CALD1,CALM1,NFATC2,RBMS3,SV2A,SBSPON,ZSWIM8,FAM46A,RNF112,COL27A1,NRK,GPR173,MBNL1,SFXN3,DDIT4L,TENM1,ACTG2,LMO3,LIX1L,TNKS1BP1,EMID1,MAMDC2,ITGA1,C7,MAPK3,DMD,SLIT3,RUNX1T1,LMO4,MMP14,CDC42EP3,PLP2,ARMCX1,MEF2C,ZFP36L1,BTBD3,HSD11B1,STAT5B	3.10348e-05
V$CDX2_Q5	CDX2	15155	193	1860	46	5.84738e-06	PLSCR4,TRERF1,CACNA1C,LSAMP,PPARGC1A,ARL4A,DPYD,SBSPON,RGN,PNMA1,CXCL13,ALDH1A2,NID2,ANGPT1,TCF21,SLIT3,MBNL2,DMD,AMOT,DTNA,HECTD2,CFL2,ECM2,PPP1R12A,BACH2,BTK,MBNL1,DCHS1,NAV3,BNC2,ROBO1,PLAG1,LMO3,PAPPA,C1QTNF7,CHST2,ASB2,TLE4,PCDH7,VIT,MEIS1,MEIS2,PDZRN4,EPHA7,TBX5,WDR47	3.32976e-05
V$ARP1_01	PITX2	15155	121	1860	33	6.01493e-06	ZNF711,TRERF1,TGFB3,FAM65B,IL11RA,ARL4C,BMP5,FCHSD2,B3GALT2,SPARC,COL16A1,PDGFB,ZNF532,MMP28,ACKR3,CFL2,ZSWIM8,ELF4,CACNA1G,SORBS1,LTBP3,C1QTNF7,DMD,SLITRK6,RUNX1T1,PITPNC1,MYOCD,GPR124,BAHD1,HSPB8,ZFX,HAPLN1,PDZRN4	3.39374e-05
V$AP4_Q6	TFAP4	15155	171	1860	42	6.61907e-06	OBSCN,FILIP1,NES,ZSWIM8,COL7A1,PHLDB1,ARNT,BCL11B,RAMP2,EYA1,MYLK,OLFML1,RASGRF2,PRICKLE1,RBMS3,ASB5,EPHA2,FOSL2,SPTBN1,RASGEF1A,MYL6B,GATA3,KCNMA1,SMARCA2,ID3,GAS7,TRPC4,ELF4,CACNA1G,FNDC5,SORBS1,RASL12,WNT4,HSD11B1,ARHGEF2,EMP3,TMEM100,PGF,FBXL21,PDE3A,EMILIN3,CBX6	3.70066e-05
V$FOXD3_01	FOXD3	15155	149	1860	38	7.03413e-06	TGFB2,PPP1R3C,CRIM1,BNC2,KLF12,BCL11B,NRXN3,ETV5,COL13A1,KCNQ5,CALD1,IER3,CACNA1C,DTNA,TLE4,SLIT3,RBFOX1,PRICKLE2,BAI3,ANKRD11,SCUBE3,PLAG1,LMO3,RORA,MYOCD,DIXDC1,GNAO1,DMD,GNAZ,RUNX1T1,LMO4,FYN,ANGPTL1,ZEB2,MEF2C,NR2F1,PRIMA1,EPHB1	3.89729e-05
V$STAT5B_01	STAT5B	15155	183	1860	44	7.28136e-06	ETV5,TCEA2,BMP5,ITPKC,NRXN3,RARA,ZEB2,WIPF1,ADAMTS4,PDLIM1,SERPING1,CLU,GRB10,NFIL3,ENPP2,TMLHE,ZNF423,KCNJ8,BTK,LAPTM4B,ADCK4,APBB1,LAMA2,KCNN3,CNRIP1,PRKAR2B,TENC1,PLAGL1,LSAMP,C1QTNF1,SYNPO,TSPAN4,SRPX,C7,PLEC,RRAS,AJUBA,SLC38A5,TMEM100,MECP2,PALLD,ZYX,OLFML3,PCOLCE	3.99825e-05
TTAYRTAA_V$E4BP4_01	NFIL3	15155	212	1860	49	7.32634e-06	ARG2,MPP2,GPM6A,ARNT,USP2,DPYSL2,PRDM8,MSRB3,NPTX2,SERPINE2,ZDHHC14,HECTD2,MYLK,CRIM1,CALM1,RGL1,PRICKLE1,MBNL2,TSC22D3,NFIL3,HS6ST2,AHNAK,RHOBTB2,ARHGAP44,UNC5C,OSBPL6,ANO1,FNBP1,ETV5,ID4,TENC1,SPRED1,SPRY4,PRKG1,C1QTNF7,EYA1,DMD,LMO4,CX3CL1,FAIM2,NOS1,MECP2,PREX2,IL6ST,PRNP,RBFOX2,SMAD3,WDR47,LARGE	3.98734e-05
V$HNF1_Q6	TCF1	15155	155	1860	39	7.58006e-06	SEMA3A,TIAF1,COL4A5,COL4A6,FLI1,PPARGC1A,DPYD,FAM20C,PHLDB1,SULF2,PNMA1,NRXN3,RARB,ANPEP,HOXD10,PRICKLE1,MBNL2,RBMS1,TLE4,NRK,LPP,ASPA,KCP,TENM1,PLAG1,RORA,ELF4,FGFR4,PDGFRA,PDLIM1,DMD,ZBTB4,C16orf52,ZEB2,SEMA4G,RASGRF2,TBX2,CCND2,PDZRN4	4.08924e-05
RAAGNYNNCTTY_UNKNOWN	UNKNOWN	15155	117	1860	32	7.75694e-06	S100A9,LSAMP,PPARGC1A,FCHSD2,FBLN5,IGF1,NRXN3,CDC42EP4,PELO,CRIM1,WNT2,PDGFB,ZFP36L1,TUBA1A,ID3,ENPP2,TLE4,RBFOX1,ACTB,BAI3,MCAM,SCUBE3,PLAG1,PYGM,RORA,ITGA1,TMEM35,RUNX1T1,ITGA7,DYSF,PBXIP1,FOXF2	4.14828e-05
V$IK2_01	UNKNOWN	15155	207	1860	48	8.23985e-06	PMP22,CRYAB,BOC,AHNAK,USP2,KLF12,PPP1R12A,MYH11,ZEB1,ARAP3,VSNL1,IGFBP6,PPAP2B,NFIA,RBMS1,NFATC4,GPM6A,SGCD,ERC1,EPHA2,SPEG,FOSL2,GRK5,ARHGAP44,RBMS2,ASPA,ACTB,KBTBD8,SORBS3,PAK3,SLCO3A1,RORA,MYOCD,LTBP1,NDP,ACTN1,WNT4,RUNX1T1,PDGFC,MXRA8,RNF122,TTN,CDH5,CACNA1C,SLC26A10,OSR2,CNTN1,NRP2	4.36854e-05
V$PBX1_01	PBX1	15155	184	1860	44	8.45194e-06	ZNF711,TRERF1,COL4A5,EMCN,COL4A3,COL4A4,STAT5B,SLC6A9,BNC2,DPYD,PRDM8,RARB,ANGPT1,CALD1,CSRNP3,HOXD10,ZNF532,WFDC2,SLC18A2,COL4A6,TLE4,DAB1,MBNL1,SCN7A,PPM1L,PRICKLE2,PAPPA,CCND1,LTBP1,NDP,SLC43A3,MRVI1,FEZ1,PCDH10,PCDH7,PBXIP1,OLFML3,PREX2,RBFOX2,CAMK1G,TBL1X,SMTN,CCND2,PDZRN4	4.44269e-05
RGAANNTTC_V$HSF1_01	HSF1	15155	354	1860	72	9.00755e-06	COL4A5,TRERF1,CRYAB,SEMA3A,TPM2,EVA1C,COL4A6,NDNF,MAP6,BNC2,COL6A3,FLNC,SYNM,FBLN5,ISYNA1,RBPMS,COL13A1,PNMA1,NRXN3,FSTL3,ARHGAP21,PLXDC2,PLEC,MBNL2,HOXD13,NFATC4,SCUBE3,AMOT,ENPP2,EPHA2,TP63,G0S2,JAM3,EHD1,TRPS1,GATA3,ITGA8,KANK4,PAK3,LHFPL2,RASGEF1A,CNTFR,ZER1,CASQ2,MYOCD,TMEM71,PARVB,CACHD1,ST8SIA1,C7,CHST2,DMD,DNAJB5,ID4,FHL1,ATP1B2,RBFOX1,PIP5K1C,MMP16,ME1,PCDH10,PTGIS,MEF2C,HSPB8,PLXNA2,HSP…	4.69461e-05
V$CACCCBINDINGFACTOR_Q6	UNKNOWN	15155	214	1860	49	9.62247e-06	PMP22,MICALL1,CDKN1A,BOC,ZCCHC14,SLC6A9,NRG1,SPRY2,FLNC,PHLDB1,JPH4,RARB,RARG,CALM1,ZNF532,RBMS3,CASKIN2,ETV5,AHNAK,SPEG,GRK5,EFEMP2,MTSS1,SEMA3B,FOXF2,ID3,C1S,CNTFR,CORO6,LMO3,SPRY4,GNAI2,SORBS1,GNAO1,TMEM35,TAGLN,ITGA5,EPB41L3,NIPAL3,PTGDS,PCBP4,JAKMIP2,ITGB4,PLS3,ADCY5,MEIS1,ZFX,TBL1X,EPHA7	4.97296e-05
V$PAX4_02	PAX4	15155	168	1860	41	1.00235e-05	SEMA3A,RHOQ,NFIA,SEMA3C,PRDM8,NTNG2,ARRB1,PTPRG,MAP1B,HOXD10,PPAP2B,MBNL2,TSC22D3,SGCD,SLC20A2,SDPR,TRPS1,KCP,AUTS2,LAMB1,CHRDL1,RORA,DIXDC1,HIF3A,TMEM35,EYA1,PTPN21,VIT,SMOC1,ITGA7,RBFOX1,ZFP36L2,AQP3,PTGFR,PCDH18,PLXNA2,MEIS2,BTBD3,PDZD2,TBX5,PDZRN4	5.13703e-05
V$MMEF2_Q6	UNKNOWN	15155	191	1860	45	1.01182e-05	SEMA3A,CKM,FILIP1,USP2,BNC2,FLT1,SSPN,TBX4,RHOBTB1,PDLIM1,MBNL2,MYL6B,DMD,SV2A,SLCO2A1,NFIL3,CFL2,TP63,FAM46A,DNAJB5,EHD1,PENK,ASPH,GPR153,BAI3,ACTG2,LMO3,WFDC1,FLRT3,LPHN2,EYA1,PRRT2,GYPC,RUNX1T1,DMPK,CDK14,HAPLN1,CDC42EP3,LRRN3,NR2F1,HSPB1,ADD3,HSPB7,CRTAP,NRP2	5.14274e-05
V$GATA1_05	GATA1	15155	198	1860	46	1.19651e-05	TPM1,TGFB2,COL4A3,COL4A4,FILIP1,FLI1,KLF12,HIC1,TMEM86B,TMEM47,VSNL1,TBX4,KRT15,RARB,PTPRG,CSRNP3,SLC14A1,TSC22D3,PAPPA,AMOT,IL17RE,LHFPL2,HOXA13,TRPS1,KCNJ15,CD40,GATA6,ID3,PALM,PLAGL1,CCDC80,NDP,NR3C1,RUNX1T1,LMO4,FERMT2,CDH2,PCDH9,RSBN1L,SDPR,RBFOX2,SMAD3,GPR126,PDZD2,MAF,PDZRN4	6.0316e-05
V$AFP1_Q6	ZHX2	15155	204	1860	47	1.22116e-05	TRERF1,TIAF1,NDUFB8,FLI1,SULF2,KCNMA1,DPYD,DSCAML1,DPYSL2,DPYSL3,C20orf112,FBLN2,EFEMP1,BBX,CALD1,HOXD10,MAP4,C15orf41,C12orf75,SLC18A2,DTNA,RBMS1,SPTB,SDPR,CALCOCO1,RBFOX1,DMPK,TENM1,KCNN3,JAZF1,CHRDL1,MYOCD,RBFOX2,PDGFRA,PCDHGC3,LMO4,EPB41L3,SEMA3C,CDC42EP3,TMEM71,S1PR1,ZEB2,NR2F1,MEIS2,FOXF2,EPHA7,PDZRN4	6.10582e-05
V$FOXM1_01	FOXM1	15155	188	1860	44	1.50909e-05	SEMA3A,LSAMP,PPARGC1A,BNC2,ITPKC,DPYSL3,TGFB3,NPTX2,ALDH1A2,VSNL1,RARB,FSTL3,OLFML1,RASGRF1,NFATC4,KCNJ3,TLE4,RUNX1T1,PITX1,MTSS1,ADCK4,CRIM1,NRG2,EMP3,PLAG1,ANP32E,NCAM1,ARHGAP9,CASQ2,TNKS1BP1,EBF1,HSD11B1,DMD,LMO3,LMO4,ATP1B1,MDGA1,JAKMIP2,PCDH9,MEF2C,NR2F1,RGS12,MEIS2,MAF	7.4846e-05
V$FOXO3_01	FOXO3A	15155	200	1860	46	1.5764e-05	SEMA3A,CDKN1C,NRG1,TSPAN4,KLF12,BIN1,TGFB3,BCL11B,TBX4,FOXO1,RARB,KITLG,CSRNP3,CLIP2,MBNL2,PDGFRB,ETV5,DTNA,PDK4,ENPP2,CFL2,NTRK3,TRPC4,MBNL1,RBFOX1,TENM1,SCUBE3,MRGPRF,PLAG1,LMO3,LIX1L,DIXDC1,C1QTNF7,ITGA3,SLITRK6,EZH1,CDK14,CPVL,TMEM71,NR3C2,PCDH18,ZEB2,GFRA1,MEIS2,TBL1X,PDZRN4	7.75588e-05
V$OCT1_02	POU2F1	15155	150	1860	37	2.06956e-05	SEMA3A,PKNOX2,CACNA1C,RGL1,BNC2,DPYSL2,COL9A1,PRDM8,NPTX2,ZBTB4,NRXN3,PPARGC1A,GFOD1,DTNA,TRPC4,ENTPD1,MBNL1,TRPS1,TENM1,SMARCA2,KCNN3,CHRDL1,PLAG1,NRK,FGFR1,GNAL,DMD,RUNX1T1,VGLL3,DCN,ITGAL,NFIA,LRRN3,MEIS1,JAM3,LTBP1,PDZRN4	0.000101014
V$RORA1_01	RORA	15155	191	1860	44	2.29195e-05	B3GALT2,MPP3,ACSL4,GPR161,FLI1,PCDH18,NELL2,MCC,PBXIP1,CCDC88A,ANGPT1,MYLK,PSIP1,ZFP36L1,RBMS1,SLC18A2,DTNA,IL17RE,SYNE1,SPTAN1,RBFOX1,ASPH,RYR1,STK38,BTBD3,NAV1,ESPN,CHRDL1,LMO3,EGFLAM,TMEM35,MRVI1,ATP1B2,DCUN1D4,NDRG2,CX3CL1,ENO3,ATP8B2,MEF2C,JAKMIP2,FBXO30,CNTFR,EPHA7,LARGE	0.000110988
V$NF1_Q6_01	NF1	15155	209	1860	47	2.37799e-05	TRERF1,MPP2,CACNA1C,RHOQ,SAMD12,B3GALT2,CD82,JPH4,EXTL3,EFNB1,LMNA,RARB,RHOJ,MBNL2,SV2A,KCNH2,SLITRK6,SLCO2A1,GPR173,MBNL1,MTSS1,STON2,DDIT4L,MCAM,NAV2,JAZF1,DNAJB4,SYT9,NTNG2,NLGN3,LGR6,TMEM35,ZSWIM8,RRAS,FBLIM1,C4orf33,PTGDS,NFIA,TSLP,PCDHGC3,PGF,BAHD1,ITGB8,SLC2A4,RBFOX2,STAT5B,PDZRN4	0.000114255
GTGGGTGK_UNKNOWN	UNKNOWN	15155	221	1860	49	2.39493e-05	TPM1,A2M,TUB,ACSL4,BAHD1,KLF12,DTNA,SPARC,IGF1,LRCH2,PTPRG,PDGFB,ZFP36L1,HOXD13,CALM3,CASKIN2,MMP28,KCNH2,HBEGF,WNT2,COL27A1,SPTB,SLIT3,KCNQ5,MTSS1,SEMA3B,PER1,PKP1,PAK3,CHRDL1,FGF10,IGFBP6,GNAI2,SORBS1,ITGA2,NR3C1,SOCS1,EPB41L3,DCN,PCBP4,PCDH10,PANK1,RBMS3,PGF,ATP2B4,CTSW,GPR132,FAM212B,ADD3	0.000114177
V$CREBP1_01	ATF2	15155	151	1860	37	2.42234e-05	ZNF711,MPP2,GPM6A,FNBP1,USP2,PRDM8,NPTX2,SERPINE2,CRIM1,CALM1,CELF2,MBNL2,TSC22D3,SYT11,NFIL3,HS6ST2,AHNAK,RBMS2,RHOBTB2,ARHGAP44,UNC5C,OSBPL6,ANO1,ETV5,ID4,TENC1,SPRY4,PRKG1,EYA1,DMD,LMO4,MECP2,PREX2,PRNP,SMAD3,WDR47,LARGE	0.000114595
YTAATTAA_V$LHX3_01	LHX3	15155	140	1860	35	2.52464e-05	KRT23,ADAMTS10,SEMA3A,FZD7,BNC2,SSPN,SULF2,IRX5,DLC1,MAP1B,IER3,ZNF423,TP63,TLE4,ARHGAP44,DHX38,MBNL1,PITPNC1,MTSS1,ITGA8,OSR2,LMO3,RORA,ELF4,DIXDC1,NLGN2,GNAO1,DMD,RUNX1T1,LMO4,PRDM8,C16orf52,ZEB2,ADD3,PDZRN4	0.000118523
TTCYNRGAA_V$STAT5B_01	STAT5B	15155	246	1860	53	2.64442e-05	ETV5,TCEA2,LSAMP,ITPKC,C20orf112,FLT1,KCNJ8,NRXN3,RARA,NFIL3,TEAD1,SEMA6D,WIPF1,ADAMTS4,PDLIM1,SERPING1,CLU,NFATC4,MYO18A,PIK3R1,ENPP2,TMLHE,ZNF423,BACH2,GPR153,BTK,LAPTM4B,RBFOX1,ASPH,KBTBD8,ADCK4,LAMA2,KCNN3,GRB10,PRKAR2B,TENC1,PLAGL1,PPP1R9B,C1QTNF1,IL18BP,SRPX,C7,PLEC,RRAS,SLC38A5,TMEM100,MECP2,PALLD,ZYX,OLFML3,CCND2,RBFOX2,PCOLCE	0.000123206
V$FREAC2_01	FOXF2	15155	204	1860	46	2.68878e-05	CDKN1A,DOCK3,CDKN1C,ETV5,IGF1,NRG1,BMP5,KLF12,KY,TGFB3,BCL11B,TBX4,RARA,DSTN,KCNQ5,CALD1,CLIP2,MBNL2,VIT,PAPPA,SCUBE3,DTNA,AXL,ENPP2,FOSL2,TRPC4,MBNL1,LMO4,PAK1,MCC,RASD1,MRGPRF,PLAG1,LMO3,RORA,PLCB2,EXT1,EYA1,PITPNC1,MRVI1,EZH1,DENND5A,PPAP2B,PCDH18,IL6ST,SLC2A4	0.000124331
V$ZIC1_01	ZIC1	15155	210	1860	47	2.70576e-05	PMP22,TRERF1,CRYAB,S100A4,TPM2,ACSL4,ANKRD13A,NRG1,NLGN3,KLF12,BAHD1,NELL2,EYA4,CCDC88A,FSTL3,MAP1B,PLXDC2,PDGFB,CASKIN2,KCNH2,BTG1,EFEMP2,UNC5C,MBNL1,FAM126A,SEMA3B,LMNA,SAMD12,GATA6,NLGN2,CERCAM,MAP1A,FGF10,SPRY4,DGKH,COL7A1,GNAO1,ARHGEF17,RORA,SLIT3,DNAJB5,PCBP4,PGF,ATP2B4,NOTCH1,DCTN3,MAF	0.000124182
V$ETS2_B	ETS2	15155	241	1860	52	3.00756e-05	DAB2IP,PCDH7,IL11RA,S100A9,ARHGAP4,B4GALNT1,KLF12,PPP1R12A,TBC1D10C,SPARC,IGF1,ARAP3,ANGPT1,SPATA6,PSIP1,DLC1,CD248,ZNF532,TSC22D3,VWA5A,CDH5,EPHA2,CORO1C,CAMK1D,TLN1,FLI1,RBMS2,PAK3,ANGPTL1,POU2AF1,PPP1R9B,EGFLAM,DIXDC1,FLNC,RASA3,FGFR4,GCNT2,PLEKHH2,FAM20A,FYN,TMEM100,TMEM71,PGF,ATP8B2,ZEB2,ZMAT3,CTSW,RGS12,ARHGEF6,MEIS2,VCL,HAPLN1	0.000137011
V$ATF3_Q6	ATF3	15155	199	1860	45	3.03887e-05	CDKN1A,OLFML2A,GPM6B,DES,PPARGC1A,PLCD3,IGF1,CHGB,FLRT3,MAP1B,ZFP36L1,MBNL2,CFL2,SLC18A2,MYL6,EPHA2,SPEG,DUSP3,EHD1,PITPNC1,OSR1,MCAM,PER1,HS6ST2,PAK3,CORO6,DAAM2,LMO3,ZSWIM8,CACNA1G,CCND1,DNAJC1,WNT4,HSD11B1,PTPRU,MBNL1,DNAJB5,LMO4,MXRA8,BRE,GNL1,ABR,GEM,PBXIP1,CNN3	0.00013742
V$MSX1_01	MSX1	15155	130	1860	33	3.05128e-05	PMP22,TRERF1,FLNA,COL6A3,PCDHGC3,RARB,CALM1,ZNF532,ASB5,NT5DC2,COL27A1,SPTB,RBFOX1,SYT9,ETV5,DNAJB4,KCNAB1,SPRY2,NDP,MAML2,EYA1,SIK3,RUNX1T1,WRAP53,CCDC3,MDGA1,FAM13B,CDH5,PDZD2,NR2F1,VCAM1,EPHA7,C14orf37	0.000136974
V$MYB_Q6	MYB	15155	205	1860	46	3.06186e-05	B3GALT2,IL11RA,FLI1,PCDH9,RGN,KRT14,PNMA1,RARG,IGFBP4,IGSF1,PRICKLE1,MAP4,WFS1,MYO18A,ANK2,MYL6B,TRPC1,MB,DDR2,ASPA,OSR1,CHRDL1,ID3,ID4,TENC1,S1PR2,CACNA1G,NR3C2,SSBP2,LTBP1,TMEM35,GCNT2,RUNX1T1,C20orf112,CDK14,CHN1,FYN,TOX2,TOR1AIP1,SYNPO,ZYX,ARHGEF6,PPP4R4,RCAN2,FBXL2,MSN	0.000136452
V$OCT1_05	POU2F1	15155	182	1860	42	3.33269e-05	TRERF1,RHOB,GPM6A,ARHGAP4,EBF1,BNC2,C20orf112,DPYSL3,LRRN3,MRAS,PKNOX2,KCNT2,RARB,NUDT3,RHOBTB1,SLIT3,CSRNP3,ZFP36L1,ARMCX4,DTNA,ZNF423,BTK,SVIL,LPP,NFYB,PRKCB,KCNN3,DGKG,LPHN1,LMO3,EMILIN3,FGFR2,DMD,RRAS,PTEN,VGLL3,DCN,NOS1,TCF7L1,STAT4,GPRC5B,NRP2	0.000147453
V$NFKAPPAB65_01	RELA	15155	188	1860	43	3.38958e-05	KRT23,GPM6A,KANSL1L,ZEB1,ITPKC,TRIB2,KCNT2,COL16A1,CSF1R,ILK,IER3,CASKIN2,RASSF2,TCEA2,RRAS,RBMS1,TP63,GRK5,TRPC4,CALCOCO1,ADCK4,MAML2,MOB3C,TNFRSF1B,SMOC1,LIX1L,IER5,S1PR2,EBF1,WNT4,KY,PRRT2,ARHGEF2,WRAP53,ATP1B1,PCBP4,PCDH10,TSLP,ENO3,IL6ST,CD40,TFE3,CCDC107	0.000148899
V$FOXO4_02	MLLT7	15155	212	1860	47	3.48894e-05	TRERF1,TGFB3,CDKN1C,NRG1,IL6ST,FLNC,TBX4,FOXO1,ETV5,RARB,PLXDC2,PAPPA,SCUBE3,DTNA,PDK4,ENPP2,CFL2,CSRNP3,NTRK3,TRPC4,MEIS2,EHD1,RBFOX1,NAP1L5,SLMAP,TSPAN4,RASD1,PALM,MRGPRF,PLAG1,LMO3,LIX1L,DIXDC1,KLF12,GNAO1,NR3C1,RUNX1T1,PITPNC1,EZH1,MXRA8,MDGA1,TMEM71,PCDH18,ITGB8,GFRA1,CNR1,PDZRN4	0.000152177
V$AP1_Q2	c-jun	15155	201	1860	45	3.94174e-05	ROCK2,VIM,NEFH,HOXA13,USP2,BNC2,FLNC,KY,DSTN,LMNA,IGFBP6,MAP1A,MAP4,PDGFRB,CALM3,PAPPA,KCNH2,EPHA2,FAM46A,COL27A1,FLI1,LPP,LAMB3,DCHS1,SMARCA2,ID1,ETV5,NHS,SCRN1,PPP1R9B,TGFBR2,NDP,LTBP3,STAT5B,MAPK3,PITPNC1,RAB37,CORO1C,DCN,PCDH9,MEIS2,GSN,HSPB7,LYVE1,PLCD1	0.000170716
V$LYF1_01	UNKNOWN	15155	207	1860	46	3.95405e-05	ITGB4,IL11RA,GPM6A,S100A9,FLI1,BNC2,NLGN3,JPH4,ANGPT1,HSD11B1,CALD1,IGFBP6,ADAMTS4,PRICKLE1,PDGFRB,NR3C2,RARG,SPEG,EPHA2,AHNAK,BMP1,ARHGAP44,PELI3,ASPA,KCNJ15,MLTK,AUTS2,NRG2,FGF10,MYOCD,PLCB2,ITGA2,EYA1,PLEC,ITGA7,DMPK,RBFOX1,PANK1,PLP2,BAHD1,MEF2C,GFRA1,MEIS1,RYR1,HAPLN1,CDC42EP3	0.000170052
V$MEF2_01	UNKNOWN	15155	99	1860	27	4.0958e-05	TPM2,TIAF1,CKM,DPYSL3,SSPN,COL13A1,PDGFRA,TIMP2,MBNL2,C15orf41,SH3BGRL,ASPH,TTYH2,SMARCA2,JPH2,FAM46A,WFDC1,CASQ2,NDP,EYA1,ITGA7,CDC42EP3,S1PR1,MEF2C,AKAP12,HAPLN1,EPHB1	0.000174925
V$NKX25_02	NKX2-5	15155	190	1860	43	4.42586e-05	TPM2,TIAF1,RORA,CACNA1C,GJA1,FLNA,KLF12,FLT1,C15orf41,PTPN21,PPAP2B,MBNL2,CFL2,KCNJ3,SLC16A14,ZNF423,KLHL13,NAP1L5,DAB1,SYT9,DNAJB4,PLAG1,FGF7,LMO3,FGF10,LTBP1,FLRT2,EYA1,SIK3,DMD,LMO4,RNF39,LPHN2,NELL2,AQP3,CTSK,PCDH9,C16orf52,RGS12,NOTCH1,MEIS2,TBL1X,PDZRN4	0.000187718
V$TATA_C	TAF	15155	196	1860	44	4.46066e-05	TGFB2,TGFB3,TIAF1,MYH3,GJA5,BIN1,SEMA3A,MYH11,BCL11B,KITLG,SLIT3,HOXD10,NFATC2,PDGFRB,ASB5,GNAZ,CFL2,PPP1R12A,KCNJ8,MYLK,TRPC4,SETBP1,CALCOCO1,RBFOX1,ACTB,LMOD1,GRK5,KCNK3,SRF,NAV3,PRKAR2B,DUOX2,SVIL,LTBP1,EYA1,TAGLN,ARHGEF2,PBX1,PANK1,CD96,EPAS1,SDPR,AKAP12,MAF	0.000187898
V$AP1_01	c-jun	15155	208	1860	46	4.48418e-05	TINAGL1,CDKN1A,GSTP1,TGFBR2,COL7A1,ADRA1A,ANGPT1,LMNA,CPA6,MAP4,HS6ST2,ASB5,RBBP7,DTNA,HBEGF,EPHA2,COL27A1,BTK,SYNGR1,NUDT10,ADCK4,SMARCA2,SCUBE3,CDH23,MRGPRF,COL5A3,SPRED1,PPP1R9B,NDP,TAGLN2,EYA1,PLEC,DMD,EMP3,SNCG,ATP1B1,CDK14,PEA15,MECP2,KBTBD8,HSPB8,HEPH,FAM46B,VCL,SERPINB5,PLCD1	0.000187604
V$STAT_Q6	UNKNOWN	15155	208	1860	46	4.48418e-05	TCEA2,PPARGC1A,GJA5,C20orf112,RARA,RARB,TCF21,CALD1,SLC25A4,PRICKLE1,NFIA,CLU,NFATC4,ENPP2,SPEG,FOSL2,KCNJ8,NTRK3,BACH2,ASPH,ADCK4,RYR1,NFYB,JPH2,ETV5,SLC38A5,TENC1,LSAMP,PPP1R9B,DGKH,IL18BP,NDP,FLRT3,DZIP1,EYA1,DMD,LMO4,MMP14,TMEM100,CDC14B,S1PR1,ARHGEF6,LAPTM4B,ADD3,PDE11A,FGFR2	0.000186336
V$FAC1_01	FALZ	15155	179	1860	41	4.93359e-05	SEMA3A,TIAF1,FILIP1,EPS8,C20orf112,SMARCA2,EYA4,IGF1,PNMA1,NRXN3,EFNB1,LRCH2,ITGB8,PDGFRB,CALM3,PAPPA,RBMS1,CALCOCO1,NKD1,SORBS3,KCNMA1,NAV3,ID4,ROBO1,LMO3,LIX1L,CACNA1G,NR3C2,SRPX,EYA1,ITGA3,RNF122,MPPED2,FBLN2,OLFML3,NR2F1,LPHN3,CCSER2,EMCN,NRP2,TBX5	0.000203635
V$GFI1_01	GFI1	15155	209	1860	46	5.07857e-05	PPARGC1A,BNC2,KLF12,C20orf112,IL16,JPH4,C1QTNF7,NRXN3,RARB,ANGPT1,HOXD10,NFIA,ARHGEF2,C15orf41,SLCO2A1,MEIS1,ITSN1,BTG1,MRGPRF,DDR2,MBNL1,CCSER2,BAI3,JAZF1,DNAJB4,PLCD4,NCAM1,LMO3,RORA,EGFLAM,EBF1,PDLIM1,HSD11B1,MPZL2,PBX1,PTEN,FAM20A,NEXN,PANK1,TMEM71,MEF2C,PREX2,PRIMA1,RCAN2,ADD3,PEA15	0.000208221
V$ZIC3_01	ZIC3	15155	209	1860	46	5.07857e-05	TRERF1,CRYAB,KCNK3,NRG1,NLGN3,COL7A1,NELL2,PRDM8,MAP7D1,PTPN14,ANGPTL2,FSTL3,MAP1A,MAP1B,ZNF532,TIMP3,HOXD13,NFATC4,KCNH2,RBMS1,MRGPRF,EFEMP2,SLIT3,SEMA3B,NFYB,LMNA,FAXDC2,ZER1,PYGM,FGF10,GPR173,NLGN2,GNAO1,EXTL3,ZSWIM8,PCBP4,ADAMTS1,PCDH10,CTSK,ATP2B4,FAM212B,CNTFR,HSPB7,CHST3,MAF,EPHB1	0.000206842
V$OCT1_07	POU2F1	15155	122	1860	31	5.13752e-05	TRERF1,TIAF1,C20orf112,BCL11B,RARB,NUDT3,KCNQ5,NFIA,DTNA,HS6ST2,ITSN1,MLTK,ANKRD11,KCNN3,JAZF1,SCRN1,CCDC80,DIXDC1,CCND1,PRICKLE2,NDP,FGFR2,RUNX1T1,LMO4,CDK14,NOS1,NR2F1,HEPH,BTBD3,ADD3,PDZRN4	0.000207867
V$CEBP_Q2	CEBPA	15155	186	1860	42	5.70532e-05	KRT23,CDKN1C,RBPMS,COL4A4,RGN,PER1,ARNT,ALDH1A2,COL13A1,PKNOX2,ANGPT1,COL4A3,PDGFB,PDGFRA,ZFP36L1,MAP4,CLU,NFIL3,CFL2,ZNF423,RHOBTB2,G0S2,SLIT3,C15orf41,ITSN1,SMARCA2,ID3,PLA2G4A,CLIC4,LMO3,SPRED1,CASQ2,PRKG1,TSHZ3,MPPED2,CTSK,PTGIS,TCF7L1,ARHGEF6,TTN,ITPK1,NRP2	0.000229332
V$STAT5A_03	STAT5A	15155	204	1860	45	5.762e-05	TINAGL1,S100A4,S100A9,ACTN1,BMP5,FLNC,DPYSL2,FLT1,LRRN3,MYL6B,BBX,ANGPT1,KITLG,PLXDC2,RARB,TUBA1A,RBMS3,NFATC4,SCUBE3,SV2A,USP11,EFHD1,EPHA2,LMO4,KLHL13,BTG1,STK33,SVIL,TRPS1,MTSS1,ZSCAN18,HSPG2,KCNN3,ID3,LIX1L,SPRED1,CHST9,FLRT3,ITGA2,ITGA7,VGLL3,FAIM2,OLFML3,HEPH,EMCN	0.000230106
V$OCT1_01	POU2F1	15155	198	1860	44	5.76249e-05	RHOB,CACNA1C,KLF12,VGLL3,NRXN3,NUDT3,RHOBTB1,CSRNP3,NFIA,PDGFRB,SGCA,ACTG2,ZNF423,SH3BGRL,RHOBTB2,BTK,TRPS1,ITSN1,NFYB,SRF,MCC,KCNN3,ID3,DGKG,EMILIN3,LMO3,SLC24A3,CCND1,NDP,PRKG1,DMD,SLITRK6,LMO4,PTEN,ATP1B2,PBX1,ID4,MPPED2,CDC42EP3,TP53INP2,ZEB2,ZFX,MAF,PDZRN4	0.000228641
TGAYRTCA_V$ATF3_Q6	ATF3	15155	400	1860	76	6.0222e-05	MICALL1,PLCD3,CA12,EPHA2,GPM6B,ST5,DES,PPARGC1A,PAK1,DNAJC1,FLT1,ABR,DNAJC13,IGF1,RARB,ANGPTL2,CHGB,CALM1,MAP1B,RHOJ,EFS,MYO7A,TAGLN,SLC18A2,CDC42EP4,MYL6,QSOX1,SPEG,COL6A3,DUSP3,MRGPRF,SYNGR1,EHD1,MXRA8,MTSS1,DAPK3,PRICKLE2,OSR1,MCAM,PER1,ID1,DNAJB4,DAAM2,RCAN2,CD74,LMO3,CCL4,CACNA1G,LTBP1,FLRT3,EYA1,TSC22D2,PTPRU,PEG3,PITPNC1,AJUBA,HS3ST3A1,MBNL2,PLN,MYOCD,CFL2,FAIM2,GNL1,TP53INP2,GEM,PBXIP1,CN…	0.000237414
V$E4BP4_01	NFIL3	15155	187	1860	42	6.50067e-05	ZNF711,MPP2,ACSL4,GPM6A,FNBP1,MECP2,RGL1,PRDM8,ANO1,ARNT,PNMA1,ZDHHC14,NFIL3,CRIM1,CALM1,PRICKLE1,MAP4,TSC22D3,SYT11,ECM2,PIK3R1,AHNAK,RHOBTB2,UNC5C,OSBPL6,USP2,ETV5,TENC1,PRKG1,C1QTNF7,DMD,TUBA1A,FAIM2,ANGPTL1,PREX2,IL6ST,PRNP,RAI2,RBFOX2,SMAD3,WDR47,LARGE	0.000254644
V$SMAD3_Q6	SMAD3	15155	182	1860	41	7.35382e-05	FZD1,TGFB2,B3GALT2,GABRE,SLC6A9,CDKN1A,MFAP4,TSHZ3,MAP7D1,EYA4,IRX5,NRXN3,RARB,S100A16,ASAP1,MRC2,ACKR3,KCNJ8,DUSP3,EMID1,NTRK3,PELI3,NLGN2,PAK3,CNTFR,FGF7,SYNPO,CHST9,LTBP1,EBF1,EYA1,ASB2,PLEKHH2,DMPK,AJUBA,SPECC1,ST5,ZEB2,MEIS1,BTBD3,SMTN	0.00028624
V$OCT1_B	POU2F1	15155	200	1860	44	7.40217e-05	ARMCX4,RHOB,GPM6A,ARHGAP4,KANSL1L,RGL1,KLF12,VGLL3,DPYSL3,VSNL1,MRAS,NRXN3,CSRNP3,NFIA,TSC22D3,CACNA1C,PIK3CD,SLITRK6,ZNF423,SH3BGRL,RHOBTB2,BTK,VSTM2A,ITSN1,NFYB,SRF,KCNN3,ID3,LMO3,GPRC5B,NDP,EBF1,PRKG1,DMD,RRAS,PTEN,MPPED2,IFIT2,TP53INP2,PLXNA2,NOTCH1,STAT4,HOXA13,MAF	0.00028631
CCCNNGGGAR_V$OLF1_01	EBF2	15155	256	1860	53	8.1292e-05	TPM1,FOXJ2,CKM,GPM6B,RHOQ,COL18A1,FLT1,CCDC8,TRIB2,ZDHHC14,ABR,FSTL3,CALM1,PLXDC2,ADAMTS4,CD248,EFS,PTAFR,CBX6,ERC1,AXL,HBEGF,ENPP2,ECM2,GRK5,FCHSD2,LPP,MTSS1,SORBS3,DAB1,TENC1,GJC1,GIPC3,POU2AF1,CHRDL1,PLAG1,PDGFC,TNKS1BP1,C1QTNF1,GNAO1,GCNT2,SLC41A1,RUNX1T1,DMPK,TRIM29,PCBP4,MAP4,MDGA1,BAHD1,ZEB2,MEIS2,AKAP12,PDZRN4	0.000312466
V$AMEF2_Q6	UNKNOWN	15155	195	1860	43	8.39979e-05	TPM2,TGFB3,CKM,FILIP1,USP2,BNC2,COL9A1,SSPN,SEMA3A,TBX4,COL13A1,RHOBTB1,PDLIM1,ZFP36L1,MBNL2,SV2A,SLCO2A1,MYL6B,TP63,FAM46A,SPTAN1,PENK,WIF1,PPARGC1A,JAZF1,CHRDL1,CASQ2,GNAI2,NDP,GNAO1,EYA1,ARHGEF2,ITGA7,FLT1,HAPLN1,CDC42EP3,ENO3,S1PR1,TTN,CNTN1,CRTAP,NRP2,PDZRN4	0.000320862
V$PAX_Q6	PAX2	15155	195	1860	43	8.39979e-05	A2M,TGFB3,BLVRB,SPRY2,NRG1,BMP5,P4HA2,MYADM,SEMA3A,VWF,WWOX,SLIT3,TEAD1,IER3,CASKIN2,HBEGF,PPP1R12A,BTG1,LAYN,CALCOCO1,LMO4,GATA3,MOB3C,SERPING1,ETV5,SLCO3A1,NHS,CHRDL1,CD74,S1PR2,FGF10,TNKS1BP1,FLNC,SRPX,EBF1,PPP1R9B,MBNL1,ITGA7,CDK14,ITGB4,ZEB2,MEIS2,NRP2	0.000318881
V$BRN2_01	POU3F2	15155	178	1860	40	9.47753e-05	TIAF1,GPM6A,GNAO1,KLF12,NFIA,NRXN3,ANGPT1,FLRT3,PTPRG,CSRNP3,RHOJ,MBNL2,NFATC4,CACNA1C,C15orf41,TP63,SPRY4,MBNL1,PRICKLE2,TENM1,LAMA4,ETV5,SLCO3A1,FGF10,PLCB2,CCND1,FGFR2,EYA1,PLEC,DMD,SLIT3,TEF,PDGFC,MMP16,NDUFB8,NR3C2,PCDH18,CNN3,EDNRA,PDZRN4	0.000357588
V$HOXA4_Q2	HOXA4	15155	184	1860	41	9.52051e-05	FAM122A,BOC,FLI1,DES,PPARGC1A,BMP5,PCDH9,TSHZ3,COL17A1,ZFP36L1,MBNL2,RBMS3,PIK3R1,MAMDC2,KCNJ8,PGAP1,RBFOX1,SMOC1,NEK7,PER1,PAK3,DNAJB4,CORO6,LMO3,CCND1,LTBP1,DMD,ARHGEF2,MMP14,ZFP36L2,FAM13B,ST5,ATP2B4,PBXIP1,MEF2C,NR2F1,CNN3,CHST9,RCAN2,EMCN,PDZRN4	0.000357019
V$NFKB_Q6	UNKNOWN	15155	209	1860	45	0.000105591	TGFB1,GABRE,TCEA2,GNAO1,BNC2,C20orf112,TRIB2,KCNT2,ILK,PLXDC2,PAPPA,ZNF423,EPHA2,TP63,GRK5,SPTB,ARHGAP44,SEMA3B,CD40,STON2,MAML2,RGL1,MOB3C,LMO3,IER5,LIX1L,PLAU,NLGN2,ACTN1,ADAMTS5,ST8SIA1,ARHGEF2,DNAJB5,LMO4,ATP1B1,PCBP4,PCDH10,TSLP,NOS1,NDRG2,EBF1,VCAM1,TFE3,CCDC107,PDZRN4	0.000393568
V$FREAC3_01	FOXC1	15155	191	1860	42	0.000107931	TGFB1,TRERF1,CDKN1A,TGFB3,CDKN1C,HOXA13,NRG1,TSHZ3,AMY2B,BCL11B,TBX4,EFEMP1,EFNA5,BNC2,CALD1,MBNL2,DTNA,LMO4,PPP1R12A,NTRK3,EMP3,TRPC4,RBFOX1,PRICKLE2,PAK1,NAV3,FOSL2,LAMB3,MRGPRF,LMO3,PAPPA,GNAO1,EYA1,SLITRK6,RUNX1T1,MRVI1,DCN,CHN1,ZEB2,EIF4EBP2,GFRA1,MEIS2	0.000399867
YNTTTNNNANGCARM_UNKNOWN	UNKNOWN	15155	48	1860	16	0.000118107	CSRNP3,TIAF1,ETV5,CD93,GPM6A,CACNA1C,C1S,GCDH,KLHL5,CNN3,GRK5,NRK,ADAMTS5,EYA1,ZEB2,DMD	0.000434944
V$TCF11MAFG_01	NFE2L1	15155	162	1860	37	0.000119839	BLVRB,FLI1,PPARGC1A,FLNC,SERPINB5,ANGPT1,PDGFB,NUMBL,CALM3,DMD,CBX6,RBBP7,MRC2,HECTD2,BTK,RBFOX1,NUDT10,STON2,JAZF1,CORO6,SPRED1,RASGRF1,HSD11B1,ASB2,LMO4,ATP1B1,PGRMC1,ST5,PCDH9,PLS3,GPX2,HSPB8,NLGN2,MEIS2,FBXO30,ITPK1,TBL1X	0.000438697
V$TCF11_01	NFE2L1	15155	204	1860	44	0.000120142	TGFB3,PCSK5,LMBRD1,NRG1,ZSWIM8,CLIP3,COL9A1,HIC1,CCDC88A,IRX5,RARA,HECTD2,ANGPT1,MAP1A,MBNL2,EFHD1,CFL2,ECM2,FAM46A,NTRK3,BTK,RBFOX1,SMARCA2,MB,SMARCD3,CCDC80,CCND1,SORBS1,EBF1,DENND5A,FGF10,DMD,ATP1B1,FHL2,ZNF185,JAKMIP2,CTSK,SLC4A3,S1PR1,NR2F1,NLGN2,SPARCL1,PDZD2,CCND2	0.000437203
V$RORA2_01	RORA	15155	116	1860	29	0.000120803	SEMA3A,MPP2,PBXIP1,ANGPT1,MYLK,ZFP36L1,SLC18A2,DTNA,SYNE1,TLE4,SPTAN1,SSX2IP,ASPH,CHRDL1,TRIM29,PYGM,EGFLAM,DMD,PLEKHH2,CCDC178,ATP1B2,MMP14,PCBP4,ATP8B2,B3GALT2,MEIS2,RYR1,EPHA3,EPHA7	0.000437021
V$E12_Q6	TCF3	15155	198	1860	43	0.000121269	TGFB3,COL4A3,COL4A4,SORCS2,GPM6B,USP2,ITGB4,ALDH1A2,IGF2,GPD1L,CAMK1D,ANK2,KCNB1,CKM,NFATC4,RASSF2,HBEGF,NTRK3,KLHL13,SPTB,MTSS1,OSR1,SLC24A3,KCNN3,NBL1,CHRDL1,PPP1R9B,CHST9,HIF3A,ITGA2,PLEC,DNAJB5,FBLIM1,DMPK,ABLIM3,FYN,MDGA1,MPPED2,ENO3,CDH5,CDH2,GFRA1,SMAD3	0.000436143
GGARNTKYCCA_UNKNOWN	UNKNOWN	15155	58	1860	18	0.00012917	RAB37,SKI,TMEM37,GABRE,GPM6A,SLC6A9,RASGEF1A,HSPG2,ITGA1,MEF2D,NTRK3,PELO,SRPX,COL1A2,NELL2,ST8SIA1,RAMP2,DNAJB5	0.000461859
V$HNF6_Q6	ONECUT1	15155	169	1860	38	0.000138245	ZNF711,SEMA3A,SLC6A9,GNAO1,NRG1,TSHZ3,LRRN3,JPH4,BCL11B,CCDC88A,COL13A1,RARB,BNC2,HOXD10,ZNF532,PIK3R1,TLE4,MBNL1,PITX1,PRICKLE2,BAI3,SULF2,JAZF1,DGKG,KCNAB1,PLAG1,FLRT3,PDGFRA,LMO4,LPHN2,RBFOX1,MEF2C,PREX2,RAI2,RCAN2,PDZD2,CCND2,PDZRN4	0.000491447
V$HNF1_C	TCF1	15155	146	1860	34	0.000149305	DPYD,CLIP3,C20orf112,FGFR4,PHLDB1,RBFOX1,ZFP36L1,SLC18A2,SEMA4G,PLA2G4A,MBNL1,TRPS1,TMEM37,FGF7,FOXF2,NCAM1,RORA,ELF4,NLGN2,SORBS1,TLE4,FAM20C,DMD,LPP,ASPA,TNS1,ANGPTL1,PLS3,ZEB2,PREX2,BTBD3,ZBTB4,TBL1X,PDZRN4	0.000527715
V$CREL_01	REL	15155	206	1860	44	0.000151842	GPM6A,KANSL1L,GNAO1,ITPKC,ZEB1,TRIB2,COL16A1,CSF1R,RAB34,KY,MAP4,CASKIN2,RASSF2,TCEA2,RRAS,RBMS1,TP63,GRK5,SPTB,EHD1,ADCK4,MAML2,MOB3C,TNFRSF1B,CD74,LIX1L,IER5,TACC1,S1PR2,ACTN1,WNT4,CALCOCO1,PRRT2,ARHGEF2,WRAP53,PCBP4,IER3,PCDH10,TSLP,ENO3,EBF1,SMOC1,TFE3,CCDC107	0.000533615
TCCATTKW_UNKNOWN	UNKNOWN	15155	200	1860	43	0.000153842	ZNF711,ETV5,HSPG2,BNC2,DPYSL2,IGF1,CCDC88A,KCNT2,DST,MYL6,KITLG,IGFBP4,CALD1,CLU,VSNL1,MYO18A,ACKR3,CFL2,PPP1R12A,MST4,RBFOX1,MLTK,DDIT4L,PER1,NAV1,SCUBE3,PLAG1,CASQ2,SPRED1,EGFLAM,TACC1,FGFR1,GNAO1,NR3C1,RUNX1T1,LMO4,C20orf112,PLN,MPPED2,NOS1,OLFML3,JAKMIP2,IL6ST	0.000537573
V$TEF_Q6	TEF	15155	195	1860	42	0.000175097	ARG2,TRERF1,BOC,FNBP1,RHOQ,BNC2,SPRY2,KLF12,DPYSL2,ARNT,PDE4B,IGF1,COL13A1,PELO,CRIM1,CELF2,HOXD10,CBX6,ZNF423,TLE4,FAM122A,PRICKLE2,ETV5,SLCO3A1,ROBO1,FGF7,SPRED1,CCND1,NDP,ITGA1,ST8SIA1,EYA1,PBX1,PLN,TTN,CDC42EP3,DSCAML1,C16orf52,ZEB2,OLFML3,GPRC5B,NPTX2	0.000608388
V$SREBP1_Q6	SREBF1	15155	189	1860	41	0.000176831	TRERF1,TGFB1I1,HSPG2,KLF12,DPYSL2,FCHSD2,KCNMB1,RARG,MYL6,MAP1A,PDGFB,HOXD10,ZNF532,NFATC4,CDC42EP4,ERC1,RNF112,NTRK3,SLIT3,RBFOX1,ACTC1,MACF1,KCNN3,ETV5,SLCO3A1,LPHN1,PDE5A,SSBP2,SORBS1,FLNC,GNAO1,PRRT2,ZFP36L1,C20orf112,MMP14,PTRF,NDRG2,TNS1,LPHN3,SLC2A4,SMTN	0.00061096
GGGNNTTTCC_V$NFKB_Q6_01	UNKNOWN	15155	102	1860	26	0.000189944	TCEA2,HSPG2,BNC2,KY,CSF1R,ZNF532,TUBA1A,RASSF2,TNFRSF1B,RBMS1,NTRK3,EHD1,CD74,LIX1L,IER5,CCDC80,TNKS1BP1,S1PR2,MAML2,MYADM,CALCOCO1,WRAP53,ENO3,GEM,CCDC107,CCND2	0.000652601
V$HNF3ALPHA_Q6	FOXA1	15155	160	1860	36	0.000201772	CDKN1A,TGFB3,GPM6A,KLF12,TSHZ3,GATA6,BCL11B,TBX4,IRX5,COL13A1,NKD1,CALD1,PTPRG,CSRNP3,ITGA3,NFIA,ARHGEF2,KCNQ5,TENM1,SMARCA2,ID1,CHRDL1,PLAG1,NAV3,GNAO1,WNT4,GCNT2,DMD,GNAZ,VGLL3,MCC,CDC42EP3,ANGPTL1,MEF2C,HAPLN1,MAF	0.000689388
V$RREB1_01	RREB1	15155	166	1860	37	0.000202736	TRERF1,VIM,FILIP1,EBF1,NRG1,KLF12,ITPKC,VWF,BBX,S100A16,CALM1,MAP1A,ZNF532,TIMP3,NFATC4,RBL1,RBMS1,NTRK3,FLI1,GPR173,JPH2,ADCK4,ARL4C,AUTS2,KCNN3,ID4,FLNC,GNAO1,ASB2,GNAZ,ITGA5,NDRG2,CTSK,PLP2,BAHD1,ITGB8,CALM3	0.000688854
V$E2A_Q2	TCF3	15155	185	1860	40	0.000226747	CRYAB,CKM,SLIT2,USP2,IRX5,MASP1,PRDM8,LDB3,EYA4,IGF1,IGF2,CAMK1D,PSIP1,PDGFB,ZNF532,NFATC4,EPHA2,CAMK2G,LAMA4,SCN5A,KBTBD8,KCP,KCNMA1,FNDC5,HRC,JAZF1,MACF1,PPP1R9B,PLCB2,DMD,ARHGEF2,DNAJB5,C20orf112,KCNIP3,NRG2,MDGA1,ENO3,NOTCH1,GPRC5B,PDLIM4	0.000766205
V$LFA1_Q6	ITGAL	15155	179	1860	39	0.000228638	BOC,OBSCN,FLI1,RAB31,BNC2,BAHD1,FLT1,JPH4,BCL11B,ARAP3,ADAMTS4,WNT4,S1PR1,TUBA1A,LCAT,PDLIM7,SPEG,FIZ1,OSR1,OLFML2A,BACE1,SCUBE3,PALM,KCNAB1,DUOX2,CASQ2,ELF4,CACNA1G,RASL12,GNAO1,CAV1,PLEC,DMPK,PTRF,EMILIN1,CIC,CNN2,SLC2A4,SMAD3	0.000768372
V$PIT1_Q6	POU1F1	15155	167	1860	37	0.000230225	TPM1,SEMA3A,CACNA1C,DCHS1,VGLL3,PRDM8,CCDC8,COL13A1,CSRNP3,MBNL2,ETV5,C15orf41,TP63,KLHL13,ARHGAP44,ENTPD1,MLTK,TENM1,ITGA8,ID3,PLAG1,LPHN1,FGF7,RORA,CCND1,GNAO1,EYA1,TEAD1,ATP1B1,FEZ1,MPPED2,PCDH18,MEIS1,MEIS2,RBFOX2,EPHA7,ANKRD46	0.000769502
V$TFIIA_Q6	GTF2A1	15155	204	1860	43	0.000243661	TGFB1,CRYAB,ROCK2,NLGN3,ITGA1,MPP2,MYH11,IRX5,COL16A1,ANGPT1,PELO,LMNA,CD248,TSC22D3,SGCA,ZBTB47,LEPREL1,CSPG4,UNC5C,GPX2,OSBPL6,SRF,GJC1,ID3,ACTG2,CHRDL1,PLAG1,IER5,CCND1,ADAMTS5,ITGA3,MRVI1,FHL2,ARHGEF25,EMILIN1,CNN1,NR2F1,MEIS1,MEIS2,BTBD3,ADD3,AXL,CBX6	0.000810009
V$GCM_Q2	GCM1	15155	186	1860	40	0.000255307	TPM2,TGFB3,BLVRB,SEMA3D,KLF12,FCHSD2,B3GALT2,VWF,SLC12A4,KCNB1,RASGRF1,RBMS1,NLGN3,EPHA2,SPEG,VCAN,EFEMP2,MBNL1,BAI3,ETS2,GATA6,NRG2,CORO6,PPP1R9B,CACNA1G,PDGFB,GNAO1,PLD1,DNAJB5,NIPAL3,PCBP4,CX3CL1,PANK1,ANGPTL1,BAHD1,ANKRD11,TCF7L1,EXT1,ADD3,TBL1X	0.000844159
V$HFH3_01	FOXI1	15155	150	1860	34	0.00025823	DOCK3,GABRE,FLI1,BMP5,KLF12,VGLL3,PNMA1,NAV3,BCL11B,TBX4,COL13A1,NKD1,CRIM1,NFIA,ETV5,INMT,RGS22,SLIT3,BAI3,SMARCA2,ID1,SCUBE3,PLAG1,NCAM1,NR3C2,GNAO1,ITGA3,DMD,SLITRK6,MCC,CDC42EP3,MEF2C,GFRA1,MAF	0.00084926
V$GNCF_01	NR6A1	15155	56	1860	17	0.000265386	ITGB8,MALL,FOXO1,ZNF532,MCF2,BCL11B,NFIL3,MEF2C,FLT1,C20orf112,TNKS1BP1,GNAO1,GPR155,TRPS1,DMD,GNAZ,MRVI1	0.000868151
V$AP1_Q6_01	c-jun	15155	205	1860	43	0.000272463	ROCK2,DTNA,STAT5B,GJA1,HSPG2,FLNC,ITPKC,MAP7D1,SNPH,SEMA6B,LMNA,MAP1A,MAP4,PDGFRB,NFATC4,ASB5,RBBP7,SV2A,KCNH2,EPHA2,FAM46A,BTK,SYNGR1,LPP,SNCG,NUDT10,SMARCA2,TFE3,NOTCH4,SCRN1,NDP,TAGLN2,EYA1,MAPK3,PITPNC1,DMPK,DCN,PCDH9,RGS2,KBTBD8,VCL,RCAN2,HSPB7	0.000886585
V$E47_02	TCF3	15155	199	1860	42	0.000277861	TRERF1,GABRE,TPM2,ARL4A,DSCAML1,LRRN3,TMEM100,NPTX2,PDE4B,TRIB2,PNMA1,ABR,RHOBTB1,ZNF532,CASKIN2,ASB5,PRELP,UNC5B,KLHL13,ARHGAP44,SDPR,RBFOX1,MYO18A,BNC2,POU2AF1,MYOCD,TMEM35,PLEC,DMD,NUMBL,DMPK,CDK14,SCN5A,MMP16,MPPED2,TTN,S1PR1,MEF2C,MEF2D,SEMA4G,MEIS2,BTBD3	0.000899392
V$FOXO1_01	FOXO1A	15155	193	1860	41	0.000282752	MXRA8,EXT1,CDKN1C,NRG1,KLF12,BIN1,BCL11B,TBX4,FOXO1,EFEMP1,PTPRD,SEMA6D,PLXDC2,ETV5,DTNA,CSRNP3,SEMA4G,NTRK3,RBFOX1,KCNJ15,OSR1,GATA6,SCUBE3,PALM,PLAG1,LMO3,PAPPA,PLCB2,CCND1,IGSF1,DMD,SLITRK6,LMO4,EZH1,LPHN2,EIF4EBP2,ABLIM3,ZEB2,GFRA1,PREX2,EPHB1	0.000910432
V$AP3_Q6	UNKNOWN	15155	187	1860	40	0.000287049	COL4A3,COL4A4,FLI1,BMP5,MASP1,SPARC,NRXN3,MYLK,CALD1,HOXD10,VIT,DTNA,ACKR3,NTRK3,ANXA6,SPRY4,UNC5C,MBNL1,TRPS1,NCKIPSD,PPM1L,MLTK,BAI3,TENM1,AHR,KCNK5,PLAG1,PAPPA,RORA,MYOCD,TMEM35,DMD,CDK14,PTGFR,PCDH9,PID1,ARHGAP21,MEIS2,EDNRA,HAPLN1	0.000919455
V$HNF4_01	HNF4A	15155	206	1860	43	0.000304283	DAB2IP,RHOB,PDLIM7,PPARGC1A,FLNC,NTNG2,BCL11B,PRRX2,RARB,ATN1,PTPRG,CSRNP3,SLC25A4,HOXD10,C15orf41,IFFO1,SMOC1,RBMS1,DUSP3,SERPINF1,SEMA3B,SELM,OBSCN,CBX7,CHRDL1,PAPLN,FGF10,SPRY4,ITGA1,PLEC,LRFN4,ACSF2,WRAP53,PCBP4,GPR124,PGF,F10,EDN3,MAF,CNTFR,PELO,EPHA3,TBX5	0.000969606
RYAAAKNNNNNNTTGW_UNKNOWN	UNKNOWN	15155	67	1860	19	0.000316009	CALD1,TENM1,TBL1X,HOXD10,FAM101B,LAMA4,GPM6A,MMP14,CDC42EP3,PLAG1,PRELP,ANXA2,WNT2,CORO1C,GRK5,DHX38,TRPS1,RARG,RUNX1T1	0.00100178
V$EVI1_04	EVI1	15155	176	1860	38	0.000330877	TPM1,FAM122A,TGFB2,RHOB,CACNA1C,PPARGC1A,NRG1,CRYAB,COL13A1,MYH11,BCL11B,NRXN3,RARG,HOXD10,PPAP2B,NFATC4,MBNL1,ITGA8,ACTC1,CHRDL1,PLAG1,LMO3,CASQ2,EXT1,EBF1,EYA1,DMD,SLITRK6,LMO4,PDGFC,PTGFR,ST5,NR2F1,MEIS2,ZFX,ANKRD46,HIPK3,PDZRN4	0.00104354
V$ZIC2_01	ZIC2	15155	201	1860	42	0.000347255	TRERF1,CRYAB,GPM6A,FNBP1,USP2,NLGN3,COL7A1,KLHL5,NELL2,RARG,ABR,PLXDC2,ADAMTS1,ZFP36L1,MAP4,HOXD13,CASKIN2,RASSF2,FAM46A,COL27A1,SEMA3B,DAB1,KCNK3,TENM1,GATA6,CORO6,FAXDC2,MACF1,CERCAM,MAP1A,DACT3,NLGN2,GNAO1,SMOC1,DNAJB5,WRAP53,TIMP3,PCDH10,EDN3,CA3,DCTN3,CBX6	0.0010896
CCTNTMAGA_UNKNOWN	UNKNOWN	15155	106	1860	26	0.000366223	NLGN3,LDB3,LEPREL1,BCL11B,LMNA,OLFML1,PRICKLE1,CBX6,AXL,NTRK3,MBNL1,FAM126A,GPX2,GJC1,OSR2,CHRDL1,PLCD4,IER5,FBXO2,ADAMTS5,HSD11B1,ITGA3,DNAJB5,EMILIN1,MEIS1,ADD3	0.00114329
V$POU3F2_01	POU3F2	15155	68	1860	19	0.000388792	KRT23,BAI3,ASPA,HOXD10,ALDH1A2,GPM6A,TEAD1,BNC2,LMO3,ZNF423,SPTB,BCL11B,FGFR4,SYNGR1,RARB,COL13A1,EPHA7,PPM1L,PDZRN4	0.00120761
RNCTGNYNRNCTGNY_UNKNOWN	UNKNOWN	15155	63	1860	18	0.000407344	CALD1,BCL11B,ID1,MBNL2,PAK3,BMP1,TENC1,NRK,LIX1L,NLGN2,NRG2,SPARC,CNTFR,RARA,EFNB1,FZD9,SLC2A9,ANK2	0.00125888
V$S8_01	PRRX2	15155	172	1860	37	0.00042423	KRT23,SEMA3A,BMP1,SULF2,BMP5,C20orf112,PRDM8,FBLN2,EFNA5,ANK2,CALD1,CELF2,PPAP2B,NFATC4,OSR2,ZNF423,TP63,MEIS1,MBNL1,SYT9,JAZF1,LAMB1,LMO3,DIXDC1,NLGN2,GCNT2,DMD,TLE4,RUNX1T1,RNF122,TCAP,ZEB2,MEF2C,CNN3,PREX2,BTBD3,PDZRN4	0.00130451
V$AP4_01	TFAP4	15155	203	1860	42	0.000431756	TIAF1,COL4A3,COL4A4,ZMAT3,USP2,ITPKC,MASP1,PDE3A,IGF1,KCNE3,RARA,ANGPTL2,NUDT3,ANK2,TSC22D2,PRICKLE1,KCNH2,NDNF,SPRY4,NAB2,ADCK4,NAV3,KCNK5,HRC,ZBTB47,RASGEF1A,LMO3,PPP1R9B,SSBP2,LTBP1,SYNC,ZEB1,EYA1,PLEC,DMD,DNAJB5,PCBP4,NDUFB8,SLC22A17,CCDC136,SORBS1,SMAD7	0.00132104
V$CEBPB_02	CEBPB	15155	210	1860	43	0.000467501	KRT23,PER1,TGFB3,RHOB,RBPMS,COL4A4,S100A9,BNC2,TSHZ3,PHLDB1,ARNT,ALDH1A2,FMO2,KCNE3,PKNOX2,EFNA5,ANGPT1,COL4A3,PDGFB,PDGFRA,MRC2,NFIL3,G0S2,SERPINF1,DDR2,MBNL1,SMARCA2,VCAN,ID3,PLA2G4A,SPRED1,SPRY4,SIRPA,DMD,SLIT3,LMO4,C20orf112,MPPED2,PCDH7,ZEB2,SDPR,PPL,CCND2	0.00142333
V$MYOD_Q6	MYOD1	15155	179	1860	38	0.000469853	B3GALT2,COL4A3,CKM,PPARGC1A,ARL4A,FNDC5,IGF2,RHOBTB1,ANK2,PDGFB,RASGRF2,COL4A4,TAGAP,JAZF1,KCNH2,SPTB,GPR173,SYNGR1,NEB,NCKIPSD,OSR1,USP2,KCNN3,PAK3,NBL1,TMEM35,ARHGEF2,FBLIM1,DMPK,TMEM109,MDGA1,TTN,ITGB4,DSCAML1,GFRA1,ATP1B1,SLC26A10,CASKIN2	0.00142345
RGAGGAARY_V$PU1_Q6	SPI1	15155	413	1860	74	0.000479392	KRT23,TPM2,TBC1D10C,PCSK5,ACSL4,VIM,NPTN,BMP5,FLNC,PCDH9,NAV1,DLC1,ANGPTL2,SPATA6,SEMA6B,SLC12A4,CSF1,ZNF532,RBMS3,SLC41A1,MOB3C,IL17RE,ANGPT1,NLGN3,CORO1C,CAMK1D,TLN1,GPR173,BNC2,SNCG,SLC9B2,PSIP1,PTAFR,AHR,NAV2,KCNQ5,ID3,PLA2G4A,POU2AF1,NCAM1,RAC2,RORA,CACNA1G,PLCB2,PRDM5,ADD3,PLCD1,ELN,EMCN,KIFC3,SIK3,ASB2,CMYA5,ACVRL1,RHOJ,MR1,ITGAL,FYN,PCDH10,SPECC1,ANGPTL1,NR3C2,PTGS1,NDN,RGS12,MEIS2,PRICKL…	0.00144523
V$LMO2COM_02	LMO2	15155	180	1860	38	0.00052655	PPARGC1A,BNC2,MASP1,BIN1,ISYNA1,RBPMS,ANGPT1,CD34,CAMK1D,FAM101B,CLU,NR3C1,MYO18A,FOSL2,RNF112,RUNX1T1,SPTB,VSTM2A,MBNL1,RBFOX1,KCNJ15,CCSER2,KCNK3,GATA6,SCUBE3,S1PR2,SPRY4,TACC1,LCAT,SLC41A1,ACVRL1,FYN,NDRG2,CDH5,PCDH9,SDPR,NRP2,TBX5	0.00157965
V$NFKB_Q6_01	UNKNOWN	15155	180	1860	38	0.00052655	KRT23,TCEA2,KANSL1L,EBF1,KY,GRK5,TRIB2,KCNT2,ILK,RASSF2,ARHGEF2,RBMS1,TP63,COL27A1,VCAM1,CALCOCO1,SEMA3B,CD40,STON2,MOB3C,LIX1L,IER5,PAPPA,S1PR2,ACTN1,MAML2,NR3C1,TNFRSF1B,WRAP53,ATP1B1,PCBP4,NDRG2,TSLP,ENO3,IL6ST,SMOC1,TFE3,CCDC107	0.00157198
V$CEBPB_01	CEBPB	15155	199	1860	41	0.000548919	TPM2,DOCK3,RHOB,TUBB6,MYH3,RGN,PCDHGC3,LRFN4,RARB,MARVELD1,CRIM1,PDE1B,TUBA1A,NFATC4,PIK3R1,CFL2,TP63,SPRY4,MBNL1,MTSS1,ANKRD11,PLA2G4A,C1S,PDGFC,C3,RORA,ACAA2,PLCB2,CHST9,ADAMTS5,VIT,ITGA5,LMO4,DCN,CDC42EP3,BAHD1,PPL,TFE3,TBL1X,NRP2,EPHA7	0.00163085
WTTGKCTG_UNKNOWN	UNKNOWN	15155	415	1860	74	0.000553642	TPM1,CDKN1A,SEMA3A,PHF1,VIM,KANSL1L,ZEB1,DAB2IP,PRELP,MASP1,TGFB3,C1S,DMD,TRIB2,HIST1H2BI,ANGPT1,STARD4,NKD1,CALD1,SLC25A4,ZNF532,CDC42EP4,RASSF2,KCNH2,PIK3R1,WNT2,MCF2,TP63,MEIS1,BACH2,GFRA1,VCAN,EMID1,SLIT3,PITPNC1,MTSS1,ADAMTS10,SFXN3,DACT3,ANKRD11,SERPING1,ATP1B1,PALM,NCAM1,ACAA2,CD74,LMO3,RORA,CACNA1G,DIXDC1,LTBP1,NDP,EBF1,CCDC80,SLC41A1,RUNX1T1,GSTO2,ID4,NIPAL3,AJUBA,ABLIM3,PTRF,MYOCD,GPR12…	0.00163697
SMTTTTGT_UNKNOWN	UNKNOWN	15155	335	1860	62	0.00056988	TRERF1,IL11RA,GPM6A,KANSL1L,OGFRL1,NRG1,NLGN3,KLF12,C20orf112,GLDN,IGF1,CD4,DSTN,FLRT3,CALD1,PDGFB,ZCCHC14,MMP14,DMD,GFPT2,ENPP2,CAMK2G,BACH2,BTK,GPR173,MEIS2,EHD1,RBFOX1,EBF1,DAB1,UNC5C,ETS2,USP2,KCNN3,SCUBE3,LMOD1,LMO3,DACT3,MAP1B,LTBP1,NDP,GNAO1,FGFR4,QKI,ARL4C,MBNL1,RUNX1T1,LMO4,DMPK,CHN1,ARHGEF17,SLFN11,MTSS1,ITGB4,PREX1,PTGS1,ITGB8,ZFP36L1,CNN3,EDN3,ITPK1,MSN	0.00167692
V$PR_Q2	NR3C1	15155	194	1860	40	0.000627108	SEMA3A,HFE,GPM6A,GPM6B,FILIP1,RGN,FCHSD2,KCNK3,CDC42EP4,NR2F1,PDGFRA,RBMS3,TAGAP,DTNA,NFIL3,WNT2,EPHA2,NOTCH1,ARHGAP44,OBSCN,MCC,SCUBE3,FGF10,CACNA1G,DGKH,LTBP3,RUNX1T1,FBLIM1,ITGAL,NEXN,PANK1,ADCY3,PALLD,ZEB2,CD96,CHST9,SSBP2,FOXC1,PDZD2,PDZRN4	0.00183653
V$AP1_Q2_01	c-jun	15155	213	1860	43	0.000637061	TINAGL1,CDKN1A,CPA6,FLI1,NTN4,KLF12,ITPKC,LDB3,RBPMS,RAB34,LMNA,MGST3,NFATC4,VIT,KCNH2,HBEGF,NLGN3,COL27A1,MRGPRF,HSPB6,LPP,SEMA3B,ADCK4,SMARCA2,LAMB3,S1PR2,PPP1R9B,FLNC,LTBP3,DDR2,EYA1,SLC41A1,SLITRK6,ATP1B1,DYSF,NDRG2,MECP2,PCDH9,HSPB8,FAM46B,TFE3,COL1A2,PLCD1	0.00185684
V$AP1_Q4_01	c-jun	15155	207	1860	42	0.000657548	TINAGL1,CDKN1A,S1PR1,NEFH,GJA1,USP2,NTN4,COL7A1,ITPKC,COL16A1,CSF1R,MAMDC2,MAP4,RBBP7,DTNA,HBEGF,FAM46A,BTK,SYNGR1,ADCK4,ETV5,CDH23,C15orf39,PAPPA,PPP1R9B,SYNPO,NDP,LTBP3,HSPB6,VIT,ATP1B1,ECM1,NDRG2,PEA15,ITGB4,RGS2,HSPB8,FAM46B,TFE3,FBXO2,LYVE1,PLCD1	0.00190751
V$HFH1_01	FOXQ1	15155	196	1860	40	0.000774643	TRERF1,DOCK3,KCNQ5,NLGN3,KLF12,DPYSL2,FCHSD2,TMEM47,BCL11B,TBX4,MXRA8,EFEMP1,EFNA5,SEMA6D,CSRNP3,CLIP2,VIT,RASSF2,DTNA,SLITRK6,WNT2,SLIT3,RBFOX1,MCC,ETV5,POU2AF1,NCAM1,HSD11B1,MAPK3,DMD,ARHGEF2,RUNX1T1,LMO4,EZH1,ASPA,ARHGEF17,PCDH7,ANGPTL1,EIF4EBP2,PDZRN4	0.00223665
YNGTTNNNATT_UNKNOWN	UNKNOWN	15155	286	1860	54	0.000775178	TPM2,CAMK1D,SEMA3A,CKM,KANSL1L,FLRT3,TSHZ3,COL9A1,THSD4,NFIL3,NRXN3,DLC1,GARNL3,PELO,CALD1,CALM1,RASGRF1,PDE1C,ACSL4,PTPRD,PIK3CD,PIK3R1,ENPP2,ATRNL1,LMO4,NTRK3,KLHL13,ASPA,SMARCA2,KCNK5,BTG3,ITGA1,CHRDL1,LMO3,CACNA1G,GNAO1,ADAMTS5,EYA1,TSC22D2,DMD,RUNX1T1,CLIP2,PBX1,PCDH10,PGRMC1,PLP2,S1PR1,OLFML3,CD96,MYOCD,SDPR,RYR1,TBX2,PDZRN4	0.00222773
V$ATF1_Q6	ATF1	15155	178	1860	37	0.000839346	ARG2,GPM6B,PAK1,FLT1,ANGPT1,CHGB,LAYN,CALD1,MBNL2,TSC22D3,SLC18A2,ERC1,NFIL3,CFL2,DUSP3,EHD1,OSR1,MCAM,PER1,ID1,CORO6,DAAM2,CACNA1G,CCND1,NDP,HSD11B1,TSC22D2,PTPRU,LMO4,HS3ST3A1,BRE,GEM,GRASP,CNN3,SEC23A,TFE3,MAF	0.00240092
V$CDPCR3HD_01	CUTL1	15155	178	1860	37	0.000839346	JPH4,C14orf132,DES,NRG1,DPYSL2,FCHSD2,NTNG2,EYA4,TRIB2,CCDC88A,COL16A1,RASGRF1,HOXD10,DMD,KCNH2,C15orf41,BTG1,RBFOX1,OBSCN,DACT3,SERPING1,MCF2,ROBO1,NR3C2,EXT1,EYA1,PRRT2,RUNX1T1,ITGA7,C20orf112,FYN,EMILIN1,MEIS1,BTBD3,STAT5B,HAPLN1,PDZD2	0.00238981
V$GATA1_02	GATA1	15155	172	1860	36	0.000858687	GPR155,PDPN,GPM6A,FLI1,BNC2,MASP1,BIN1,RBPMS,TBX4,IRX5,ANGPT1,PDGFRA,TSC22D3,CACNA1C,FOSL2,VSTM2A,MBNL1,CCSER2,STON2,DAB1,KCNK3,CXCL13,SCUBE3,RORA,SPRY4,DMD,RUNX1T1,AJUBA,TTN,CDC42EP3,PCDH7,HIC1,SLC27A3,NRP2,PDZD2,TBX5	0.00243361
V$OCT1_03	POU2F1	15155	172	1860	36	0.000858687	SEMA3A,COL4A5,KLF12,GLDN,NPTX2,DLC1,MYLK,PTPRG,PDGFRA,ZFP36L1,ZNF423,BACH2,MBNL1,RBFOX1,DAB1,NEK7,PLAG1,DCN,LMO3,LTBP2,PRKG1,EYA1,PLEC,DMD,RUNX1T1,LMO4,AJUBA,MPPED2,MEF2C,PLXNA2,MEIS2,RCAN2,DCTN3,TBL1X,NRP2,WDR47	0.00242244
V$EN1_01	EN1	15155	89	1860	22	0.000898363	SLC6A9,NRG1,TSHZ3,EYA4,EFEMP1,RARB,ANK2,HOXD10,LAPTM4B,RBFOX1,OSR1,ELN,PDGFRA,RUNX1T1,RNF39,FHL1,MMP14,JAKMIP2,NOS1,PCDH9,NOTCH1,PDZD2	0.0025228
V$HSF1_01	HSF1	15155	204	1860	41	0.000921161	TRERF1,OSR2,TPM2,EVA1C,BNC2,FLNC,TSHZ3,ISYNA1,RBPMS,PNMA1,NRXN3,FSTL3,PLXDC2,MBNL2,NR2F1,NFATC4,SCUBE3,EPHA2,EHD1,RBFOX1,GATA3,ITGA8,PAK3,LHFPL2,CSRNP3,MYOCD,CACHD1,DMD,DNAJB5,ID4,FHL1,ATP1B2,PCDH10,KANK2,PTGIS,HSPB8,PLXNA2,HSPB1,JAM3,GSN,ZFX	0.00257506
V$OCT1_Q5_01	POU2F1	15155	198	1860	40	0.000952024	TRERF1,RHOB,GPM6A,ARHGAP4,KANSL1L,DPYSL2,DPYSL3,VSNL1,MRAS,NRXN3,RARB,CSRNP3,NFIA,TSC22D3,ARMCX4,ANXA2,SLITRK6,ZNF423,SH3BGRL,ITSN1,BTK,RTTN,PRICKLE2,NFYB,SRF,KCNN3,LMO3,DAPK3,NDP,EBF1,EYA1,DMD,RRAS,PTEN,VGLL3,MPPED2,NOS1,TP53INP2,STAT4,GPRC5B	0.0026493
V$AREB6_04	TCF8	15155	211	1860	42	0.000982391	TRERF1,CRYAB,FZD1,KLF12,C20orf112,FCHSD2,LRRN3,NAV3,FBLN5,IRX5,PPP1R9B,MAP1A,RASGRF1,NFATC4,SLCO2A1,WNT2,GATA6,NRK,TRPS1,SMARCA2,KCNK5,SPG20,LMOD1,RORA,CLMP,LTBP1,PLEC,TAGLN2,WNT4,MAPK3,DMD,LMO4,PCBP4,ME1,JAKMIP2,PCDH7,ST5,ZEB2,OLFML3,MEIS2,CYTIP,PDZRN4	0.00272149
V$OCT_C	UNKNOWN	15155	192	1860	39	0.000982523	RHOB,GPM6A,ARHGAP4,KANSL1L,EBF1,BMP5,DPYSL2,DPYSL3,VSNL1,MRAS,KCNT2,CSRNP3,NFIA,TSC22D3,ARMCX4,BST2,DTNA,SH3BGRL,ITSN1,PRICKLE2,NFYB,SRF,EMILIN3,KCNN3,DGKG,LPHN1,LMO3,FGFR2,GCNT2,DMD,RRAS,PTEN,C20orf112,CDK14,TCF7L1,PLXNA2,DSE,STAT4,CCDC107	0.00270965
V$GATA_C	GATA1	15155	186	1860	38	0.00101243	ZNF711,B3GALT2,BLVRB,ZSWIM8,KLF12,RGN,C20orf112,CXCL13,C15orf41,RBPMS,NRXN3,FBXL7,RARB,CD34,RBMS3,AMOT,HBEGF,CPT1C,FOSL2,ITGA5,CCSER2,STON2,KCNK3,GATA6,SCUBE3,PLAG1,TACC1,EYA1,LCAT,DMD,RUNX1T1,MASP1,DCN,PREX1,CNN1,HEPH,PPL,PDZD2	0.00277965
YYCATTCAWW_UNKNOWN	UNKNOWN	15155	155	1860	33	0.0010181	GPM6A,FILIP1,KLF12,SPRY4,PDE4B,TRIB2,KCNQ5,CALM1,PPAP2B,NFIA,DMD,TP63,VCAN,NRK,EFEMP2,DDR2,CCSER2,ETS2,MCC,ID1,ETV5,PRKAR2B,RECQL,PAPPA,EMID1,PLCB2,CCND1,FLI1,DNAJB5,TUBA1A,FYN,NCS1,LGALS3	0.0027828
V$PAX2_02	PAX2	15155	199	1860	40	0.00105343	KRT23,PMP22,PPP1R3C,DNER,LSAMP,FLNC,C20orf112,IGF1,RARB,SEMA6D,FAM107A,RBMS3,ETV5,DTNA,CFL2,TP63,PRIM2,CALCOCO1,KCNQ5,CD40,OSR1,SCUBE3,SLCO3A1,LMO3,FKBP7,CCND1,MAML2,PLEC,DMD,RUNX1T1,EPB41L3,LPHN2,RNF122,PCDH7,BAHD1,NR2F1,PHGDH,MEIS2,TBX5,EPHB1	0.00286665
V$COMP1_01	MYOG	15155	90	1860	22	0.00105369	MPP2,COL4A5,COL4A6,FLI1,PRDM8,IGF1,ANGPT1,CALD1,PDE1B,MBNL2,TLE4,SPRY4,MBNL1,NFYB,DACT3,NAV3,NCAM1,FGF10,EXT1,EYA1,MPPED2,MEIS2	0.00285472
V$BACH2_01	BACH2	15155	206	1860	41	0.00112351	TINAGL1,CDKN1A,CPA6,NTN4,COL7A1,ITPKC,LRRN3,LDB3,ADRA1A,RAB34,LMNA,PLEC,DMD,HBEGF,MAMDC2,COL27A1,ACPP,LPP,KBTBD8,ADCK4,SAMD12,RASD1,CDH23,SCRN1,S1PR2,COL5A3,SYNPO,TAGLN2,PPP1R9B,SLC41A1,DYSF,NDRG2,MAP3K6,PEA15,ITGB4,RGS2,HSPB8,FAM46B,NCS1,TFE3,STAT5B	0.00303051
V$HNF4_DR1_Q3	HNF4A	15155	200	1860	40	0.00116421	DAB2IP,C14orf132,PDLIM7,PPARGC1A,FAM20C,FBLN1,GRK5,PIEZO2,EFEMP1,ATN1,PTPRG,LCAT,MALL,IFFO1,RBMS1,DUSP3,SPRY4,EIF4EBP2,SEMA3B,SELM,TTYH2,MLTK,DCHS1,ID1,PELO,PAPLN,LMO3,ITGA1,PLEC,DMD,SMOC1,WRAP53,ATP1B1,GPR124,ENO3,PGF,F10,CNTFR,GPRC5B,PRRX2	0.0031266
V$FOXO4_01	MLLT7	15155	194	1860	39	0.00120488	TRERF1,NRG1,KLF12,KY,FCHSD2,ALDH1A2,BCL11B,TBX4,RARA,DST,PELO,DMD,ETV5,ENPP2,NTRK3,MEIS2,MBNL1,TRPS1,KCNJ15,TSPAN4,GATA6,RASD1,PALM,LPHN1,PLAG1,PLCB2,EXT1,ITGA1,PITPNC1,NR3C1,LMO4,EZH1,LPHN2,ABLIM3,NAP1L5,ST5,VIT,IL6ST,EPHB1	0.00322175
V$NFKB_C	UNKNOWN	15155	207	1860	41	0.00123859	TINAGL1,FOXJ2,ITGB4,TIAF1,TCEA2,FLI1,RGL1,CCDC8,TRIB2,KCNT2,NDRG2,KCNQ5,CDH5,TP63,GRK5,SPTB,ARHGAP44,SEMA3B,CD40,MOB3C,LAMB3,CD74,LIX1L,IER5,PAPPA,S1PR2,GNAO1,MAML2,LCAT,ARHGEF2,PCBP4,AKR1B1,TSLP,ENO3,BAHD1,ITGB8,EBF1,VCAM1,SMOC1,TFE3,CCDC107	0.00329755
V$OCT1_Q6	POU2F1	15155	207	1860	41	0.00123859	TRERF1,GPM6A,KANSL1L,EBF1,KLF12,PIK3CD,C20orf112,DPYSL3,VSNL1,MRAS,RARB,CSRNP3,DLC1,NFIA,TSC22D3,ARMCX4,DTNA,ANXA2,SH3BGRL,BTK,RTTN,NFYB,SRF,KCNN3,PRKCB,LMO3,NDP,FLRT3,DMD,PTEN,VGLL3,PDGFC,NOS1,TCF7L1,NR2F1,PLXNA2,JAM3,STAT4,GPRC5B,NRP2,ADH1B	0.00328334
V$HP1SITEFACTOR_Q6	UNKNOWN	15155	176	1860	36	0.00132394	TGFB3,TIAF1,RHOQ,BNC2,BMP5,DPYSL2,LRRN3,KRT14,SPARC,IGF1,PNMA1,NRXN3,LMNA,ANPEP,PRICKLE1,MBNL2,AXL,PIK3R1,MEIS1,MBNL1,RBFOX1,ID3,CHRDL1,ELF4,GCNT2,DMD,TLE4,LMO4,TNKS1BP1,TUBA1A,PLS3,PDZD2,ZFP36L1,PREX2,CNTFR,TBX2	0.00349453
V$TCF1P_Q6	TCF1	15155	208	1860	41	0.00136389	FAM122A,FZD1,CDKN1A,SEMA3A,ZCCHC14,CACNA1C,USP2,PLCD3,ITPKC,PER1,TGFB3,BCL11B,NRXN3,EFNA5,KITLG,PLEC,PIK3CD,PIK3R1,RBMS2,MRGPRF,NAB2,ZBTB4,MTSS1,GATA6,ZER1,COL18A1,FYCO1,SIK3,LMO4,TEF,TSC22D2,PCDH10,NAP1L5,CDC42EP3,PCDH9,GMNN,C16orf52,NLGN2,MEIS2,FOXF2,EPHA7	0.00358457
V$TST1_01	POU3F1	15155	202	1860	40	0.0014168	MPP2,TIAF1,GPM6A,FGFR2,ARL4A,GATA6,FBLN5,KLHDC1,PDE4B,NRXN3,LMNA,IGFBP6,ZNF532,NIPSNAP3B,CXCL13,JAZF1,CFL2,KLHL13,SMARCA2,LAMA4,GRB10,BNC2,SCRN1,FLRT3,WNT4,DMD,SMOC1,RHOJ,CDK14,PGRMC1,CDC42EP3,TMEM71,PCDH18,ZEB2,B3GALT2,PLXNA2,HEPH,BTBD3,EPHA7,TBX5	0.00370778
CAGNYGKNAAA_UNKNOWN	UNKNOWN	15155	64	1860	17	0.00143552	EMILIN3,HECTD2,MYO18A,MPPED2,SYTL4,CDH5,BNC2,BMP1,FBXL21,MEF2D,GFRA1,GRK5,TRIB2,TBL1X,NR3C1,ATP1A2,RHOBTB1	0.00374086
V$PAX6_01	PAX6	15155	81	1860	20	0.00152998	LMNA,NFYB,PDGFRA,KCNN3,TRERF1,FILIP1,POU2AF1,CHRDL1,LMO3,DMD,GPM6A,CACNA1C,SDPR,FAM122A,CNTFR,TIAF1,MBNL1,TEAD1,FLI1,GNAZ	0.00397021
V$SMAD_Q6	SMAD1	15155	203	1860	40	0.00156016	TINAGL1,TIAF1,ANKRD35,ZSWIM8,S1PR1,SERPINB5,FAM65B,SNPH,RARA,ARAP3,GARNL3,KCNQ5,CALD1,PDGFB,ZNF532,MYL6B,SYT11,SGCD,KCNH2,PIK3R1,TSPAN18,RBMS1,SPTAN1,ENTPD1,MBNL1,CRIM1,DCHS1,TENC1,LAMB3,ANP32E,RORA,SLC25A4,LTBP1,ELN,TEAD1,TAGLN,AJUBA,JAKMIP2,ATP2B4,ZEB2	0.0040315
V$CEBPDELTA_Q6	CEBPD	15155	184	1860	37	0.001577	SEMA3A,S100A9,FLI1,TSHZ3,PRDM8,DOCK3,EFEMP1,RARB,SEMA6D,PDE1B,TIMP3,SYT11,DTNA,PIK3R1,C15orf41,ZNF423,G0S2,SERPINF1,MBNL1,RBFOX1,DAB1,ANKRD11,KANK4,PLA2G4A,TENC1,LMO3,RORA,TNKS1BP1,DMD,ITGA5,PTEN,MBNL2,ZEB2,NOTCH1,SDPR,TFE3,CCND2	0.00405797
V$ER_Q6_02	ESR1	15155	197	1860	39	0.0016209	CDKN1A,PHF1,NEFH,RHOQ,FAM20C,MASP1,CCDC88A,ZNF532,CCDC136,IL17RE,EFHD1,WNT2,DUSP3,TLN1,RIMS4,PITX1,ADAMTS15,DCHS1,JPH2,SLCO3A1,FOXF2,ELF4,ST3GAL1,TMEM43,SIRPA,FGFR2,GFPT2,MYADM,ZFP36L1,FHL1,CDK14,NDRG2,MPPED2,PCDH18,ITGB8,MEF2D,BTBD3,EPHA7,TBX5	0.00415357
V$TEF1_Q6	UNKNOWN	15155	172	1860	35	0.00168185	TINAGL1,CRYAB,SLC6A9,USP2,FXYD6,LMNA,EPHA2,MRGPRF,JAM3,EHD1,LAMB3,CCSER2,DAB1,GATA3,MCAM,NES,DNM3,LMOD1,NID1,IER5,TNKS1BP1,IL18BP,FGFR2,PBX1,MDK,ATP1B1,PEA15,ST5,PBXIP1,OLFML3,CNN3,FAM46B,VCL,ADD3,CCND2	0.00429187
GCCNNNWTAAR_UNKNOWN	UNKNOWN	15155	117	1860	26	0.00176126	DAB1,MPP2,PPARGC1A,TGFB3,JPH4,TRIB2,PTPRG,ITGA3,PDGFB,NFATC4,CBX6,ETV5,NFIL3,STON2,KCP,SCUBE3,ADAMTS5,SIK3,RUNX1T1,DMPK,FYN,NDRG2,TOX2,GRASP,MEF2D,VCL	0.00447593
V$NKX25_01	NKX2-5	15155	82	1860	20	0.00179454	KCP,PDGFC,PCBP4,GPM6A,MCF2,RFTN1,CDC42EP3,EBF1,PDK2,CSRNP3,FGF10,MEF2C,CFL2,PRDM8,BNC2,BCL11B,ADAMTS5,FOXO1,TEAD1,GGT7	0.00454175
V$NFKAPPAB_01	NFKB	15155	192	1860	38	0.00185474	FOXJ2,ITGB4,TCEA2,KANSL1L,GNAO1,BNC2,KY,TRIB2,KCNT2,COL16A1,ZFP36L2,TNFRSF1B,RBMS1,TP63,GRK5,SPTB,ARHGAP44,CALCOCO1,CD40,STON2,MOB3C,KCNN3,LIX1L,IER5,PLAU,S1PR2,ACTN1,MAML2,RRAS,WRAP53,ATP1B1,PCBP4,TSLP,ENO3,VCAM1,SMOC1,CCDC107,MSN	0.00467486
V$PXR_Q2	NR1H4	15155	205	1860	40	0.00188524	MPP2,SLC6A6,IL11RA,ARL4A,NLGN3,C20orf112,AMY2B,ALDH1A2,CCDC88A,NRXN3,RAMP2,RARG,BNC2,MAP1A,ZNF532,MBNL2,SLC18A2,ATRNL1,EMID1,SYNGR1,CSRNP3,NRG1,MACF1,PLCD4,SCRN1,CACNA1G,NR3C2,NDN,DMD,LMO4,ATP1B1,NDRG2,TNS1,ETV5,PLXNA2,MEIS1,MEIS2,SMAD3,SOD3,HMG20A	0.00473234
V$NERF_Q2	ELF2	15155	218	1860	42	0.00189868	IL11RA,ZMAT3,OLFML2A,GPR132,FLT1,HIC1,NRXN3,STARD8,ARAP3,CAMK1D,LAYN,ADAMTS4,NFIA,RBBP7,HBEGF,TRO,SPEG,RBMS2,NTRK3,TLN1,SNCG,PAK3,CPXM1,TENC1,LSAMP,PPP1R9B,EGFLAM,PLCB2,SORBS1,SYNC,FGFR2,MAPK3,SLITRK6,FBLIM1,ARHGAP20,PCDH7,BAHD1,NCS1,VCL,STAT5A,STAT5B,GGT7	0.00474669
V$FOXJ2_01	FOXJ2	15155	142	1860	30	0.00190858	FAM122A,TRERF1,TGFB2,DOCK3,NRG1,KLF12,BCL11B,COL13A1,ANGPT1,CSRNP3,IER3,DTNA,TLE4,SLIT3,TRPS1,BAI3,ID1,SCUBE3,PLAG1,NCAM1,RORA,GNAO1,PLEC,DMD,GNAZ,RBFOX1,ANGPTL1,MEF2C,GFRA1,PREX2	0.00475212
V$IK3_01	UNKNOWN	15155	167	1860	34	0.00192462	TINAGL1,SEMA3A,IL11RA,BAI3,SLC6A9,RHOQ,ACTN1,BNC2,FLNC,ZEB1,STARD8,ARAP3,RAMP2,VSNL1,OLFML1,PPAP2B,TIMP3,TSC22D3,KCNH2,SLIT3,CCDC3,MTSS1,CD40,GATA3,SLC38A5,C1S,FGF10,GNAO1,KIFC3,PRRT2,MBNL2,PCDH10,MECP2,FAM212B	0.00477274
V$GR_Q6	NR3C1	15155	199	1860	39	0.00196328	CDKN1A,B3GALT2,USP2,BNC2,KLF8,PLAG1,RARA,LRCH2,HOXD10,ZNF532,GFOD1,TSC22D3,RBMS1,ZNF423,BTK,SETBP1,MBNL1,BAI3,AUTS2,JPH2,LAMB1,DAAM2,NCAM1,PLAGL1,LMO3,CHST9,FLRT3,WNT4,EYA1,TEAD1,ASB2,TEF,PCDH18,ZEB2,NR2F1,MEIS2,NOTCH4,HAPLN1,LARGE	0.00484906
V$OCT_Q6	UNKNOWN	15155	199	1860	39	0.00196328	TRERF1,RHOB,GPM6A,ARHGAP4,KANSL1L,DPYSL2,DPYSL3,VSNL1,MRAS,NRXN3,CSRNP3,NFIA,TSC22D3,ARMCX4,ANXA2,SLITRK6,ZNF423,SH3BGRL,ITSN1,BTK,RTTN,PRICKLE2,NFYB,SRF,KCNN3,LMO3,DAPK3,NDP,EBF1,EYA1,DMD,RRAS,PTEN,VGLL3,MPPED2,TP53INP2,STAT4,GPRC5B,CCDC107	0.00482967
V$TATA_01	TAF	15155	149	1860	31	0.00208986	TPM1,CRYAB,S100A4,CKM,NEFH,DES,MYH3,PNMA1,COL13A1,RHOBTB1,SLC25A4,ZFP36L2,TSC22D3,PDLIM7,HBEGF,CFL2,NHS,ADAMTS15,DUOX2,PLAG1,NDP,ARHGEF2,DMPK,ADAMTS1,AQP1,NDRG2,CX3CL1,PANK1,CNN1,STAC,SLC2A4	0.00512058
V$STAT6_02	STAT6	15155	213	1860	41	0.00217104	TRERF1,PREX1,USP2,FLNC,KY,FLT1,ARAP3,CAMK1D,SLIT3,DLC1,RHOJ,PDGFRB,CASKIN2,CMYA5,EPHA2,FLI1,CALCOCO1,TRPS1,ITGA8,PRKCB,CPA3,PLCB2,VAV3,HIF3A,HSD11B1,PITPNC1,MBNL1,PLEKHH2,RBFOX1,FAM20A,ANGPTL1,ZEB2,MEF2C,CNN2,MEIS2,NOTCH4,STAT5A,CA3,EPHA7,STAB1,PDZRN4	0.00529836
V$CART1_01	CART1	15155	169	1860	34	0.00236477	HIPK3,MSRB3,BNC2,C20orf112,NPTX2,ARRB1,EFEMP1,BBX,CALD1,PDGFRA,MBNL2,CFL2,ZNF423,KLHL13,SPTB,RBFOX1,FAM126A,SMARCA2,PBX1,PAK3,CHRDL1,LMO3,PAPPA,EYA1,RUNX1T1,LMO4,PDGFC,FYN,MPPED2,NOS1,MEF2C,MEIS2,EPHA7,PDZRN4	0.00574836
V$CHOP_01	DDIT3	15155	201	1860	39	0.00236671	TRERF1,S100A9,HOXA13,PPARGC1A,COL6A3,KLF12,DPYSL2,PER1,PCDH18,KITLG,WIPF1,ZNF532,MAP4,AHNAK,MEIS1,NTRK3,SERPINF1,MBNL1,LMO4,MCC,ACTC1,LMO3,PLXND1,ITGA3,RUNX1T1,RHOJ,CDK14,JAKMIP2,TTN,PCDH7,PCDH9,PID1,MEF2C,STAC,ARHGEF6,PPL,CNTFR,TBL1X,PDZRN4	0.00573042
V$STAT6_01	STAT6	15155	201	1860	39	0.00236671	HECTD2,ACTN1,BMP5,FLNC,DPYSL2,LRRN3,ITGA2,IRX5,BBX,KITLG,PLXDC2,RARB,TUBA1A,RBMS3,NFATC4,VIT,EFHD1,LMO4,KLHL13,BTG1,SVIL,TRPS1,MTSS1,HSPG2,GAS7,SPRED1,TACC1,FLRT3,ST8SIA1,MAPK4,ITGA7,VGLL3,FYN,NDRG2,FAIM2,NOS1,CHST9,RYR2,EMCN	0.00570795
V$TTF1_Q6	TITF1	15155	201	1860	39	0.00236671	TPM2,DAB2IP,FZD7,GPM6A,HOXA13,PTRF,BNC2,FLT1,PRDM8,SERPINB5,DLC1,ATN1,CD248,ZNF532,MAP4,C15orf41,KCNH2,CFL2,SPEG,SPRY4,PELI3,NRG2,COL5A3,ELF4,MYOCD,PHYHD1,GFPT2,TEAD1,ASB2,PITPNC1,NDRG2,BRE,CDC42EP3,PGF,ATP8B2,RYR1,CNTN1,CCDC107,PCDHGC3	0.00568565
V$T3R_Q6	UNKNOWN	15155	182	1860	36	0.00242991	TPM1,CRISPLD2,OBSCN,BNC2,APBB1,SSPN,NFIL3,RARG,ABR,IGFBP3,JPH2,NFE2L1,PDK2,KCNH2,ACKR3,WNT2,AHNAK,RNF112,BTK,SYNGR1,SMOC1,DDIT4L,MCAM,KCNN3,SCUBE3,TENC1,CORO6,TNKS1BP1,SYNPO,ATP1A2,LMO4,PCBP4,LDHB,FOXC1,EPHA7,TBX5	0.00581477
CTGYNNCTYTAA_UNKNOWN	UNKNOWN	15155	67	1860	17	0.00245471	PMP22,PLXDC2,GJC1,PDPN,OSR2,PLAG1,CERCAM,DAB2IP,MEF2D,NR3C2,NLGN2,JPH4,BTBD3,ADAMTS5,ITGA3,NRP2,MRVI1	0.00585134
V$SMAD4_Q6	SMAD4	15155	189	1860	37	0.00257127	RHOQ,USP2,BNC2,FMO2,MYLK,CALD1,CALM1,ADAMTS4,PDGFRA,MYL6B,NFATC4,CASKIN2,EPHA2,NTRK3,FLI1,NAB2,TRPS1,FAM126A,APBB1,PAK3,MAF,POU2AF1,TENC1,RORA,CACNA1G,PLEC,LMO4,TMEM109,PCBP4,BAHD1,SLC22A17,MEF2C,NR2F1,MEIS2,COL1A2,TBX5,EPHB1	0.00610552
RTTTNNNYTGGM_UNKNOWN	UNKNOWN	15155	114	1860	25	0.00258465	GGA2,SLC6A9,BMP5,FBLN5,ALDH1A2,MAST4,CALD1,PTPRG,CSRNP3,NFATC2,ZNF423,CFL2,SLCO2A1,TRPS1,NAV3,SCUBE3,CCDC80,NDP,EYA1,DMD,LMO4,ATP1B1,PITX1,SMAD3,HAPLN1	0.00611369
V$HMGIY_Q6	HMGA1	15155	183	1860	36	0.00267613	NID2,LYVE1,ANKRD11,MAML2,IRX5,RAB34,PLXDC2,PRICKLE1,NFATC4,VIT,MRC2,HECTD2,IL16,TP63,NTRK3,HSPG2,MBNL1,CD40,AOC3,OBSCN,USP2,KCNAB1,GAS7,NCAM1,LMO3,FGF10,ST8SIA1,MAPK4,LMO4,PCDH10,NOS1,NDRG2,MEF2D,MEIS1,MOCOS,SMG6	0.00630583
V$AR_Q6	AR	15155	196	1860	38	0.00270801	PPARGC1A,BNC2,C20orf112,RPRM,NRXN3,DST,ANGPTL2,CD34,MYLK,MEF2C,SIK3,MAP4,EPHA2,ANGPT1,YAP1,ACKR3,ATRNL1,SH3BGRL,BTK,MBNL1,RBFOX1,TMEM37,KCNMB1,ID1,NRG2,ZBTB47,LMOD1,CORO6,MAPK3,DMD,SMOC1,PTGER2,PCDH9,SLC22A17,ITGB8,NR2F1,TBL1X,EPHA7	0.00635658
GCTNWTTGK_UNKNOWN	UNKNOWN	15155	229	1860	43	0.00280522	ANO4,NID2,SPRY2,GJA5,DPYSL3,GATA6,CCDC88A,ANGPTL2,CALD1,ITGB8,PLEC,TSC22D3,NFATC4,ETV5,RECK,ACKR3,ATRNL1,ZNF423,SPTAN1,FIZ1,ACTB,NFYB,TENM1,NAV3,SCUBE3,COL5A3,FGF10,C1QTNF1,NDP,PPP1R9B,LMO4,PRDM5,FYN,TP53INP2,BAHD1,OLFML3,CNN3,MEIS1,IL6ST,RBFOX2,SMAD3,EPHA3,TBX2	0.00655973
V$CEBP_01	CEBPA	15155	216	1860	41	0.0028321	TPM1,SEMA3A,S100A9,FLI1,LSAMP,VSNL1,BNC2,TSHZ3,BCL11B,DST,ANGPTL2,NUDT3,PAGE4,TSC22D3,NFATC4,DMD,ARMCX4,PRELP,PLEK,RBMS1,RBFOX1,MTSS1,NUDT10,DNM3,OSR2,LMO3,RORA,MYOCD,LTBP1,EYA1,GCNT2,NR3C1,GNAZ,VGLL3,ARHGEF25,ST5,PCDH9,PALLD,ZEB2,EDNRA,TBL1X	0.0065975
V$GATA1_03	GATA1	15155	184	1860	36	0.00294349	EVA1C,BNC2,PCDH9,PRDM8,ZEB1,FMO4,EFNB1,MEF2C,PAPPA,AMOT,GNB5,SSX2IP,CD40,GATA6,SCUBE3,LMO3,S1PR2,CCDC80,EGFLAM,NR3C2,LTBP1,FLRT3,DMD,MBNL1,IGF2,MMP16,NDRG2,PCDH7,HIC1,ZEB2,CNN1,MEIS2,TBX5,ADD3,NRP2,PCOLCE	0.00683112
V$OCT1_06	POU2F1	15155	197	1860	38	0.00296782	PMP22,TRERF1,GPM6A,ZEB1,SULF2,DPYSL3,NPTX2,ALDH1A2,IGF1,RARB,CELF2,NFIA,EVA1C,SH3BGRL,NTRK3,KLHL13,MBNL1,RBFOX1,KBTBD8,OSBPL6,NFYB,SCUBE3,ID4,PLAG1,LMO3,CHD9,GNAO1,EYA1,ATP1B1,NDRG2,MPPED2,CTSK,CDC42EP3,TP53INP2,NR2F1,PLXNA2,MAF,PDZRN4	0.00686169
V$FREAC7_01	FOXL1	15155	140	1860	29	0.00305498	FAM122A,TGFB2,RHOB,BNC2,TSHZ3,BCL11B,COL13A1,EFNA5,RHOBTB1,SEMA6D,FEZ1,CBX6,ETV5,DTNA,SPTB,MXRA8,BAI3,SCUBE3,NRG1,PLAG1,FLRT3,LDOC1,PLEC,DMPK,IER3,CDC42EP3,PREX2,KCNQ5,SMAD3	0.00703675
V$ER_Q6	ESR1	15155	217	1860	41	0.00308795	PMP22,MICALL1,ROCK2,PHF1,CKM,LRFN4,SPRY2,MYADM,MASP1,B3GALT2,WNT4,B4GALNT1,RARA,ITGB8,MAP1A,RASGRF1,ZFP36L1,NR2F1,DUSP3,ISCU,TRPS1,KCNJ15,CCSER2,SPTAN1,OSR1,JPH2,DNAJB4,CHRDL1,PDGFB,GFPT2,PLEC,MRVI1,TEF,NDRG2,PGF,CIC,CCDC136,ZNF711,SEMA4G,NLGN2,BTBD3	0.00708616
TGASTMAGC_V$NFE2_01	NFE2	15155	153	1860	31	0.00320606	TINAGL1,GSTP1,NEFH,LYVE1,ITPKC,FLT1,ADRA1A,ETV5,CPA6,MAP4,RBBP7,DTNA,BTK,NUDT10,ADCK4,MFN2,CDH23,PPP1R9B,SYNPO,PLCD1,EYA1,PLEC,SLITRK6,SNCG,PEA15,ENO3,PLS3,FAM46B,FBXO30,FBXO2,SERPINB5	0.00732984
AAAYWAACM_V$HFH4_01	FOXJ1	15155	198	1860	38	0.00324875	SEMA3A,PPARGC1A,KCNQ5,NLGN3,KLF12,SMARCA2,BCL11B,DOCK3,NRXN3,NKD1,CALD1,PPAP2B,SPON1,DTNA,ENPP2,INMT,TP63,NRK,SLIT3,RBFOX1,CRIM1,GATA6,ID4,NCAM1,NAV3,FLRT3,MAML2,ITGA3,DMD,ARHGEF2,PBX1,EPB41L3,MCC,ANGPTL1,ANKRD11,MEF2C,GFRA1,EPHB1	0.00739992
YTAAYNGCT_UNKNOWN	UNKNOWN	15155	122	1860	26	0.0032577	SLC6A6,OSR1,PPARGC1A,BNC2,KCNQ5,CSRNP3,ZFP36L1,EFHD1,ZNF423,CSPG4,PBX1,GATA3,CXCL13,ZBTB47,CHRDL1,FGF7,VSTM2A,FLRT3,HSD11B1,LMO4,PTGFR,PEA15,ZEB2,MEIS2,DCTN3,CCND2	0.00739293
V$AP1_Q4	c-jun	15155	212	1860	40	0.00352918	CDKN1A,ROCK2,VIM,NEFH,USP2,LYVE1,KY,C20orf112,DSTN,LMNA,IGFBP6,MAP1A,PDGFRB,STAT5B,RBBP7,KCNH2,EPHA2,CORO1C,PAPPA,COL27A1,BTK,LPP,KBTBD8,DCHS1,SMARCA2,ETV5,LAMB3,SCRN1,PPP1R9B,TGFBR2,NDP,LTBP3,TAGLN2,EYA1,MAPK3,PITPNC1,PCDH9,SYNPO,GSN,HSPB7	0.00797959
V$BACH1_01	BACH1	15155	199	1860	38	0.00355215	CDKN1A,MRGPRF,NTN4,COL7A1,ITPKC,ADRA1A,SPARC,SNPH,RAB34,LMNA,RBBP7,HBEGF,CFL2,MAMDC2,BTK,SYNGR1,LPP,KBTBD8,ADCK4,CDH23,LAMB3,ACPP,SCRN1,S1PR2,PPP1R9B,TAGLN2,PLEC,VIT,EMP3,ATP1B1,DYSF,ECM1,NDRG2,ITGB4,MECP2,RGS2,HSPB8,TFE3	0.00800209
V$CP2_02	TFCP2	15155	199	1860	38	0.00355215	TRERF1,IL11RA,TGFBR2,FLI1,ZSWIM8,ADRA1A,BCL11B,KCNE3,NRXN3,SLC2A9,CALD1,ZNF532,TSC22D3,NFATC4,ARMCX4,KCNH2,HBEGF,SPEG,NTRK3,TLN1,SCUBE3,NHS,PODN,CORO6,PAPPA,PPP1R9B,LTBP1,ACTN1,MAPK3,MDK,CDK14,CDC42EP3,ZEB2,NR2F1,RYR1,TMEM47,CAMK2G,TBX2	0.00797289
YKACATTT_UNKNOWN	UNKNOWN	15155	219	1860	41	0.00365974	TGFB2,LMO3,KLF12,ITPKC,TSHZ3,IGF1,EFEMP1,DLC1,PTPRD,ADAM22,PDGFRA,CLU,NFATC4,DMD,ARMCX4,AMOT,PIK3R1,TP63,UNC5C,FIZ1,WWOX,KBTBD8,ADCK4,PLAG1,PYGM,FGF10,LTBP1,EBF1,NR3C1,RUNX1T1,PITPNC1,ATP1B1,TTN,CDC42EP3,MEF2C,MEIS1,SDPR,SLC2A4,ADD3,PDZD2,PDZRN4	0.00818451
V$CP2_01	TFCP2	15155	206	1860	39	0.0037012	PMP22,TGFB1I1,DAB2IP,RHOQ,CALD1,IGFBP6,MAP1A,PLEC,ZNF532,CALM3,ASB2,ETV5,PRELP,SPEG,PPP1R12A,EFEMP2,DAB1,GATA3,DCHS1,SMARCA2,JPH2,SCUBE3,TENC1,TNKS1BP1,GPR173,NLGN2,TMEM43,LTBP3,HIF3A,MAPK3,SLC41A1,SOCS1,CDH2,BRE,C16orf52,CNN1,SOD3,COL1A2,NCKAP1L	0.00824725
V$HNF4ALPHA_Q6	HNF4A	15155	213	1860	40	0.00384321	TPM1,FAM122A,DOCK3,FZD7,PPARGC1A,PLLP,RBPMS,LLGL1,ABR,RHOBTB1,S100A16,ANPEP,PDGFB,PDGFRA,RBMS3,RBMS1,DUSP3,SPRY4,SLIT3,RBFOX1,GRK5,MLTK,PODN,PLAG1,CNTFR,PAPLN,PLAGL1,LMO3,CCDC80,LPHN2,FGF10,TEF,DCN,PCDH7,PID1,NR2F1,VCL,BTBD3,PRRX2,MAF	0.00853275
V$GATA4_Q3	GATA4	15155	188	1860	36	0.00425406	TRERF1,CRYAB,SEMA3A,PPARGC1A,BNC2,LYVE1,SCUBE1,B4GALNT1,PNMA1,AMOT,TLN1,GPR173,MEIS2,MBNL1,EBF1,MLTK,AUTS2,LPHN1,PLAG1,LMO3,LIX1L,NDP,ACTN1,DMD,ARHGEF2,RUNX1T1,GPC6,NEXN,TMEM100,NOS1,TMEM71,ATP2B4,ZEB2,PLXNA2,MEIS1,CNR1	0.00941096
V$EVI1_05	EVI1	15155	125	1860	26	0.0045903	CRYAB,PPARGC1A,NTN4,GNAO1,TMEM47,IGF1,IRX5,HOXD10,MBNL2,JAZF1,HECTD2,MBNL1,RBFOX1,USP2,ACTC1,SCUBE3,PLAG1,CASQ2,LMO3,DNAJC1,DMD,RUNX1T1,CDK14,PTGFR,MEIS2,OGN	0.0101184
V$HSF2_01	HSF2	15155	189	1860	36	0.00465001	TRERF1,CRYAB,TMEM71,TPM2,EVA1C,BNC2,FLNC,RBPMS,PNMA1,COL13A1,COL16A1,FSTL3,CSRNP3,PDGFB,MBNL2,NR2F1,NFATC4,PCDH7,ENPP2,SPTB,ITGA8,LHFPL2,LMOD1,CASQ2,MYOCD,PLEC,C1QTNF7,CHST2,DMD,DNAJB5,FHL1,ME1,PCDH10,MEF2C,HSPB8,TBX5	0.0102134
V$NFAT_Q6	NFAT	15155	189	1860	36	0.00465001	TGFB1,TGFB3,MRGPRF,HSPG2,BNC2,BMP5,TBX4,COL16A1,IGFBP3,PDGFB,RBMS3,NFATC4,PIK3CD,EPHA2,CAPG,NRK,DDR2,TRPS1,USP2,ETV5,ANP32E,EGFLAM,NR3C2,SPARCL1,RASL12,GNAO1,TEAD1,CFL2,PCDH10,NDRG2,BAHD1,PREX2,LGALS1,CNTFR,HAPLN1,WDR47	0.0101771
V$ERR1_Q2	ESRRA	15155	216	1860	40	0.00493224	PCDH7,FZD9,ANKRD13A,VSNL1,LDB3,TMEM35,DLC1,ANGPT1,PSIP1,MAP1A,MAP1B,KCNH2,HECTD2,HS6ST2,UNC5B,ISCU,RIMS4,SCN5A,OBSCN,NAV1,ID3,RAB11FIP5,MB,LMO3,MGST3,SIRPA,PRKG2,ITGA3,LRFN4,RUNX1T1,TEF,PCBP4,NDRG2,CX3CL1,PANK1,ENO3,MEF2C,VCL,SOD3,MTSS1L	0.0107565
V$HEN1_02	NHLH1	15155	164	1860	32	0.00506728	CYP4V2,TRERF1,GPD1L,OLFML2A,NRG1,NLGN3,KLF8,TSHZ3,LRRN3,PHLDB1,IGF1,ANK2,MAP1A,PDGFB,PRICKLE1,CALM3,CBX6,SPEG,MRGPRF,CALCOCO1,KCNMA1,FNDC5,ETV5,ARL4A,MFAP4,ASB2,PTGDS,FAM13B,ENO3,BAHD1,SLC22A17,CDC42EP3	0.0110119
V$LMO2COM_01	LMO2	15155	197	1860	37	0.00527287	TGFB3,CKM,SORCS2,BNC2,MYADM,IGF2,RARG,CAMK1D,TCF21,PSIP1,KCNB1,PDGFB,HOXD10,NUMBL,TMEM116,SYNE1,CALM3,EPHA2,SPEG,NRK,OSR1,ID1,KCNN3,FGF7,NR3C2,HIF3A,EXTL3,PLEC,ITGA7,ATP1B1,AJUBA,NRG2,MDGA1,CDH2,GFRA1,B4GALT6,CCND2	0.0114184
V$NKX22_01	NKX2-2	15155	139	1860	28	0.00535428	SCARF2,CACNA1C,BMP5,C20orf112,STARD8,DST,CSRNP3,DLC1,NFIA,HOXD13,RBBP7,ZNF423,PIK3R1,SPON1,SLIT3,BAI3,GATA6,ETV5,NLGN2,NDP,DMD,LMO4,NOTCH1,SDPR,STAT5B,GPR126,NRP2,PDZRN4	0.011554
RNTCANNRNNYNATTW_UNKNOWN	UNKNOWN	15155	44	1860	12	0.00549282	KRT23,SMARCA2,GPM6B,CHRDL1,SULF2,CASQ2,FGF10,WNT2,JAKMIP2,SLC43A3,ZEB2,PDZRN4	0.0118115
V$AR_01	AR	15155	127	1860	26	0.00571092	PMP22,TRERF1,CDKN1A,JAK2,EVA1C,FILIP1,USP2,DAB2IP,IL16,DSTN,ANGPTL2,FAM107A,IP6K3,ZNF532,TSC22D3,KCNH2,SPEG,RBMS2,SPTBN1,NCKIPSD,PER1,ETV5,ITGA7,PANK1,S1PR1,NOTCH4	0.0122377
V$MYOD_Q6_01	MYOD1	15155	198	1860	37	0.00573804	GPD1L,DMD,CKM,BMP1,ARL4A,C20orf112,LDB3,IRX5,IGF2,DST,PSIP1,MYL6B,NFATC4,CASKIN2,KCNH2,HBEGF,EPHA2,SPEG,SPTAN1,ZMAT3,MXRA8,FAM126A,SORCS2,APBB1,JAZF1,SLC24A3,ACAA2,PLEC,ASB2,RUNX1T1,ATP1B1,MDGA1,CDH2,NDRG4,AKAP12,RCAN2,SMAD3	0.0122531
V$MZF1_01	UNKNOWN	15155	198	1860	37	0.00573804	ADAMTS12,BLVRB,FLI1,ZEB1,CLIP3,FLT1,ZDHHC14,BCL11B,TCF21,MAP1B,ZNF532,CBX6,PRELP,NTRK3,SPTB,ARHGAP44,SYNGR1,ANK2,FAM20C,DCHS1,GATA6,KCNN3,LIX1L,NLGN2,ENTPD1,WNT4,ITGA3,ITGA5,PBX1,DCN,PRDM5,PCBP4,NDRG2,PGF,MEIS2,ADD3,SOD3	0.0122107
V$MYOGNF1_01	NF1	15155	39	1860	11	0.0058628	ROCK2,NFIA,DNAJB4,PGF,LMO3,ITGB8,PPM1L,FBLN2,MTSS1,EPHA7,MYLK	0.0124332
V$DR1_Q3	NR2F2	15155	199	1860	37	0.00623729	C14orf132,PDLIM7,PPARGC1A,CLIP3,FBLN1,C15orf41,EFEMP1,ATN1,PTPRG,CSRNP3,PLEC,HS6ST2,IFFO1,RBMS1,DUSP3,SELM,TTYH2,MLTK,DCHS1,ID1,CALM1,PLCD4,PAPLN,LMO3,FAM20C,DMD,WRAP53,PCBP4,GPR124,BRE,PCDH7,PGF,NR2F1,VCL,CNTFR,PRRX2,SMTN	0.0131819
V$HFH4_01	FOXJ1	15155	147	1860	29	0.00630416	GABRE,NRG1,BMP5,VGLL3,BCL11B,COL13A1,KCNQ5,CRIM1,TEAD1,PDGFRA,NFIA,ZNF423,SLIT3,RBFOX1,BAI3,ID1,SCUBE3,PLAG1,LMO3,MYOCD,CCND1,ITGA3,DMD,GNAZ,RUNX1T1,ANGPTL1,MEF2C,GFRA1,PDZRN4	0.0132776
V$TFIII_Q6	GTF2A1	15155	160	1860	31	0.00637957	TGFB3,OSR1,FLI1,NPTN,S1PR1,FCHSD2,RARG,LMNA,NFATC4,CASKIN2,MRC2,CORO1C,ARHGAP44,NAB2,PBX1,GATA3,CYGB,LMO3,PPP1R9B,NLGN2,ITGA3,ATP1A2,LMO4,FAM20A,NDRG2,PCDH9,SOX13,BAHD1,TCF7L1,MAF,CCND2	0.0133906
V$LEF1_Q2	LEF1	15155	173	1860	33	0.00638476	PDPN,SLC6A9,RGL1,MYOF,DPYD,ARNT,COL13A1,SV2A,EPHA2,AHNAK,GRK5,DDR2,EIF4EBP2,NEK7,PAK1,NAV1,NAV2,MFN2,PLA2G4A,DCHS1,SORBS1,SLC43A3,HSD11B1,CUBN,MRVI1,NIPAL3,LPHN2,MPPED2,PANK1,NEXN,GFRA1,SEMA4G,ADD3	0.0133559
V$HNF4_Q6	HNF4A	15155	206	1860	38	0.00643166	TGFB1,FOXO1,TSHZ3,MAN1A1,RARA,EFNB1,PELO,RARB,LCAT,HBEGF,SUSD2,DUSP3,SLC26A10,TRPS1,SEMA3B,PAK1,CBX7,NAV2,NRG2,C1S,LMO3,ELF4,TAGLN2,ITGA1,KIFC3,ITGA3,ASB2,ARHGEF2,ITGA5,AJUBA,MMP16,AQP3,PCDHGC3,GPX2,CCDC136,MEIS2,RBFOX2,LRRC17	0.0134084
V$IPF1_Q4	IPF1	15155	180	1860	34	0.00664877	FLI1,DPYD,KLHL5,PRDM8,MYH11,EFEMP1,EFNB1,ANGPT1,RHOBTB1,SEMA6D,CSRNP3,RASGRF1,SYTL4,PLCD1,TLE4,BACH2,MBNL1,TENM1,SMARCA2,LMO3,CCND1,NDP,LPHN2,DMD,EMP3,DCN,OGN,CDC42EP3,MEF2C,PLXNA2,MEIS2,CTSK,HAPLN1,CACHD1	0.0138142
V$TCF4_Q5	TCF4	15155	167	1860	32	0.00668648	KRT23,DOCK3,PPARGC1A,COL18A1,KY,NKD1,NFATC4,SGCD,CORO1C,PGAP1,EDN3,C8orf46,GPX2,NAV2,ARHGAP20,PRKCB,FGF10,SORBS1,MME,EYA1,VIT,CUBN,NIPAL3,PCBP4,NEXN,NRP2,PANK1,PCDH7,C16orf52,ZEB2,SDPR,HAPLN1	0.0138457
V$IRF7_01	IRF7	15155	200	1860	37	0.0067725	UBA7,FLI1,USP2,BNC2,BMP5,PIK3CD,ZDHHC14,OPTN,JPH4,CALD1,PDE1B,ZFP36L1,HOXD13,VIT,BST2,RBL1,HS6ST2,RBFOX1,GATA6,GJC1,SCUBE3,RASGEF1A,SOCS1,LAPTM4A,XAF1,IL18BP,FLRT2,EYA1,POPDC2,DMD,RUNX1T1,PDGFC,IFIT2,NOS1,C16orf52,LGALS3BP,EPHA7	0.0139768
V$ATF4_Q2	ATF4	15155	215	1860	39	0.0077341	ARG2,ZNF711,MPP2,GPM6B,USP2,FLNC,ITPKC,PCDH9,GEM,PRICKLE1,MBNL2,TSC22D3,SLC18A2,EPHA2,ZNF423,MRGPRF,LPP,PENK,ADCK4,PAK1,AHR,ID1,PAK3,CDH23,RASGEF1A,DAAM2,S1PR2,LTBP1,TSC22D2,PTPRU,LMO4,ECM1,NDRG2,GNL1,CDC14B,BAHD1,SELM,SORBS1,MAF	0.0159079
RYCACNNRNNRNCAG_UNKNOWN	UNKNOWN	15155	57	1860	14	0.0077525	MDK,CSRNP3,SEMA3A,TSC22D3,SLC25A4,CHRDL1,PBXIP1,MEF2C,PLXNA2,PHLDB1,IL17RE,MB,GPR173,PDZD2	0.0158926
V$MAZR_01	UNKNOWN	15155	182	1860	34	0.00788978	TRERF1,FOXJ2,ZCCHC24,RBL1,JPH4,HSD11B1,ETV5,KCNH2,ABR,CAMK2G,CORO1C,GRK5,VCAN,ARHGAP44,LGALS1,TRPS1,DMPK,SRF,GATA6,AHR,SCUBE3,ZER1,GPR173,SSBP2,ENTPD1,EYA1,PRRT2,EPB41L3,PCBP4,JAKMIP2,SLC22A17,NLGN2,MEIS2,SLC2A4	0.0161203
V$MEIS1_01	MEIS1	15155	189	1860	35	0.00814932	B3GALT2,GNAO1,NRG1,PHLDB1,COPZ2,EYA1,ANK2,PSIP1,PLCD1,CD248,VILL,WNT2,C15orf41,RUNX1T1,MRGPRF,RBFOX1,SCUBE3,POU2AF1,NCAM1,SPRED1,TNKS1BP1,SORBS1,NDP,FLRT3,HSD11B1,SMOC1,DNAJB5,TMEM109,PCBP4,CTSK,TMEM71,PLXNA2,HEPH,KCNQ5,PDZRN4	0.0165955
V$NKX3A_01	NKX3-1	15155	163	1860	31	0.00838044	TPM1,FAM122A,PTN,CACNA1C,NRG1,BMP5,TSHZ3,TRIB2,PNMA1,NRXN3,EFEMP1,DLC1,LMNA,ZNF423,HS6ST2,TP63,SPTB,MBNL1,NAP1L5,DAB1,KCNMA1,KCNN3,LPHN1,LMO3,EYA1,DMD,ZEB2,NR2F1,NOTCH1,EMCN,PDZRN4	0.0170098
V$DR3_Q4	VDR	15155	112	1860	23	0.00863577	TGFB3,HOXA13,B3GALT2,KCNB1,PDGFB,TSC22D3,NT5DC2,FLI1,GPR173,KCNK3,ADAMTS4,LMO3,SSBP2,SYNC,DMD,PCBP4,AQP1,PCDH7,BAHD1,ZFX,HSPB7,LRRC17,GGT7	0.0174704
V$IRF_Q6	IRF1	15155	204	1860	37	0.009313	EXT1,SEMA3A,ZCCHC24,FLI1,BBX,RARG,SEMA6D,PDGFRB,BST2,C15orf41,ECM2,RBMS2,KLHL13,EHD1,GATA6,GJC1,NLGN2,ETV5,SOCS1,TMEM108,CCND1,IL18BP,MAML2,SIK3,RUNX1T1,PLEKHH2,KCNIP3,IFIT2,PCDHGC3,PCDH7,TOR1AIP1,ZEB2,ARHGEF6,MEIS2,SLC2A5,CNTFR,HAPLN1	0.0187787
V$STAT5A_02	STAT5A	15155	113	1860	23	0.00961761	ARL4A,BMP5,GJA5,LRRN3,RARA,KITLG,NFATC2,PDK4,PIK3R1,ENPP2,ZNF423,KCNJ8,BTK,ARHGAP44,MBNL1,RBFOX1,OBSCN,SRPX,PTPN21,RAB37,PCDH9,GSN,CCND2	0.0193295
V$ER_Q6_01	AR	15155	212	1860	38	0.0102657	MICALL1,B3GALT2,RHOB,EVA1C,SLC6A9,HSPG2,FCHSD2,LRRN3,PHLDB1,LRFN4,COPZ2,CALD1,ITGB8,CSRNP3,ZNF532,ZFP36L2,C15orf41,NFIL3,RBMS1,SPTAN1,RIMS4,TRPS1,MCC,KCNN3,GAS7,CHRDL1,SPRED1,SIRPA,SIK3,RUNX1T1,MRVI1,CDK14,PCBP4,NDRG2,TMEM71,PGF,CIC,BTBD3	0.0205648
ACCTGTTG_UNKNOWN	UNKNOWN	15155	120	1860	24	0.0103086	CMBL,GABRE,ARL4A,COL18A1,LRRN3,EYA4,MAN1A1,DST,ABR,WDR1,RARB,CASKIN2,MRC2,RIMS4,SCN5A,NUDT10,LAMA4,ZER1,NR3C2,NR3C1,PCBP4,MMP16,NOTCH1,RYR1	0.0205837
V$ISRE_01	STAT1	15155	199	1860	36	0.0106258	MEIS1,UBA7,HEPH,PPARGC1A,KY,OPTN,EYA4,BBX,SEMA6D,SSBP2,TSC22D2,BST2,ERC1,SH3BGRL,UNC5C,C8orf46,ASPA,GATA6,KCNN3,ETV5,PLAG1,ZER1,TMEM108,XAF1,SORBS1,SIK3,KCNIP3,IFIT2,PCDHGC3,PCDH7,ZEB2,MEF2C,FYCO1,ARHGEF6,SDPR,ADD3	0.0211485
V$MYB_Q5_01	MYB	15155	206	1860	37	0.0108526	B3GALT2,IL11RA,SLC6A9,FLI1,NRG1,KLF12,PCDH9,PNMA1,RARG,SEMA6D,PRICKLE1,MAP4,SYNM,NFIL3,MYL6B,GRK5,DDR2,SMARCA2,ACTC1,MYO18A,NMUR1,NR3C2,SSBP2,LTBP1,GCNT2,DMD,RUNX1T1,RASA3,CDK14,TOX2,GNL1,TOR1AIP1,RGS2,NR2F1,ARHGEF6,PPP4R4,CCND2	0.0215301
V$HEN1_01	NHLH1	15155	153	1860	29	0.0110134	CYP4V2,TRERF1,FOXJ2,OLFML2A,ARL4A,PLCD3,MFAP4,TSHZ3,NRXN3,NT5DC2,COL19A1,ANK2,PDGFB,PRICKLE1,INF2,CBX6,ACKR3,MRGPRF,CALCOCO1,KCNMA1,TENC1,NLGN3,ASB2,PCBP4,FAM13B,ENO3,CD99L2,BAHD1,CDC42EP3	0.021779
V$TGIF_01	TGIF	15155	193	1860	35	0.0112233	ANKRD35,FZD9,ANKRD13A,BMP1,DES,COL7A1,DNM3,RAMP2,FAM107A,IP6K3,HOXD10,KCNH2,WNT2,C15orf41,BAI3,AHR,SCUBE3,TENC1,SPRED1,TNKS1BP1,PDGFRA,EYA1,NR3C1,DNAJB5,MAP1LC3B,TMEM109,DYSF,PCBP4,OBSCN,C16orf52,ZEB2,BTBD3,DOPEY1,EPHA3,TBX2	0.0221229
V$NFE2_01	NFE2	15155	220	1860	39	0.0112455	TINAGL1,CDKN1A,GSTP1,TEAD1,NLGN3,LYVE1,ADRA1A,RBPMS,ANGPT1,PDE1B,MAP1A,TTC28,CPA6,MAP4,HS6ST2,RBBP7,DTNA,EPHA2,SPEG,BTK,SYNGR1,NUDT10,SCUBE3,LMOD1,NOTCH4,COL5A3,SPRED1,SCRN1,NDP,PLEC,SNCG,PCDH9,JAZF1,KBTBD8,HSPB8,RCAN2,FBXO2,SERPINB5,TBL1X	0.0220957
TAAWWATAG_V$RSRFC4_Q2	MEF2A	15155	121	1860	24	0.011405	CDKN1A,FILIP1,PPARGC1A,KY,PER1,PNMA1,NRXN3,DLC1,KCNQ5,PDLIM1,SV2A,TP63,TRPS1,USP2,ACTC1,MYOCD,GPER1,NEB,PDGFRA,TMEM71,PCDH9,SLC2A4,CRTAP,NRP2	0.0223379
CAGGTA_V$AREB6_01	TCF8	15155	606	1860	93	0.0127224	NRG1,SPRY2,HIC1,GGA2,PDGFB,PDGFRA,RGS22,GPR173,MBNL1,TRPS1,CD74,ETV5,NRK,NCAM1,LIX1L,ZSWIM8,CHST9,NDP,LDOC1,FAM126A,ST5,ZEB2,CIC,HEPH,RYR2,PGRMC1,PTN,PDE4B,WISP2,HOXA13,VSNL1,NELL2,NTNG2,ALDH1A2,NRXN3,EFEMP1,BBX,ITGB8,CSRNP3,IER3,ACKR3,MAMDC2,BTK,ARHGAP44,KCNJ15,OSBPL6,ADAMTS15,KCNAB1,ZER1,PLAGL1,CACNA1G,NR3C2,TACC1,DMD,DNAJB5,PDGFC,MMP14,PCDH10,NOTCH1,GPM6A,DPYSL3,MSRB3,EVC2,ZEB1,RARA,ADAMTS4,ID…	0.0248389
V$PAX4_04	PAX4	15155	175	1860	32	0.0132094	TGFB3,TIAF1,GNAO1,SEMA3C,JPH4,MYLK,CALD1,PPAP2B,RBMS3,PAPPA,WNT2,BACH2,ITSN1,PHLDA3,AUTS2,SOCS1,PLAG1,LMO3,LIX1L,EBF1,ITGA3,DMD,LMO4,MPPED2,ZEB2,MEF2C,PLXNA2,MEIS1,SDPR,AKAP12,PRRX2,PDZRN4	0.0257083
V$AML_Q6	RUNX1	15155	203	1860	36	0.0143454	BOC,WISP2,FLI1,BNC2,C20orf112,FLT1,RAMP2,TSC22D3,VIM,RBL1,IL17RE,PIK3R1,TP63,TLN1,PBX1,ENTPD3,DAB1,PER1,CYGB,FOXF2,SCRN1,PAPPA,NR3C2,LTBP3,CAV1,EYA1,PITPNC1,EPB41L3,TMEM109,CTSK,PGF,ARMCX1,FAIM2,CYTIP,PDZD2,TBX5	0.027831
V$EVI1_02	EVI1	15155	98	1860	20	0.014635	GLIS3,S100A16,RASGRF2,MBNL2,RASD1,PTGFR,PPARGC1A,PLAG1,CASQ2,FAM46A,TMEM47,DMD,BCL11B,SCUBE3,HOXD10,NKD1,ASB2,MYL6,RUNX1T1,STON2	0.0283036
V$COUP_01	HNF4A	15155	197	1860	35	0.0151883	TPM2,DAB2IP,BOC,PPARGC1A,FAM20C,FBLN1,ADRA1A,LRFN4,EFNB1,ANGPT1,LMNA,CSRNP3,PDGFB,IFFO1,HBEGF,RBMS1,DUSP3,G0S2,PITPNC1,SELM,ID1,LMO3,PLEC,ITGA3,DMD,SMOC1,WRAP53,GPR124,PCDH7,PGF,CIC,NR2F1,EDN3,PRRX2,TBX5	0.0292816
TTANWNANTGGM_UNKNOWN	UNKNOWN	15155	50	1860	12	0.0158206	OSBPL6,PENK,CLU,MPPED2,OLFML3,JAKMIP2,FOXF2,TBX4,IGSF1,ANGPT1,RUNX1T1,PDZRN4	0.0304052
V$LBP1_Q6	UBP1	15155	171	1860	31	0.0163475	B3GALT2,ZCCHC24,PHLDB1,SPATA6,IGFBP6,PRICKLE1,MBNL2,MYO7A,LEPREL2,VWA5A,CAMK2G,GRK5,TRPC4,SVIL,SSX2IP,GATA3,MCAM,FNDC5,KCNN3,RASGEF1A,LMO4,TMEM109,TUBA1A,MPPED2,TOR1AIP1,PCDH9,SLC22A17,MEF2D,LDB3,SLC26A10,CCND2	0.0313199
V$MEF2_04	UNKNOWN	15155	18	1860	6	0.0169983	MGST3,PPARGC1A,ADCY2,NR2F1,TRPC4,EYA1	0.0324657
V$SRY_01	SRY	15155	179	1860	32	0.0180214	B3GALT2,CDKN1C,PIK3CD,FCHSD2,MSRB3,MAML2,PLXDC2,PPAP2B,NFIA,BEND5,GFRA1,HECTD2,SPON1,GRK5,ENTPD1,MXRA8,DAB1,DCHS1,NAV3,NBL1,NCAM1,LMO3,SORBS1,ST8SIA1,TEAD1,MPZL2,CTSK,S1PR1,PLXNA2,SEMA4G,TBX5,PDZRN4	0.0343132
STTTCRNTTT_V$IRF_Q6	UNKNOWN	15155	159	1860	29	0.0182548	COL4A1,COL4A2,HOXA13,PPARGC1A,NRG1,GATA6,UBA7,ZEB1,ZDHHC14,CCND1,PSIP1,BST2,ECM2,ARHGEF6,KLHL13,DDR2,ASPA,NAV3,OSR2,LGALS3BP,NR3C2,XAF1,SORBS1,CHGB,EDIL3,IFIT2,MEIS1,PGM5,IL18BP	0.0346503
V$GATA1_01	GATA1	15155	186	1860	33	0.0183333	TRERF1,TOR1AIP1,LSAMP,HSPG2,BNC2,DPYSL2,ANGPT1,HOXD10,NFIA,CLU,RARG,C12orf75,IL17RE,ENPP2,ZNF423,NTRK3,TLN1,NAB2,PENK,ZSCAN18,SFXN3,SRF,LMOD1,LMO3,RORA,DIXDC1,SLC4A3,BAHD1,C16orf52,TCF7L1,ADD3,PDLIM4,EPHB1	0.0346923
V$PTF1BETA_Q6	PTF1A	15155	193	1860	34	0.0186083	PMP22,ZNF711,TGFB3,TRERF1,PPARGC1A,ITPKC,C20orf112,FCHSD2,GATA6,KRT14,CALD1,IGFBP6,ZFP36L1,MAP4,RASSF2,CACNA1C,FAM46A,CAPG,ADCK4,OBSCN,SMARCA2,ROBO1,TEAD1,DMD,SMOC1,EMP3,ITGA7,GPC6,FERMT2,PCDHGC3,PCDH7,HCP5,STAT5A,TBL1X	0.0351045
V$HOX13_01	HOXA5	15155	34	1860	9	0.0186271	CALD1,GPR161,UNC5B,CCND1,IGF1,SVIL,UNC5C,SMOC1,LMO4	0.0350325
V$SREBP_Q3	UNKNOWN	15155	188	1860	33	0.0211931	ZNF711,FNBP1,HSPG2,DPT,KLF12,DPYSL2,FCHSD2,TMEM86B,MAP1A,HOXD10,ZNF532,PDGFRB,NFATC4,PRELP,HBEGF,NTRK3,STAC3,PEG3,SEMA3B,KCNMB1,ETV5,SLC38A5,DNAJC1,C1QTNF7,LUM,DNAJB5,ZFP36L1,KANK2,JAKMIP2,GNAO1,ADD3,CA3,MAF	0.0397371
V$STAT5A_04	STAT5A	15155	161	1860	29	0.0213702	FNBP1,FLI1,PPARGC1A,MYH3,TSHZ3,NTNG2,ALDH1A2,IGF1,PTPRD,VIT,SPRY4,MBNL1,TRPS1,OSBPL6,NFYB,NCAM1,FGF10,DIXDC1,SSBP2,ACTN1,DMD,CMYA5,PBX1,RBFOX1,NEXN,PLS3,ZEB2,EXT1,SAMD4A	0.0399472
V$AML1_01	V$AML1_01	15155	209	1860	36	0.0218365	TPM1,COL4A1,MSRB3,COL4A2,VIM,S100A9,FLI1,ARNT,NRXN3,ATN1,ADAMTS4,PRICKLE1,DNM3,SLC6A9,CORO1C,GRK5,ENTPD1,CALCOCO1,DAB1,SYT9,NAV3,MR1,ID3,RASGEF1A,LMO3,HHIPL1,ARHGEF2,TMEM109,MMP14,CTSK,PGF,GRASP,ARHGAP21,MEIS2,TBX5,PDZRN4	0.0406953
V$AML1_Q6	V$AML1_01	15155	209	1860	36	0.0218365	TPM1,COL4A1,MSRB3,COL4A2,VIM,S100A9,FLI1,ARNT,NRXN3,ATN1,ADAMTS4,PRICKLE1,DNM3,SLC6A9,CORO1C,GRK5,ENTPD1,CALCOCO1,DAB1,SYT9,NAV3,MR1,ID3,RASGEF1A,LMO3,HHIPL1,ARHGEF2,TMEM109,MMP14,CTSK,PGF,GRASP,ARHGAP21,MEIS2,TBX5,PDZRN4	0.0405724
RRAGTTGT_UNKNOWN	UNKNOWN	15155	216	1860	37	0.0219841	DAB1,ZEB1,TSHZ3,DPYSL3,ZDHHC14,BCL11B,BBX,PELO,LRCH2,PTPRG,HOXD10,RASSF2,ERC1,PIK3R1,TP63,ITSN1,JAM3,MBNL1,NAP1L5,PRICKLE2,SMARCA2,CBX7,GAS7,SLC24A3,DAAM2,ITGA1,TMEM35,DMD,ATP1B2,EDIL3,PCDH7,BAHD1,PLS3,NR2F1,PLXNA2,CNR1,BTBD3	0.0407235
V$MZF1_02	UNKNOWN	15155	189	1860	33	0.0227495	TGFB1,TRERF1,ARHGAP1,ZEB1,KLF12,BCL11B,EYA1,ZNF532,NFATC4,CASKIN2,CBX6,MRC2,PPP1R12A,NTRK3,GRK5,CHRDL1,PLAG1,ELF4,NLGN2,MAML2,HSD11B1,ATP1A2,WRAP53,GPC6,PCBP4,FYN,JAKMIP2,PPAP2B,NOS1,BAHD1,SLC22A17,MEIS2,TFE3	0.0420148
GTTRYCATRR_UNKNOWN	UNKNOWN	15155	122	1860	23	0.0231149	MPP2,NLGN3,SPATA6,ANK2,ZNF532,DTNA,DUSP3,PNMAL1,FXYD6,LMO3,TNKS1BP1,KATNAL1,FYN,MPPED2,FAIM2,NOS1,ST5,ATP2B4,PBXIP1,JAKMIP2,RAI2,WDR47,PDZRN4	0.0425619
V$YY1_01	YY1	15155	210	1860	36	0.0233419	TPM1,ZNF711,TIAF1,ACTN1,BNC2,SRF,MYH11,VSNL1,CD4,DSTN,KCNT2,CALD1,SLC25A4,HOXD10,RHOJ,NFE2L1,C20orf166-AS1,RBMS1,SPRY4,KBTBD8,CCSER2,MLTK,TENM1,ID1,DNAJB4,PLAG1,CASQ2,GNAI2,FLRT3,POPDC2,PCBP4,ZEB2,RGS12,PRIMA1,ACTG2,PDZRN4	0.0428516
RGTTAMWNATT_V$HNF1_01	TCF1	15155	41	1860	10	0.0237146	KCP,ZBTB4,ACSL4,SERPING1,RBMS1,DMD,COL9A1,FGFR4,COL16A1,NRP2	0.0434062
V$STAT3_02	STAT3	15155	116	1860	22	0.0243186	TRIB2,ZSWIM8,NELL2,VSNL1,IRX5,KCNT2,SPON1,TMEM37,MOB3C,NAV2,KCNN3,SCUBE3,SOCS1,NCAM1,IL18BP,WNT4,PCBP4,PGF,MEIS2,VCL,LTBP1,EPHA7	0.0443797
V$STAT_01	UNKNOWN	15155	197	1860	34	0.02461	TCEA2,ITPKC,FLT1,PNMA1,ETV5,ADAMTS4,PDLIM1,ZFP36L1,CLU,MYO18A,NFIL3,ENPP2,ZNF423,BACH2,GPR153,LAPTM4B,ASPH,ADCK4,SERPING1,GRB10,SLC38A5,TENC1,LMO3,PPP1R9B,IL18BP,C1QTNF7,PLEC,RRAS,TMEM100,MECP2,IL6ST,PCOLCE,EMCN,CCND2	0.0447785
V$COREBINDINGFACTOR_Q6	CBFA2T2	15155	204	1860	35	0.0247869	COL4A1,COL4A2,BOC,VIM,S100A9,FLI1,RAMP2,TSC22D3,TAGAP,RASSF2,IL17RE,ENPP2,TP63,ENTPD3,SYT9,NAV3,CYGB,SCRN1,CCL4,LTBP1,EYA1,ARHGEF2,PITPNC1,EPB41L3,TMEM109,PDGFC,PGF,ARMCX1,C16orf52,MEIS2,FOXF2,CYTIP,PDZD2,TBX5,PDZRN4	0.0449673
V$GATA2_01	GATA2	15155	84	1860	17	0.0249943	GATA3,KLHL5,PDGFRA,NFIA,RBMS3,TUBA1B,ANGPT1,AMOT,LMO3,TCF7L1,DPYSL2,SPEG,RBMS2,ACTN1,PDLIM4,DNAJB5,RAB34	0.0452103
