# Supplementary material for: Novel RNA biomarkers of prostate cancer revealed by RNA-seq analysis of formalin-fixed samples obtained from Russian patients
Source: Oncotarget. 2017 Mar 23;8(20):32990–3001. doi: 10.18632/oncotarget.16518 (PMC5464844; doi:10.18632/oncotarget.16518)
Supplement: Supplementary file 6 [file oncotarget-08-32990-s006.xlsx]

## Sheet: table_S7_revised
TCGA-J4-A83J	sample was included in analysis
TCGA-HC-8258	corresponding normal sample was presumably derived from seminal vesicle and was excluded from analysis
ID (bcr_patient_barcode)	Age_at_initial_pathologic_diagnosis	Gleason score			PSA before operation, ng/ml
		Sum	Primary	Secondary
TCGA-CH-5761	61	9	5	4	8.5
TCGA-CH-5767	66	7	4	3	11.6
TCGA-CH-5768	72	6	2	4	12.8
TCGA-EJ-7115	65	7	4	3	3.6
TCGA-EJ-7125	44	7	3	4	26.6
TCGA-EJ-7314	62	7	4	3	6.1
TCGA-EJ-7315	68	7	4	3	5.8
TCGA-EJ-7317	71	7	3	4	14
TCGA-EJ-7321	57	6	3	3	2.2
TCGA-EJ-7327	61	7	3	4	12.2
TCGA-EJ-7328	70	7	4	3	6.5
TCGA-EJ-7330	68	7	4	3	6.2
TCGA-EJ-7331	64	7	3	4	7
TCGA-EJ-7781	65	7	3	4	3.5
TCGA-EJ-7782	71	8	4	4	8
TCGA-EJ-7783	70	7	4	3	12.8
TCGA-EJ-7784	63	7	4	3	4.1
TCGA-EJ-7785	54	7	3	4	4.3
TCGA-EJ-7786	62	7	3	4	4.5
TCGA-EJ-7789	66	7	4	3	14.9
TCGA-EJ-7792	53	7	3	4	4.6
TCGA-EJ-7793	49	7	3	4	3
TCGA-EJ-7794	67	7	3	4	5.2
TCGA-EJ-7797	53	7	3	4	5.4
TCGA-EJ-A8FO	51	7	4	3	10.8
TCGA-G9-6333	66	7	4	3	10.8
TCGA-G9-6342	61	6	3	3	3.3
TCGA-G9-6348	68	7	3	4	4.6
TCGA-G9-6356	60	9	4	5	8.7
TCGA-G9-6365	71	7	3	4	11.6
TCGA-G9-6384	53	7	3	4	7.4
TCGA-G9-6496	61	7	4	3	23.1
TCGA-HC-7211	62	7	3	4	10.9
TCGA-HC-7737	55	7	3	4	18.1
TCGA-HC-7738	58	7	3	4	4.6
TCGA-HC-7740	59	7	3	4	5.9
TCGA-HC-7742	58	7	3	4	5.6
TCGA-HC-7745	65	7	4	3	6.7
TCGA-HC-7747	52	7	3	4	3.5
TCGA-HC-7752	61	7	3	4	8.2
TCGA-HC-7819	53	8	4	4	4.5
TCGA-HC-8258	56	6	3	3	4.3
TCGA-HC-8260	43	7	3	4	5.5
TCGA-HC-8262	57	8	4	4	4.7
TCGA-J4-A83J	68	7	3	4	6.4
